# Supplementary material for: Endoplasmic reticulum membranes are continuously required to maintain mitotic spindle size and forces
Source: Life Sci Alliance. 2022 Nov 15;6(1):e202201540. doi: 10.26508/lsa.202201540 (PMC9671068; doi:10.26508/lsa.202201540)
Supplement: Supplementary file 1 [file LSA-2022-01540_SdataF1.xlsx]

## Sheet: 20200522
	spindle														ER
	metaphase		area	mean				perimeter							metaphase
	1	e1_afterTubulinA647_2.5mgml-1.tif:0015-0217-0449:15	55.570	747.701	173.696	308	1495	29.131	12.059	411	202	156.109	5.922		1	e1_afterTubulinA647_2.5mgml-1.tif:0014-0283-0675:14	49.196	663.161	414.385	82	3277	26.234	10.146	642	289	12.212	6.940
	2	e1_afterTubulinA647_2.5mgml-1.tif:0015-0345-0487:15	56.162	738.246	169.974	319	1444	28.844	11.576	465	377	56.208	6.449		2	e1_afterTubulinA647_2.5mgml-1.tif:0015-0443-0565:15	50.116	545.158	417.146	56	3351	26.938	9.896	535.500	433	152.860	7.173
	3	e1_afterTubulinA647_2.5mgml-1.tif:0015-0445-0570:15	62.799	748.937	185.650	302	1446	31.326	12.278	529.667	444.667	175.160	6.788		3	e1_afterTubulinA647_2.5mgml-1.tif:0015-0346-0487:15	50.949	587.580	455.208	30	3658	27.307	10.195	467.000	375.500	62.319	6.939
	4	e1_afterTubulinA647_2.5mgml-1.tif:0015-0562-0498:15	60.192	691.634	171.962	261	1399	29.873	11.989	486.250	523.000	106.310	6.487		4	e1_afterTubulinA647_2.5mgml-1.tif:0015-0564-0496:15	53.774	641.684	459.687	65	3456	28.496	10.796	479.500	530.500	118.673	7.216
	anaphase							perimeter							anaphase
	1	e1_afterTubulinA647_2.5mgml-1.tif:17	65.011	583.278	113.805	264	1094	35.384	15.469	386	208.500	162.172	5.349		1	e1_afterTubulinA647_2.5mgml-1.tif:16	54.694	728.356	481.919	51	3141	30.679	12.870	622.500	293.500	14.995	5.565
	2	e1_afterTubulinA647_2.5mgml-1.tif:17	63.784	614.027	128.088	291	1093	33.101	14.293	440.500	378.500	46.888	5.802		2	e1_afterTubulinA647_2.5mgml-1.tif:0017-0447-0556:17	65.887	752.902	435.733	78	2719	33.455	14.450	515.000	420.000	147.124	6.619
	3	e1_afterTubulinA647_2.5mgml-1.tif:17	63.697	622.224	122.643	241	1091	33.958	15.025	515.000	420.000	152.846	5.673		3	e1_afterTubulinA647_2.5mgml-1.tif:17	59.601	705.928	419.899	90	3096	32.815	14.131	441.000	378.000	43.727	5.492
	4	e1_afterTubulinA647_2.5mgml-1.tif:0017-0557-0484:17	60.126	562.459	108.525	260	999	34.891	15.696	458.667	512.000	120.192	4.868		4	e1_afterTubulinA647_2.5mgml-1.tif:17	61.463	792.107	489.032	48	3010	33.799	14.798	462.000	514.000	120.669	5.692
															ER
	metaphase		area	mean				perimeter							metaphase		area					perimeter
	1	e2_afterTubulinA647_2.5mgml-2.tif:0007-0281-0462:7	60.784	499.417	104.425	233	1028	30.125	12.260	425	264	148.325	6.479		1	e2_afterTubulinA647_2.5mgml-3.tif:7	57.673	338.909	146.957	66	1392	28.352	10.725	593.500	203.000	168.457	6.969
	2	e2_afterTubulinA647_2.5mgml-2.tif:0007-0375-0609:7	60.586	474.221	98.542	195	899	30.541	12.807	573	398	33.690	6.614		2	e2_afterTubulinA647_2.5mgml-3.tif:7	57.520	349.192	197.119	72	1887	28.313	10.840	434.500	258.500	147.829	7.173
	3	e2_afterTubulinA647_2.5mgml-2.tif:0007-0214-0630:7	64.179	526.947	111.850	227	1052	31.894	13.456	591	192	150.333	6.283		3	e2_afterTubulinA647_2.5mgml-3.tif:7	56.512	382.301	218.368	54	1555	28.479	11.221	573.000	388.500	25.382	6.857
	4	e2_afterTubulinA647_2.5mgml-2.tif:0007-0388-0352:7	56.644	416.751	84.405	192	769	29.680	12.465	316.500	411.500	35.577	5.991		4	e2_afterTubulinA647_2.5mgml-3.tif:0007-0502-0387:7	47.510	315.566	146.022	39	1335	25.809	10.017	359	520.667	26.944	6.548
	anaphase														anaphase
	1	e2_afterTubulinA647_2.5mgml-2.tif:9	72.612	460.828	90.003	213	856	35.458	15.047	430.000	243.500	140.988	6.027		1	e2_afterTubulinA647_2.5mgml-3.tif:8	73.707	376.722	180.178	89	1420	33.554	13.011	597	193.500	161.771	7.542
	2	e2_afterTubulinA647_2.5mgml-2.tif:8	74.057	499.549	115.646	209	955	35.362	15.164	594.000	184.500	155.186	6.509		2	e2_afterTubulinA647_2.5mgml-3.tif:9	70.684	421.844	196.089	48	1494	33.411	13.660	432.500	238.000	136.097	6.813
	3	e2_afterTubulinA647_2.5mgml-2.tif:8	60.411	511.925	103.600	243	927	32.194	13.708	578.500	389.500	28.364	5.851		3	e2_afterTubulinA647_2.5mgml-3.tif:9	59.929	536.639	192.864	124	1445	33.136	13.903	583.000	392.500	27.929	5.065
	4	e2_afterTubulinA647_2.5mgml-2.tif:9	62.229	413.723	82.128	195	766	34.254	15.091	306.000	413.000	26.816	5.452		4	e2_afterTubulinA647_2.5mgml-3.tif:9	50.686	409.609	243.078	44	1664	31.750	13.903	339.500	526.000	25.201	4.352
	spindle														ER
	metaphase														metaphase
	1	e4_afterTubulinA647_2.5mgml-1.tif:0008-0273-0404:8	61.265	1516.064	478.502	487	3224	30.206	12.108	399.500	314	81.919	7.053		1	e4_afterTubulinA647_2.5mgml-2.tif:8	57.323	623.191	459.057	44	2775	28.735	11.314	399.250	235.250	96.195	7.017
	2	e4_afterTubulinA647_2.5mgml-1.tif:0008-0247-0280:8	62.361	1260.909	375.468	429	2419	30.639	12.434	279.000	205	91.023	6.826		2	e4_afterTubulinA647_2.5mgml-2.tif:8	52.657	544.293	400.035	34	2974	27.443	10.468	277.333	277.667	87.569	6.851
	3	e4_afterTubulinA647_2.5mgml-1.tif:0008-0452-0356:8	60.214	1115.917	310.084	453	2154	30.473	12.546	317.000	469.500	22.178	6.687		3	e4_afterTubulinA647_2.5mgml-2.tif:8	60.170	531.928	412.339	60	3235	29.160	11.529	317.500	468.500	21.460	7.243
	4	e4_afterTubulinA647_2.5mgml-1.tif:0008-0390-0513:8	56.271	1609.279	401.041	715	2830	29.373	12.169	473.000	399.000	13.360	6.244		4	e4_afterTubulinA647_2.5mgml-2.tif:8	61.769	548.723	372.649	22	2842	29.679	11.566	474.000	394.000	6.367	7.521
	anaphase														anaphase
	1	e4_afterTubulinA647_2.5mgml-1.tif:9	67.421	1274.356	308.624	511	2499	34.445	14.825	391	324	75.548	5.772		1	e4_afterTubulinA647_2.5mgml-2.tif:9	62.448	775.692	504.944	3	3334	34.408	14.833	388	325	77.905	5.717
	2	e4_afterTubulinA647_2.5mgml-1.tif:9	57.213	1094.600	253.765	549	2133	32.511	14.301	272	197	96.537	5.110		2	e4_afterTubulinA647_2.5mgml-2.tif:9	60.543	858.923	604.847	94	3479	33.612	14.635	268	195	99.605	5.163
	3	e4_afterTubulinA647_2.5mgml-1.tif:9	64.770	933.944	223.745	398	1942	33.923	14.892	301	461	10.305	5.873		3	e4_afterTubulinA647_2.5mgml-2.tif:9	67.092	640.196	441.461	0	2963	33.973	14.556	302.500	467.500	13.824	5.705
	4	e4_afterTubulinA647_2.5mgml-1.tif:9	68.472	1229.132	257.927	440	2263	34.440	14.813	467	403	18.344	5.952		4	e4_afterTubulinA647_2.5mgml-2.tif:9	67.180	666.099	445.300	55	2951	34.275	14.984	465.500	403.000	16.645	6.187

## Sheet: 20200522_one slice
		20200522	ER
			Prophase	area					perimter								Spindle	metaphase
		1	e1_aftertubulina647_w1BP CSU-488 Em 500-550_t1-1.TIF:0022-0346-0466:c:1/3 z:7/17 t:8/21 - BP CSU_488 Em 500-550/BP CSU_561 Em 57	50.182	253.433	236.683	0	1594	25.629	8.565	458	373.500	71.878	7.817			1	e1_aftertubulina647_w1BP CSU-488 Em 500-550_t1-1.TIF:c:3/3 z:7/17 t:15/21 - BP CSU_488 Em 500-550/BP CSU_561 Em 5	59.426	467.909	190.781	0	1196	29.750	12.061	467	382	60.604	6.529
		2	e1_aftertubulina647_w1BP CSU-488 Em 500-550_t1-1.TIF:0022-0446-0549:c:1/3 z:7/17 t:8/21 - BP CSU_488 Em 500-550/BP CSU_561 Em 57	51.737	288.983	279.504	0	1903	25.900	8.821	521.500	433.500	149.778	7.411			2	e1_aftertubulina647_w1BP CSU-488 Em 500-550_t1-1.TIF:c:3/3 z:7/17 t:15/21 - BP CSU_488 Em 500-550/BP CSU_561 Em 5	60.784	484.137	213.045	0	1249	30.265	12.226	528	440	173.047	6.779
		3	e1_aftertubulina647_w1BP CSU-488 Em 500-550_t1-1.TIF:0022-0443-0347:c:1/3 z:7/17 t:8/21 - BP CSU_488 Em 500-550/BP CSU_561 Em 57	43.808	299.067	257.635	0	1525	23.879	8.055	335.500	468.000	66.732	7.049			3	e1_aftertubulina647_w1BP CSU-488 Em 500-550_t1-1.TIF:c:3/3 z:7/17 t:15/21 - BP CSU_488 Em 500-550/BP CSU_561 Em 5	50.029	410.733	178.595	0	1252	27.447	11.072	331	466	37.942	5.893
		4	e1_aftertubulina647_w1BP CSU-488 Em 500-550_t1-1.TIF:0022-0272-0302:c:1/3 z:7/17 t:8/21 - BP CSU_488 Em 500-550/BP CSU_561 Em 57	58.659	254.690	261.250	0	1708	27.673	9.648	285.500	243.500	122.471	7.783			4	e1_aftertubulina647_w1BP CSU-488 Em 500-550_t1-1.TIF:c:3/3 z:7/17 t:15/21 - BP CSU_488 Em 500-550/BP CSU_561 Em 5	50.029	384.975	168.361	0	1161	27.915	11.571	300	249	110.985	5.626
			NEBD															anaphase
		5	e1_aftertubulina647_w1BP CSU-488 Em 500-550_t1-1.TIF:c:1/3 z:7/17 t:11/21 - BP CSU_488 Em 500-550/BP CSU_561 Em 5	53.161	239.981	255.666	0	2034	27.604	9.620	461	323	126.870	7.810			1	e1_aftertubulina647_w1BP CSU-488 Em 500-550_t1-1.TIF:c:3/3 z:7/17 t:17/21 - BP CSU_488 Em 500-550/BP CSU_561 Em 5	52.548	391.847	158.818	0	1009	31.666	13.889	442.500	377.500	48.240	4.684
		6	e1_aftertubulina647_w1BP CSU-488 Em 500-550_t1-1.TIF:c:1/3 z:7/17 t:11/21 - BP CSU_488 Em 500-550/BP CSU_561 Em 5	48.868	167.357	160.197	0	839	25.952	8.673	549	477	64.747	6.933			2	e1_aftertubulina647_w1BP CSU-488 Em 500-550_t1-1.TIF:c:3/3 z:7/17 t:17/21 - BP CSU_488 Em 500-550/BP CSU_561 Em 5	52.307	388.335	151.030	0	941	30.893	13.607	513.000	422.000	151.763	5.089
		7	e1_aftertubulina647_w1BP CSU-488 Em 500-550_t1-1.TIF:c:1/3 z:7/17 t:11/21 - BP CSU_488 Em 500-550/BP CSU_561 Em 5	49.591	220.535	223.751	0	1398	26.134	8.905	350	414	105.422	7.362			3	e1_aftertubulina647_w1BP CSU-488 Em 500-550_t1-1.TIF:c:3/3 z:7/17 t:17/21 - BP CSU_488 Em 500-550/BP CSU_561 Em 5	48.824	368.459	167.616	0	942	29.191	12.833	310.000	464.500	32.040	5.068
		8	e1_aftertubulina647_w1BP CSU-488 Em 500-550_t1-1.TIF:c:1/3 z:7/17 t:11/21 - BP CSU_488 Em 500-550/BP CSU_561 Em 5	55.921	171.597	173.106	0	1113	27.053	8.970	284	260	142.374	7.992			4	e1_aftertubulina647_w1BP CSU-488 Em 500-550_t1-1.TIF:c:3/3 z:7/17 t:17/21 - BP CSU_488 Em 500-550/BP CSU_561 Em 5	63.171	319.773	143.289	0	888	33.956	14.595	278.500	245.000	112.665	5.358
			metaphase														spindle	metaphase
		1	e1_aftertubulina647_w1BP CSU-488 Em 500-550_t1-1.TIF:c:1/3 z:7/17 t:15/21 - BP CSU_488 Em 500-550/BP CSU_561 Em 5	54.891	245.840	281.045	0	2254	28.243	10.525	475	380	64.156	7.370			1	e1_aftertubulina647_w1BP CSU-488 Em 500-550_t1.TIF:c:3/3 z:7/17 t:7/13 - BP CSU_488 Em 500-550/BP CSU_561 Em 57	69.129	1133.208	140.647	734	1670	31.585	12.643	436	332	141.654	7.335
		2	e1_aftertubulina647_w1BP CSU-488 Em 500-550_t1-1.TIF:c:1/3 z:7/17 t:15/21 - BP CSU_488 Em 500-550/BP CSU_561 Em 5	56.469	259.092	315.014	0	2407	28.604	11.052	532	437	159.624	7.381			2	e1_aftertubulina647_w1BP CSU-488 Em 500-550_t1.TIF:c:3/3 z:7/17 t:7/13 - BP CSU_488 Em 500-550/BP CSU_561 Em 57	61.244	1103.718	130.072	727	1608	30.699	12.869	575	474.500	30.399	6.391
		3	e1_aftertubulina647_w1BP CSU-488 Em 500-550_t1-1.TIF:c:1/3 z:7/17 t:15/21 - BP CSU_488 Em 500-550/BP CSU_561 Em 5	53.095	259.668	303.204	0	2060	27.324	10.598	334	463	35.910	6.624			3	e1_aftertubulina647_w1BP CSU-488 Em 500-550_t1.TIF:c:3/3 z:7/17 t:7/13 - BP CSU_488 Em 500-550/BP CSU_561 Em 57	62.886	1101.516	130.437	727	1608	30.763	12.557	576	476	29.284	6.573
		4	e1_aftertubulina647_w1BP CSU-488 Em 500-550_t1-1.TIF:c:1/3 z:7/17 t:15/21 - BP CSU_488 Em 500-550/BP CSU_561 Em 5	56.425	282.086	344.646	0	2950	28.399	11.186	300	250	107.716	6.991			4	e1_aftertubulina647_w1BP CSU-488 Em 500-550_t1.TIF:c:3/3 z:7/17 t:7/13 - BP CSU_488 Em 500-550/BP CSU_561 Em 57	54.453	983.992	117.116	618	1457	28.993	11.965	356	602.667	22.547	5.826
			anaohase															anaphase
		1	e1_aftertubulina647_w1BP CSU-488 Em 500-550_t1-1.TIF:c:1/3 z:7/17 t:17/21 - BP CSU_488 Em 500-550/BP CSU_561 Em 5	67.333	369.119	402.698	0	2846	33.830	14.257	442	379	41.634	6.137			1	e1_aftertubulina647_w1BP CSU-488 Em 500-550_t1.TIF:c:3/3 z:7/17 t:9/13 - BP CSU_488 Em 500-550/BP CSU_561 Em 57	73.685	1134.919	131.429	730	1637	36.975	15.767	426	322	147.653	5.684
		2	e1_aftertubulina647_w1BP CSU-488 Em 500-550_t1-1.TIF:c:1/3 z:7/17 t:17/21 - BP CSU_488 Em 500-550/BP CSU_561 Em 5	69.020	336.308	350.616	0	2355	34.095	14.811	516	419	148.693	6.345			2	e1_aftertubulina647_w1BP CSU-488 Em 500-550_t1.TIF:c:3/3 z:7/17 t:9/13 - BP CSU_488 Em 500-550/BP CSU_561 Em 57	63.916	1079.920	120.556	754	1591	36.329	16.169	580	468	23.749	4.823
		3	e1_aftertubulina647_w1BP CSU-488 Em 500-550_t1-1.TIF:c:1/3 z:7/17 t:17/21 - BP CSU_488 Em 500-550/BP CSU_561 Em 5	56.731	354.634	386.056	0	2342	31.285	13.770	306.500	462.500	30.700	5.687			3	e1_aftertubulina647_w1BP CSU-488 Em 500-550_t1.TIF:c:3/3 z:7/17 t:9/13 - BP CSU_488 Em 500-550/BP CSU_561 Em 57	62.886	1054.048	120.179	624	1587	34.433	15.331	315	494	30.774	5.124
		4	e1_aftertubulina647_w1BP CSU-488 Em 500-550_t1-1.TIF:c:1/3 z:7/17 t:17/21 - BP CSU_488 Em 500-550/BP CSU_561 Em 5	64.398	307.101	355.820	0	2451	32.731	13.838	282.000	244.500	104.556	6.080			4	e1_aftertubulina647_w1BP CSU-488 Em 500-550_t1.TIF:c:3/3 z:7/17 t:9/13 - BP CSU_488 Em 500-550/BP CSU_561 Em 57	63.084	995.527	115.263	624	1483	33.197	14.381	345	608	23.663	5.653
																		metaphase
			Prophase	area													1	e1_aftertubulina647_w1BP CSU-488 Em 500-550_t1.TIF:c:3/3 z:8/17 t:8/46 - BP CSU_488 Em 500-550/BP CSU_561 Em 57	54.957	2568.421	413.093	1650	4017	27.948	10.949	476	402	13.285	6.808
		1	e1_aftertubulina647_w1BP CSU-488 Em 500-550_t1.TIF:0124-0390-0438:c:1/3 z:8/17 t:3/13 - BP CSU_488 Em 500-550/BP CSU_561 Em 57	56.469	1064.988	154.230	665	1922	27.101	9.224	420.500	366.500	131.748	8.009			2	e1_aftertubulina647_w1BP CSU-488 Em 500-550_t1.TIF:c:3/3 z:8/17 t:8/46 - BP CSU_488 Em 500-550/BP CSU_561 Em 57	56.490	2589.945	459.487	1584	4176	28.241	11.164	662	370	75.411	6.691
		2	e1_aftertubulina647_w1BP CSU-488 Em 500-550_t1.TIF:0124-0479-0570:c:1/3 z:8/17 t:3/13 - BP CSU_488 Em 500-550/BP CSU_561 Em 57	53.380	1057.772	156.236	672	2237	26.278	8.724	551.000	504.000	57.119	7.979			3	e1_aftertubulina647_w1BP CSU-488 Em 500-550_t1.TIF:c:3/3 z:8/17 t:8/46 - BP CSU_488 Em 500-550/BP CSU_561 Em 57	54.125	2768.304	509.073	1582	4793	27.534	10.636	534	278	68.791	6.950
		3	e1_aftertubulina647_w1BP CSU-488 Em 500-550_t1.TIF:0124-0326-0585:c:1/3 z:8/17 t:3/13 - BP CSU_488 Em 500-550/BP CSU_561 Em 57	58.024	1035.280	153.127	680	1852	27.440	9.222	559.000	311.750	151.481	8.008			4	e1_aftertubulina647_w1BP CSU-488 Em 500-550_t1.TIF:c:3/3 z:8/17 t:8/46 - BP CSU_488 Em 500-550/BP CSU_561 Em 57	58.330	2585.376	446.394	1468	4236	28.635	11.180	402	316	83.157	6.977
		4	e1_aftertubulina647_w1BP CSU-488 Em 500-550_t1.TIF:0124-0591-0374:c:1/3 z:8/17 t:3/13 - BP CSU_488 Em 500-550/BP CSU_561 Em 57	58.352	1045.117	136.980	678	1725	27.333	8.895	354.000	611.667	45.225	8.306
																		anaphase
			NEBD														1	e1_aftertubulina647_w1BP CSU-488 Em 500-550_t1.TIF:c:3/3 z:8/17 t:10/46 - BP CSU_488 Em 500-550/BP CSU_561 Em 5	67.618	2127.500	238.460	1378	2896	35.603	15.680	467	403	17.580	5.923
		5	e1_aftertubulina647_w1BP CSU-488 Em 500-550_t1.TIF:c:1/3 z:4/17 t:4/13 - BP CSU_488 Em 500-550/BP CSU_561 Em 57	49.832	1086.263	153.390	663	1987	25.845	8.390	454.000	355.000	105.344	7.612			2	e1_aftertubulina647_w1BP CSU-488 Em 500-550_t1.TIF:c:3/3 z:8/17 t:10/46 - BP CSU_488 Em 500-550/BP CSU_561 Em 5	71.035	2012.407	243.834	1238	2954	36.061	15.541	652	387	70.530	5.634
		6	e1_aftertubulina647_w1BP CSU-488 Em 500-550_t1.TIF:c:1/3 z:4/17 t:5/13 - BP CSU_488 Em 500-550/BP CSU_561 Em 57	40.676	1052.730	136.454	693	1730	23.429	7.805	597.500	443.000	121.430	6.718			3	e1_aftertubulina647_w1BP CSU-488 Em 500-550_t1.TIF:c:3/3 z:8/17 t:10/46 - BP CSU_488 Em 500-550/BP CSU_561 Em 5	56.907	2130.656	295.931	1250	3320	32.999	14.835	526	282	61.390	5.229
		7	e1_aftertubulina647_w1BP CSU-488 Em 500-550_t1.TIF:c:1/3 z:4/17 t:5/13 - BP CSU_488 Em 500-550/BP CSU_561 Em 57	38.661	1007.542	135.831	615	1770	22.703	7.613	626.000	340.000	74.208	6.643			4	e1_aftertubulina647_w1BP CSU-488 Em 500-550_t1.TIF:c:3/3 z:8/17 t:10/46 - BP CSU_488 Em 500-550/BP CSU_561 Em 5	61.222	2117.012	241.369	1306	2951	35.347	15.647	392	326	79.647	4.935
		8	e1_aftertubulina647_w1BP CSU-488 Em 500-550_t1.TIF:c:1/3 z:3/17 t:4/13 - BP CSU_488 Em 500-550/BP CSU_561 Em 57	43.348	1048.858	137.150	726	1647	24.245	8.344	396.500	617.500	83.379	6.517
			metaphase														spindle	metaphase
		1	e1_aftertubulina647_w1BP CSU-488 Em 500-550_t1.TIF:c:1/3 z:7/17 t:7/13 - BP CSU_488 Em 500-550/BP CSU_561 Em 57	63.784	1102.547	205.143	715	2391	29.823	11.541	432.667	340.667	149.708	7.533			1	ERYFP_629_aftertubulina647_2.5mgml_e4	61.813	1013.180	125.093	623	1574	30.310	12.093	445	468	21.541	6.941
		2	e1_aftertubulina647_w1BP CSU-488 Em 500-550_t1.TIF:c:1/3 z:7/17 t:7/13 - BP CSU_488 Em 500-550/BP CSU_561 Em 57	63.784	1081.843	169.580	709	2017	30.323	11.727	580.000	478.500	31.584	7.559			2	ERYFP_629_aftertubulina647_2.5mgml_e4	68.954	887.354	104.030	544	1354	31.730	12.645	299	458	20.556	7.389
		3	e1_aftertubulina647_w1BP CSU-488 Em 500-550_t1.TIF:c:1/3 z:7/17 t:7/13 - BP CSU_488 Em 500-550/BP CSU_561 Em 57	55.855	1066.140	180.841	703	2527	28.846	11.677	598.500	271.000	142.985	6.839			3	ERYFP_629_aftertubulina647_2.5mgml_e4	64.223	1071.431	133.636	668	1587	31.201	12.615	605	403	121.079	6.777
		4	e1_aftertubulina647_w1BP CSU-488 Em 500-550_t1.TIF:c:1/3 z:7/17 t:7/13 - BP CSU_488 Em 500-550/BP CSU_561 Em 57	54.629	1079.815	181.714	681	2190	28.317	11.157	359.000	607.500	28.095	7.018			4	ERYFP_629_aftertubulina647_2.5mgml_e4	58.659	1058.564	133.916	644	1681	30.104	12.362	572	272	148.213	6.587
			anaphase															anaophase
		1	e1_aftertubulina647_w1BP CSU-488 Em 500-550_t1.TIF:c:1/3 z:7/17 t:9/13 - BP CSU_488 Em 500-550/BP CSU_561 Em 57	74.276	1106.910	177.665	661	2084	34.803	14.443	436	317	134.170	7.058			5	ERYFP_629_aftertubulina647_2.5mgml_e4	72.940	914.256	112.888	593	1486	35.623	15.352	311.000	454.000	22.981	6.165
		2	e1_aftertubulina647_w1BP CSU-488 Em 500-550_t1.TIF:c:1/3 z:7/17 t:9/13 - BP CSU_488 Em 500-550/BP CSU_561 Em 57	65.800	1140.424	208.390	711	2321	36.555	15.927	587	479	33.247	5.254			6	ERYFP_629_aftertubulina647_2.5mgml_e4	63.478	820.602	95.271	544	1221	32.269	13.846	163.500	440.500	12.031	6.311
		3	e1_aftertubulina647_w1BP CSU-488 Em 500-550_t1.TIF:c:1/3 z:7/17 t:9/13 - BP CSU_488 Em 500-550/BP CSU_561 Em 57	67.902	1116.636	218.670	705	2337	34.051	14.265	315	496	30.556	5.697			7	ERYFP_629_aftertubulina647_2.5mgml_e4	65.778	1036.864	128.549	641	1536	35.868	16.288	454.500	456.000	5.736	5.472
		4	e1_aftertubulina647_w1BP CSU-488 Em 500-550_t1.TIF:c:1/3 z:7/17 t:9/13 - BP CSU_488 Em 500-550/BP CSU_561 Em 57	61.725	1098.784	179.846	709	2310	33.018	14.368	346	607	24.981	5.555			8	ERYFP_629_aftertubulina647_2.5mgml_e4	63.894	965.920	131.983	609	1534	32.741	13.892	450.000	194.000	128.946	5.993
			prophase
		1	e1_aftertubulina647_w1BP CSU-488 Em 500-550_t1.TIF:c:1/3 z:10/17 t:4/46 - BP CSU_488 Em 500-550/BP CSU_561 Em 5	58.659	1702.761	290.646	953	3173	27.677	9.216	455	403.500	145.800	8.214
		2	e1_aftertubulina647_w1BP CSU-488 Em 500-550_t1.TIF:0181-0350-0633:c:1/3 z:10/17 t:4/46 - BP CSU_488 Em 500-550/BP CSU_561 Em 5	61.879	1586.913	293.018	1058	3552	28.482	9.551	627	318.000	100.265	8.292
		3	e1_aftertubulina647_w1BP CSU-488 Em 500-550_t1.TIF:c:1/3 z:10/17 t:4/46 - BP CSU_488 Em 500-550/BP CSU_561 Em 5	56.534	1609.871	282.966	1042	3871	27.082	9.240	497	292.500	58.092	7.958
		4	e1_aftertubulina647_w1BP CSU-488 Em 500-550_t1.TIF:0181-0297-0383:c:1/3 z:10/17 t:4/46 - BP CSU_488 Em 500-550/BP CSU_561 Em 5	61.879	1621.608	277.846	1023	3236	28.240	9.514	378	265.500	98.949	8.536
			NEBD
		1	e1_aftertubulina647_w1BP CSU-488 Em 500-550_t1.TIF:c:1/3 z:8/17 t:5/46 - BP CSU_488 Em 500-550/BP CSU_561 Em 57	48.868	1730.197	270.901	1091	3120	26.209	8.895	484	387.500	126.203	7.214
		2	e1_aftertubulina647_w1BP CSU-488 Em 500-550_t1.TIF:c:1/3 z:8/17 t:5/46 - BP CSU_488 Em 500-550/BP CSU_561 Em 57	60.236	1611.015	299.225	1032	3315	28.071	9.400	630.500	319.500	123.440	8.535
		3	e1_aftertubulina647_w1BP CSU-488 Em 500-550_t1.TIF:c:1/3 z:8/17 t:5/46 - BP CSU_488 Em 500-550/BP CSU_561 Em 57	49.043	1661.030	305.418	1019	3527	27.031	9.137	500.000	246.500	151.982	6.866
		4	e1_aftertubulina647_w1BP CSU-488 Em 500-550_t1.TIF:c:1/3 z:8/17 t:5/46 - BP CSU_488 Em 500-550/BP CSU_561 Em 57	57.805	1619.096	263.422	1047	3245	27.874	9.532	377.000	263.500	126.158	8.281
			metaphase
		5	e1_aftertubulina647_w1BP CSU-488 Em 500-550_t1.TIF:c:1/3 z:8/17 t:8/46 - BP CSU_488 Em 500-550/BP CSU_561 Em 57	61.200	1648.902	337.715	958	4231	28.569	10.195	476.000	383.000	170.811	7.888
		6	e1_aftertubulina647_w1BP CSU-488 Em 500-550_t1.TIF:c:1/3 z:8/17 t:8/46 - BP CSU_488 Em 500-550/BP CSU_561 Em 57	59.294	1564.630	312.704	973	3119	28.542	10.545	669.000	367.000	85.170	7.856
		7	e1_aftertubulina647_w1BP CSU-488 Em 500-550_t1.TIF:c:1/3 z:8/17 t:8/46 - BP CSU_488 Em 500-550/BP CSU_561 Em 57	54.125	1571.223	366.772	1028	3864	27.695	10.161	536.000	279.000	77.381	7.400
		8	e1_aftertubulina647_w1BP CSU-488 Em 500-550_t1.TIF:c:1/3 z:8/17 t:8/46 - BP CSU_488 Em 500-550/BP CSU_561 Em 57	55.987	1586.835	335.259	989	4018	27.882	10.361	405.000	313.000	89.182	7.500
			anaphase
		1	e1_aftertubulina647_w1BP CSU-488 Em 500-550_t1.TIF:c:1/3 z:8/17 t:10/46 - BP CSU_488 Em 500-550/BP CSU_561 Em 5	66.566	1728.824	386.391	1006	4018	35.566	15.726	465	401	18.094	5.486
		2	e1_aftertubulina647_w1BP CSU-488 Em 500-550_t1.TIF:c:1/3 z:8/17 t:10/46 - BP CSU_488 Em 500-550/BP CSU_561 Em 5	71.078	1745.162	410.955	1014	4087	36.663	16.283	663	392	78.996	6.225
		3	e1_aftertubulina647_w1BP CSU-488 Em 500-550_t1.TIF:c:1/3 z:8/17 t:10/46 - BP CSU_488 Em 500-550/BP CSU_561 Em 5	59.404	1662.428	349.356	974	4068	33.066	14.381	522	285	66.337	5.414
		4	e1_aftertubulina647_w1BP CSU-488 Em 500-550_t1.TIF:c:1/3 z:8/17 t:10/46 - BP CSU_488 Em 500-550/BP CSU_561 Em 5	64.310	1766.677	434.016	1072	4183	35.569	15.084	390	328	74.055	6.147
		ERYFP_629_aftertubulina647_2.5mgml_e4
			prophase	area					perimeter
		1	ERYFP_629_aftertubulina647_2.5mgml_e4	60.806	1456.449	172.358	986	2359	28.009	9.551	386	437	167.471	8.323
		2	ERYFP_629_aftertubulina647_2.5mgml_e4	65.186	1447.035	180.582	951	2298	29.090	9.978	251	455	20.854	8.477
		3	ERYFP_629_aftertubulina647_2.5mgml_e4	63.193	1445.292	185.256	956	2506	28.455	9.768	532.333	423.333	126.581	8.442
		4	ERYFP_629_aftertubulina647_2.5mgml_e4	61.813	1408.989	180.199	959	2377	28.288	9.572	512.000	276.500	160.585	8.358
			NEBD
		1	ERYFP_629_aftertubulina647_2.5mgml_e4	50.313	1518.247	209.755	1059	2468	27.489	9.134	427.500	479	64.058	7.594
		2	ERYFP_629_aftertubulina647_2.5mgml_e4	49.043	1487.325	184.009	1049	2296	26.503	8.732	298.500	480.500	73.254	7.195
		3	ERYFP_629_aftertubulina647_2.5mgml_e4	48.627	1447.630	180.506	970	2205	25.968	8.457	561.000	475.500	55.337	7.675
		4	ERYFP_629_aftertubulina647_2.5mgml_e4	41.048	1439.624	166.757	961	1973	23.596	8.151	555.500	270.000	119.358	6.639
			metaphase
		1	ERYFP_629_aftertubulina647_2.5mgml_e4	63.346	1503.587	217.796	945	2583	30.487	11.016	444	454	6.170	7.400
		2	ERYFP_629_aftertubulina647_2.5mgml_e4	60.740	1478.958	200.959	985	2569	29.292	11.142	305	462	16.991	7.421
		3	ERYFP_629_aftertubulina647_2.5mgml_e4	64.332	1486.563	249.102	944	2948	30.662	11.960	598	413	130.986	7.529
		4	ERYFP_629_aftertubulina647_2.5mgml_e4	62.229	1492.945	233.350	904	2676	29.804	10.758	335	324	82.093	7.372
			anaphase
		1	ERYFP_629_aftertubulina647_2.5mgml_e4	77.956	1496.731	241.867	997	2864	35.590	15.027	317	461	27.575	7.222
		2	ERYFP_629_aftertubulina647_2.5mgml_e4	79.533	1476.635	264.401	882	2904	34.594	14.091	159.500	447.500	14.912	7.737
		3	ERYFP_629_aftertubulina647_2.5mgml_e4	77.431	1514.332	253.338	922	2792	35.437	14.612	462.000	454.000	6.981	7.731
		4	ERYFP_629_aftertubulina647_2.5mgml_e4	67.530	1479.028	233.345	953	2784	33.518	14.237	350.500	223.000	112.299	6.710

## Sheet: 20200525_oneslice
		20200525	prophase														spindle	metaphase	area
		1	ERYFP_629_aftertubulina647_2.5mgml_e7	64.923	2341.386	262.996	1645	3721	29.120	10.451	448	340	167.735	8.235			1	ERYFP_629_aftertubulina647_2.5mgml_e7	55.570	2606.025	405.874	1597	4236	29.639	12.373	445	330	173.130	6.216
		2	ERYFP_629_aftertubulina647_2.5mgml_e7	64.923	2361.995	277.179	1689	4054	29.110	9.730	414	446	116.175	8.665			2	ERYFP_629_aftertubulina647_2.5mgml_e7	59.776	2669.527	438.140	1576	4560	29.965	12.228	401	442	128.118	6.622
		3	ERYFP_629_aftertubulina647_2.5mgml_e7	65.296	2384.791	323.231	1627	4179	29.399	10.068	289	394	88.315	8.180			3	ERYFP_629_aftertubulina647_2.5mgml_e7	67.530	2273.824	363.159	1401	3606	30.931	12.177	295	390	73.768	7.479
		4	ERYFP_629_aftertubulina647_2.5mgml_e7	65.055	2316.379	277.748	1625	3940	29.032	10.008	326	565.500	113.532	8.414			4	ERYFP_629_aftertubulina647_2.5mgml_e7	63.018	2302.184	420.136	1336	4059	30.607	12.483	323	632	79.756	6.767
			NEBD															anaphase
		1	ERYFP_629_aftertubulina647_2.5mgml_e7	48.255	2337.324	250.730	1597	3641	25.634	8.945	460	348	16.336	6.819			1	ERYFP_629_aftertubulina647_2.5mgml_e7	69.348	2264.690	272.459	1480	3338	35.477	15.753	431	299	153.194	5.839
		2	ERYFP_629_aftertubulina647_2.5mgml_e7	59.207	2300.270	239.320	1695	3592	27.827	9.376	400	469	168.158	8.169			2	ERYFP_629_aftertubulina647_2.5mgml_e7	63.324	2369.076	319.442	1431	3558	33.213	14.462	399	418	107.879	5.576
		3	ERYFP_629_aftertubulina647_2.5mgml_e7	56.512	2322.993	247.091	1617	3438	27.405	9.190	290	326	104.931	8.029			3	ERYFP_629_aftertubulina647_2.5mgml_e7	63.697	2204.192	339.204	1327	3325	32.257	13.696	297	382	83.797	6.512
		4	ERYFP_629_aftertubulina647_2.5mgml_e7	51.014	2271.646	247.851	1645	3809	27.260	9.428	319	575	132.455	7.372			4	ERYFP_629_aftertubulina647_2.5mgml_e7	52.394	2053.081	280.515	1335	3142	32.281	14.165	311	639	79.160	4.440
			metaphase
		1	ERYFP_629_aftertubulina647_2.5mgml_e7	72.502	2354.434	395.902	1598	4699	31.632	12.098	444	327	172.266	8.341
		2	ERYFP_629_aftertubulina647_2.5mgml_e7	67.245	2350.706	374.348	1612	4344	30.189	10.905	421	438	108.189	7.922
		3	ERYFP_629_aftertubulina647_2.5mgml_e7	67.574	2372.502	372.178	1604	4598	30.541	11.752	306	390	84.218	7.712
		4	ERYFP_629_aftertubulina647_2.5mgml_e7	68.516	2398.343	437.552	1475	5109	31.971	11.855	334	632	87.138	7.388
			anaphase
		1	ERYFP_629_aftertubulina647_2.5mgml_e7	76.489	2330.824	355.443	1503	4022	35.822	15.666	427	301	157.797	6.766
		2	ERYFP_629_aftertubulina647_2.5mgml_e7	71.254	2371.912	414.186	1480	4367	34.750	14.645	402	415	104.036	6.808
		3	ERYFP_629_aftertubulina647_2.5mgml_e7	76.160	2384.500	427.511	1573	4419	34.115	13.976	296	381	84.531	7.795
		4	ERYFP_629_aftertubulina647_2.5mgml_e7	61.638	2305.366	377.223	1544	4586	33.326	14.655	319	640	88.843	5.918

## Sheet: 20200528_oneslice
		20200528
		ER	prophase	area	mean				perimeter								spindle	metaphase	area	mean				perimeter
		1	aftertubulin_e2	56.184	1453.839	163.558	973	2125	27.067	9.472	490	257	90	7.965			1	aftertubulin_e2	51.518	2627.463	399.423	1668	3929	29.113	12.510	456	328	64.041	5.556
		2	aftertubulin_e2	58.593	1461.710	168.090	998	2313	27.534	9.407	565	329	114.146	8.040			2	aftertubulin_e2	53.862	2875.511	488.784	1675	4729	29.501	12.462	561	407	74.148	5.710
		3	aftertubulin_e2	60.893	1481.965	187.137	1045	2463	28.048	9.473	531	579	61.032	8.408			3	aftertubulin_e2	51.584	2891.255	467.627	1740	4455	29.202	12.237	520	581	57.848	5.604
		4	aftertubulin_e2	58.549	1541.708	196.516	1009	2435	27.905	10.008	362	554	156.468	7.681			4	aftertubulin_e2	53.709	2650.636	438.755	1638	4241	28.929	11.901	334	544	169.249	5.985
			NEBD															anaphase
		5	aftertubulin_e2	50.248	1439.615	160.488	944	2178	25.750	8.687	473	312	45.690	7.448			5	aftertubulin_e2	59.119	2450.103	380.198	1569	3910	32.596	14.072	451	341	67.751	5.257
		6	aftertubulin_e2	46.217	1450.085	163.705	963	2261	24.634	8.555	565	335	120.114	7.252			6	aftertubulin_e2	56.162	2736.594	473.144	1592	4284	34.761	15.356	553	414	79.448	4.353
		7	aftertubulin_e2	49.613	1465.439	161.709	1026	2233	25.773	9.149	548	581	80.690	6.900			7	aftertubulin_e2	62.120	2773.300	481.727	1558	4296	33.970	14.966	494	583	45.401	5.266
		8	aftertubulin_e2	48.824	1545.623	179.727	1035	2394	25.810	9.153	366	576	22.834	6.820			8	aftertubulin_e2	57.148	2588.005	408.720	1525	3869	31.920	14.227	316	533	177.019	5.914
			metaphase
		1	aftertubulin_e2	57.914	1513.224	199.266	963	2400	29.293	11.784	460	325	64.722	6.898
		2	aftertubulin_e2	55.439	1511.412	211.299	1070	2641	28.970	11.681	559	402	67.659	6.659
		3	aftertubulin_e2	57.958	1524.976	219.795	987	2830	29.224	11.665	517	579	54.293	6.829
		4	aftertubulin_e2	61.200	1590.843	237.245	1058	2842	29.716	11.768	334	551	173.501	7.479
			anaphase
		1	aftertubulin_e2	75.613	1593.909	254.191	1046	2640	34.785	14.925	440	336	59.621	6.773
		2	aftertubulin_e2	60.849	1544.710	214.527	1009	2646	34.102	14.774	554	412	79.028	5.101
		3	aftertubulin_e2	65.449	1537.783	204.694	1022	2828	33.786	14.556	496	583	47.060	6.116
		4	aftertubulin_e2	60.170	1584.565	222.782	1023	2884	31.730	13.731	318	528	172.569	6.300
		ER	prophase	area													spindle	metaphase
		1	aftertubulin_e4	55.724	1987.170	228.745	1315	3283	27.383	10.195	518	368	62.319	7.167			1	aftertubulin_e4	48.649	1794.354	252.307	1052	2909	28.029	11.837	524	359	47.534	5.648
		2	aftertubulin_e4	54.957	1982.533	201.799	1407	2885	27.276	10.185	520	461	144.462	7.170			2	aftertubulin_e4	56.578	1856.941	295.064	1098	3183	29.445	12.230	536	470	158.714	6.269
		3	aftertubulin_e4	51.934	2033.622	220.765	1362	3134	26.503	9.774	296	459	32.005	6.884			3	aftertubulin_e4	58.856	1593.924	242.559	1042	2750	30.844	12.780	308	461	13.392	6.019
		4	aftertubulin_e4	52.942	1978.775	213.428	1470	3286	27.366	10.730	324	575	24.444	6.639			4	aftertubulin_e4	54.650	1668.321	242.850	1018	2592	29.100	12.265	344	567	8.326	6.173
			NEBD															anaphase
		1	aftertubulin_e4	50.116	1968.054	203.626	1425	3341	25.914	9.231	533	365	77.969	7.068			1	aftertubulin_e4	60.280	1679.914	230.479	950	2564	32.711	14.175	527	359	49.658	5.430
		2	aftertubulin_e4	49.525	1999.257	197.950	1358	2880	25.922	9.597	524	472	162.962	7.246			2	aftertubulin_e4	62.689	1749.895	237.394	1009	2938	33.077	14.322	530	463	156.879	5.639
		3	aftertubulin_e4	40.391	2085.242	227.095	1477	2955	24.449	8.988	299	447	17.241	5.908			3	aftertubulin_e4	50.971	1541.474	215.582	1052	2314	31.929	14.019	304	453	10.954	4.738
		4	aftertubulin_e4	52.701	2002.025	227.199	1384	3100	26.948	9.638	333	561	176.479	6.970			4	aftertubulin_e4	57.454	1610.848	209.257	1050	2464	32.640	14.007	338	563	6.674	5.208
			metaphase
		1	aftertubulin_e4	56.907	1974.987	256.900	1336	3223	29.247	11.617	520	356	44.484	6.770
		2	aftertubulin_e4	60.565	1978.363	263.680	1400	3492	29.448	11.658	536	476	159.955	6.901
		3	aftertubulin_e4	54.344	1957.522	211.869	1402	2885	28.333	11.252	316	467	26.565	6.607
		4	aftertubulin_e4	58.462	1956.382	244.744	1339	3359	29.438	11.785	344	571	7.214	6.996
			anaphse
		1	aftertubulin_e4	64.902	1983.451	277.776	1335	3585	32.993	14.443	520	357	45.830	6.140
		2	aftertubulin_e4	63.084	1983.617	294.769	1425	3743	32.749	14.128	532	460	157.195	5.741
		3	aftertubulin_e4	58.593	1988.127	251.119	1369	3559	31.420	13.201	308	461	19.654	5.822
		4	aftertubulin_e4	59.820	1963.373	250.617	1311	3382	32.653	14.165	334	571	10.840	5.573
