# Supplementary material for: Endoplasmic reticulum membranes are continuously required to maintain mitotic spindle size and forces
Source: Life Sci Alliance. 2022 Nov 15;6(1):e202201540. doi: 10.26508/lsa.202201540 (PMC9671068; doi:10.26508/lsa.202201540)
Supplement: Supplementary file 7 [file LSA-2022-01540_SdataF3.xlsx]

## Sheet: ER intensity
	ER intensity measurements
	20211026	afterUbch10c114s_aftercytATL_e6
		ER intensity on the side		area	mean	stdev											stdev over mean
		2	C2-afterUbch10c114s_aftercytATL_e6.tif:0033-0632-0501:17	50.3573	467.924	269.859	36	1759	81.1780	92.7220	23563.4032	389	1075758	0	65535		0.576715
		4	C2-afterUbch10c114s_aftercytATL_e6.tif:0033-0632-0501:17	50.3573	389.204	180.495	36	1201	92.5740	56.3140	19599.2392	355	894779	0	65535		0.463754
		6	C2-afterUbch10c114s_aftercytATL_e6.tif:0033-0632-0501:17	50.3573	381.258	154.558	100	1090	72.8900	37.0740	19199.1188	351	876512	0	65535		0.405389
		8	C2-afterUbch10c114s_aftercytATL_e6.tif:0033-0632-0501:17	50.3573	399.339	199.374	43	1298	44.0300	38.7020	20109.6243	352	918080	0	65535		0.499261
		10	C2-afterUbch10c114s_aftercytATL_e6.tif:0033-0632-0501:17	50.3573	399.103	199.483	46	1175	25.3820	40.3300	20097.7743	356	917539	0	65535		0.499829
		ER intensity at poles
		1	C2-afterUbch10c114s_aftercytATL_e6.tif:0033-0632-0501:17	50.3573	719.359	187.311	255	1632	74.2220	93.6100	36224.9885	714	1653807	0	65535		0.260386
		3	C2-afterUbch10c114s_aftercytATL_e6.tif:0033-0632-0501:17	50.3573	640.951	189.098	114	1188	91.0940	49.0620	32276.5516	656	1473546	0	65535		0.295027
		5	C2-afterUbch10c114s_aftercytATL_e6.tif:0033-0632-0501:17	50.3573	654.417	182.204	151	1319	74.9620	45.9540	32954.6556	672	1504504	0	65535		0.278423
		7	C2-afterUbch10c114s_aftercytATL_e6.tif:0033-0632-0501:17	50.3573	650.009	163.167	163	1253	42.1060	46.1020	32732.7024	665	1494371	0	65535		0.251023
		9	C2-afterUbch10c114s_aftercytATL_e6.tif:0033-0632-0501:17	50.3573	565.833	144.356	183	1036	18.4260	40.4780	28493.8184	567	1300850	0	65535		0.255121
		20211115_ERYFP_BetaTubulinRFP_afterUbch10c114s40mgml_afterbuffer_e1
		ER intensity at poles
		1	C1-20211115_ERYFP_BetaTubulinRFP_afterUbch10c114s40mgml_afterbuffer_e1.tif:0020-0632-0159:11	50.3573	479.946	213.043	0	1146	61.1980	60.1620	24168.7641	481	1103395	0	65535		0.443889
		2	C1-20211115_ERYFP_BetaTubulinRFP_afterUbch10c114s40mgml_afterbuffer_e1.tif:0020-0632-0159:11	50.3573	487.828	210.086	32	1147	78.3660	47.2860	24565.6865	461	1121516	0	65535		0.430655
		3	C1-20211115_ERYFP_BetaTubulinRFP_afterUbch10c114s40mgml_afterbuffer_e1.tif:0020-0632-0159:11	50.3573	453.325	209.716	23	1322	94.6460	85.9140	22828.2174	420	1042194	0	65535		0.462618
		4	C1-20211115_ERYFP_BetaTubulinRFP_afterUbch10c114s40mgml_afterbuffer_e1.tif:0020-0632-0159:11	50.3573	467.291	216.689	32	1148	106.1900	56.0180	23531.4891	436	1074301	0	65535		0.463714
		5	C1-20211115_ERYFP_BetaTubulinRFP_afterUbch10c114s40mgml_afterbuffer_e1.tif:0020-0632-0159:11	50.3573	484.535	217.663	0	1188	49.3580	96.8660	24399.8513	489	1113945	0	65535		0.449221
		ER intensity on the side
		6	C1-20211115_ERYFP_BetaTubulinRFP_afterUbch10c114s40mgml_afterbuffer_e1.tif:0020-0632-0159:11	50.3573	280.169	143.359	0	965	58.8300	52.0220	14108.5635	254	644109	0	65535		0.511688
		7	C1-20211115_ERYFP_BetaTubulinRFP_afterUbch10c114s40mgml_afterbuffer_e1.tif:0020-0632-0159:11	50.3573	318.615	149.894	0	1022	73.9260	71.8540	16044.6143	300	732497	0	65535		0.470454
		8	C1-20211115_ERYFP_BetaTubulinRFP_afterUbch10c114s40mgml_afterbuffer_e1.tif:0020-0632-0159:11	50.3573	299.481	157.164	0	911	75.2580	55.5740	15081.0792	269	688508	0	65535		0.524788
		9	C1-20211115_ERYFP_BetaTubulinRFP_afterUbch10c114s40mgml_afterbuffer_e1.tif:0020-0632-0159:11	50.3573	299.459	145.255	0	884	105.5980	64.6020	15079.9402	285	688456	0	65535		0.485058
		10	C1-20211115_ERYFP_BetaTubulinRFP_afterUbch10c114s40mgml_afterbuffer_e1.tif:0020-0632-0159:11	50.3573	319.717	170.489	0	940	47.5820	89.7620	16100.0752	288	735029.0000	0	65535		0.533251
		ER intensity at poles
		1	C2-20211125_Ubch10c114s_afterbuffer_e6.tif:0018-0520-0657:18	50.3573	668.404	238.622	92	1395	97.3100	77.0340	33659.0006	649	1536660	0	65535		0.357003
		2	C2-20211125_Ubch10c114s_afterbuffer_e6.tif:0018-0285-0659:18	50.3573	634.755	264.587	74	1395	97.6060	42.2540	31964.5729	640	1459303	0	65535		0.416832
		3	C2-20211125_Ubch10c114s_afterbuffer_e6.tif:0018-0529-0469:18	50.3573	676.579	270.575	23	1614	69.4860	78.3660	34070.6863	654	1555455	0	65535		0.399916
		4	C2-20211125_Ubch10c114s_afterbuffer_e6.tif:0018-0612-0499:18	50.3573	723.393	275.106	76	1688	73.9260	90.6500	36428.1262	697	1663081	0	65535		0.380299
		5	C2-20211125_Ubch10c114s_afterbuffer_e6.tif:0018-0638-0279:18	50.3573	635.141	285.524	75	1495	41.3660	94.4980	31983.9799	625	1460189	0	65535		0.449544
		ER intensity on the side
		6	C2-20211125_Ubch10c114s_afterbuffer_e6.tif:0018-0520-0657:18	50.3573	418.394	238.959	46	1422	106.0420	78.5140	21069.1948	354	961888	0	65535		0.571134
		7	C2-20211125_Ubch10c114s_afterbuffer_e6.tif:0018-0285-0659:18	50.3573	475.48	242.26	50	1396	105.8940	42.6980	23943.8976	405	1093129	0	65535		0.509506
		8	C2-20211125_Ubch10c114s_afterbuffer_e6.tif:0018-0529-0469:18	50.3573	411.721	205.059	28	1206	77.3300	76.1460	20733.1655	379	946547	0	65535		0.498052
		9	C2-20211125_Ubch10c114s_afterbuffer_e6.tif:0018-0612-0499:18	50.3573	448.655	201.865	19	1142	65.7860	90.6500	22593.0560	450	1031458	0	65535		0.449934
		10	C2-20211125_Ubch10c114s_afterbuffer_e6.tif:0018-0638-0279:18	50.3573	481.977	297.656	35	1468	43.2900	86.9500	24271.0558	384	1108065	0	65535		0.617574
		ER intensity at poles
		1	C2-20211125_afterUbch10c114s_cytATL_e8.tif:0018-0638-0279:18	50.3573	823.218	283.466	81	1803	111.0740	70.3740	41455.0504	842	1892579	0	65535		0.344339
		2	C2-20211125_afterUbch10c114s_cytATL_e8.tif:0018-0638-0279:18	50.3573	912.202	211.105	200	1487	77.9220	75.5540	45936.0174	913	2097152	0	65535		0.231423
		3	C2-20211125_afterUbch10c114s_cytATL_e8.tif:0018-0638-0279:18	50.3573	827.378	204.029	110	1441	78.6620	91.0940	41664.5403	850	1902143	0	65535		0.246597
		4	C2-20211125_afterUbch10c114s_cytATL_e8.tif:0018-0638-0279:18	50.3573	695.067	294.784	98	1519	62.6780	73.6300	35001.6939	717	1597959.0000	0	65535		0.424108
		5	C2-20211125_afterUbch10c114s_cytATL_e8.tif:0018-0638-0279:18	50.3573	745.134	212.21	143	1556	52.9100	40.6260	37522.9539	746	1713064.0000	0	65535		0.284795
		ER intensity on the side
		6	C2-20211125_afterUbch10c114s_cytATL_e8.tif:0018-0638-0279:18	50.3573	382.06	197.716	26	1299	107.8180	62.6780	19239.5098	339	878356.0000	0	65535		0.5175
		7	C2-20211125_afterUbch10c114s_cytATL_e8.tif:0018-0638-0279:18	50.3573	384.304	192.846	0	1337	86.0620	77.7740	19352.4907	356	883514.0000	0	65535		0.501806
		8	C2-20211125_afterUbch10c114s_cytATL_e8.tif:0018-0638-0279:18	50.3573	426.127	206.251	30	1321	66.2300	80.4380	21458.6260	379	979667.0000	0	65535		0.484013
		9	C2-20211125_afterUbch10c114s_cytATL_e8.tif:0018-0638-0279:18	50.3573	380.139	176.045	52	1331	42.8460	93.9060	19142.7599	340	873939.0000	0	65535		0.463107
		10	C2-20211125_afterUbch10c114s_cytATL_e8.tif:0018-0638-0279:18	50.3573	353.337	202.626	43	1139	47.5820	33.5220	17793.1011	291	812322.0000	0	65535		0.573464
		ER intensity at poles
		1	C2-20211126_afterUbch10c114s_buffer_e6.tif:0018-0529-0469:20	50.3573	637.212	322.966	74	1747	59.2740	68.1540	32088.2867	582	1464951	0	65535		0.506842
		2	C2-20211126_afterUbch10c114s_buffer_e6.tif:0018-0529-0469:20	50.3573	723.003	311.742	73	1579	68.7460	76.5900	36408.4564	689	1662183	0	65535		0.431177
		3	C2-20211126_afterUbch10c114s_buffer_e6.tif:0018-0529-0469:20	50.3573	632.401	302.548	78	1606	60.3100	78.8100	31845.9847	558	1453889	0	65535		0.478412
		4	C2-20211126_afterUbch10c114s_buffer_e6.tif:0018-0529-0469:20	50.3573	626.074	274.045	88	1361	42.1060	32.3380	31527.3910	621	1439344	0	65535		0.43772
		5	C2-20211126_afterUbch10c114s_buffer_e6.tif:0018-0529-0469:20	50.3573	413.325	194.824	22	1264	58.8300	61.1980	20813.9255	373	950234	0	65535		0.471357
		6	C2-20211126_afterUbch10c114s_buffer_e6.tif:0018-0529-0469:20	50.3573	464.589	194.039	68	1284	74.9620	69.1900	23395.4653	455	1068091	0	65535		0.417656
		7	C2-20211126_afterUbch10c114s_buffer_e6.tif:0018-0529-0469:20	50.3573	468.003	177.921	73	1351	66.8220	82.8060	23567.3679	458	1075939	0	65535		0.38017
		8	C2-20211126_afterUbch10c114s_buffer_e6.tif:0018-0529-0469:20	50.3573	463.776	239.687	28	1340	33.6700	28.9340	23354.4829	406	1066220	0	65535		0.516817
		ER intensity at poles
		1	20211126_afterUbch10c114s_cytATL_e3-1.tif:0462-0589	2299	790.596	158.177	316	1459	589.5000	462.5000	1817579	785	1817579	0	65535		0.200073
		2	20211126_afterUbch10c114s_cytATL_e3-1.tif:0330-0414	2299	815.747	177.059	227	1413	414.5000	330.5000	1875402	830	1875402	0	65535		0.217052
		3	20211126_afterUbch10c114s_cytATL_e3-1.tif:0550-0621	2299	787.157	172.083	273	1438	621.5000	550.5000	1809673	795	1809673	0	65535		0.218614
		4	20211126_afterUbch10c114s_cytATL_e3-1.tif:0516-0435	2299	803.048	211.382	207	1440	435.5000	516.5000	1846208	808	1846208	0	65535		0.263225
		5	20211126_afterUbch10c114s_cytATL_e3-1.tif:0373-0710	2299	769.211	172.237	284	1442	710.5000	373.5000	1768416	766	1768416	0	65535		0.223913
		ER intensity on the side
		1	20211126_afterUbch10c114s_cytATL_e3-1.tif:0462-0589	2299	391.41	159.774	41	1151	556.5000	411.5000	899851	361	899851	0	65535		0.408202
		2	20211126_afterUbch10c114s_cytATL_e3-1.tif:0330-0414	2299	407.315	178.811	61	1090	476.5000	318.5000	936417	370	936417	0	65535		0.438999
		3	20211126_afterUbch10c114s_cytATL_e3-1.tif:0550-0621	2299	345.421	161.633	36	1058	572.5000	599.5000	794124	303	794124	0	65535		0.46793
		4	20211126_afterUbch10c114s_cytATL_e3-1.tif:0516-0435	2299	417.564	190.412	42	1472	378.5000	528.5000	959980	382	959980	0	65535		0.456006
		5	20211126_afterUbch10c114s_cytATL_e3-1.tif:0550-0621	2299	342.805	182.567	24	1208	738.5000	432.5000	788109	296	788109	0	65535		0.532568
		ER intensity at poles
		1	C2-20211130_Ubch10c114s40mgml_needle68_55_buffer_e2.tif:0019-0533-0553:19	50.3573	782.138	280.542	46	1711	81.9180	78.9580	39386.3490	755	1798135	0	65535		0.358686
		2	C2-20211130_Ubch10c114s40mgml_needle68_55_buffer_e2.tif:0019-0322-0599:19	50.3573	707.144	309.242	30	1715	88.7260	47.7300	35609.8366	681	1625723.0000	0	65535		0.437311
		3	C2-20211130_Ubch10c114s40mgml_needle68_55_buffer_e2.tif:0019-0634-0188:19	50.3573	788.674	261.2	88	1563	27.8980	93.9060	39715.4785	783	1813161.0000	0	65535		0.33119
		4	C2-20211130_Ubch10c114s40mgml_needle68_55_buffer_e2.tif:0019-0598-0338:19	50.3573	694.61	242.579	29	1441	50.0980	88.5780	34978.6947	690	1596909.0000	0	65535		0.34923
		ER intensity on the side
		5	C2-20211130_Ubch10c114s40mgml_needle68_55_buffer_e2.tif:0019-0533-0553:19	50.3573	444.523	213.858	22	1378	74.5180	83.5460	22384.9680	412	1021958.0000	0	65535		0.481097
		6	C2-20211130_Ubch10c114s40mgml_needle68_55_buffer_e2.tif:0019-0322-0599:19	50.3573	425.401	245.327	23	1342	81.7700	47.5820	21422.0682	353	977998.0000	0	65535		0.576696
		7	C2-20211130_Ubch10c114s40mgml_needle68_55_buffer_e2.tif:0019-0634-0188:19	50.3573	456.862	266.529	8	1610	20.9420	96.7180	23006.3188	383	1050325.0000	0	65535		0.583392
		8	C2-20211130_Ubch10c114s40mgml_needle68_55_buffer_e2.tif:0019-0598-0338:19	50.3573	397.001	196.654	18	1234	47.1380	80.7340	19991.8903	362	912705.0000	0	65535		0.495349
		ER intensity at poles
		1	C2-20211130_Ubch10c114s40mgml_needle68_55_cytATL_e1.tif:0462-0589:19	50.3573	901.381	224.949	89	1578	105.7460	45.5100	45391.1335	914	2072276	0	65535		0.24956
		2	C2-20211130_Ubch10c114s40mgml_needle68_55_cytATL_e1.tif:0019-0525-0716:19	50.3573	944.423	222.451	250	1824	106.0420	77.7740	47558.6000	938	2171229	0	65535		0.235542
		3	C2-20211130_Ubch10c114s40mgml_needle68_55_cytATL_e1.tif:0019-0616-0648:19	50.3573	942.117	245.264	242	1894	95.9780	91.2420	47442.4650	952	2165927	0	65535		0.260333
		4	C2-20211130_Ubch10c114s40mgml_needle68_55_cytATL_e1.tif:0019-0303-0596:19	50.3573	918.903	203.611	140	1623	88.2820	44.9180	46273.4704	928	2112558	0	65535		0.221581
		5	C2-20211130_Ubch10c114s40mgml_needle68_55_cytATL_e1.tif:0019-0303-0596:19	50.3573	945.074	255.848	141	1767	78.8100	60.9020	47591.3684	966	2172725	0	65535		0.270717
		ER intensity on the side
		6	C2-20211130_Ubch10c114s40mgml_needle68_55_cytATL_e1.tif:0019-0307-0714:19	50.3573	451.66	312.729	5	1671	106.3380	52.9100	22744.3689	344	1038366	0	65535		0.6924
		7	C2-20211130_Ubch10c114s40mgml_needle68_55_cytATL_e1.tif:0019-0525-0716:19	50.3573	486.924	262.903	55	1514	101.7500	71.2620	24520.1700	418	1119438	0	65535		0.539926
		8	C2-20211130_Ubch10c114s40mgml_needle68_55_cytATL_e1.tif:0019-0616-0648:19	50.3573	446.947	288.413	55	1804	88.4300	93.1660	22507.0609	354	1027532.0000	0	65535		0.645295
		9	C2-20211130_Ubch10c114s40mgml_needle68_55_cytATL_e1.tif:0019-0303-0596:19	50.3573	462.978	234.086	43	1472	80.8820	46.1020	23314.3109	418	1064386.0000	0	65535		0.50561
		10	C2-20211130_Ubch10c114s40mgml_needle68_55_cytATL_e1.tif:0019-0411-0532:19	50.3573	447.834	263.351	34	1729	56.1660	45.5100	22551.7013	384	1029570.0000	0	65535		0.588055
		ER intensity at poles
		1	C2-20211130_Ubch10c114s40mgml_needle67_55_cytATL_e1.tif:0020-0536-0677:20	50.3573	886.816	194.603	184	1563	100.2700	79.4020	44657.6781	899	2038791	0	65535		0.219441
		2	C2-20211130_Ubch10c114s40mgml_needle67_55_cytATL_e1.tif:0020-0377-0636:20	50.3573	904.852	176.034	373	1522	94.2020	55.8700	45565.9274	908	2080256	0	65535		0.194544
		3	C2-20211130_Ubch10c114s40mgml_needle67_55_cytATL_e1.tif:0020-0290-0609:20	50.3573	881.452	169.04	404	1457	90.2060	42.9940	44387.5579	889	2026459	0	65535		0.191775
		4	C2-20211130_Ubch10c114s40mgml_needle67_55_cytATL_e1.tif:0020-0411-0542:20	50.3573	913.377	191.169	286	1549	80.2900	60.9020	45995.1801	919	2099853	0	65535		0.2093
		5	C2-20211130_Ubch10c114s40mgml_needle67_55_cytATL_e1.tif:0020-0570-0547:20	50.3573	895.845	173.574	336	1470	81.0300	84.4340	45112.3175	905	2059547	0	65535		0.193754
		ER intensity on the side
		6	C2-20211130_Ubch10c114s40mgml_needle67_55_cytATL_e1.tif:0020-0536-0677:20	50.3573	461.048	275.385	6	1627	97.9020	72.5940	23217.1229	379	1059949	0	65535		0.597302
		7	C2-20211130_Ubch10c114s40mgml_needle67_55_cytATL_e1.tif:0020-0377-0636:20	50.3573	537.353	234.147	55	1588	101.3060	54.6860	27059.6540	490	1235375	0	65535		0.435742
		8	C2-20211130_Ubch10c114s40mgml_needle67_55_cytATL_e1.tif:0020-0290-0609:20	50.3573	519.547	288.389	65	1653	83.3980	46.1020	26162.9919	428	1194439.0000	0	65535		0.555077
		9	C2-20211130_Ubch10c114s40mgml_needle67_55_cytATL_e1.tif:0020-0411-0542:20	50.3573	511.58	281.146	33	1736	73.9260	62.3820	25761.7763	439	1176122.0000	0	65535		0.549564
		10	C2-20211130_Ubch10c114s40mgml_needle67_55_cytATL_e1.tif:0020-0570-0547:20	50.3573	531.127	324.175	40	1662	79.8460	76.8860	26746.1420	428	1221062.0000	0	65535		0.610352
		ER intensity at poles
		1	C2-20211202_Ubch10c114s40mgml_buffer_e7.tif:0019-0409-0644:19	50.3573	845.412	258.409	56	1628	95.3860	60.6060	42572.6801	849	1943603	0	65535		0.305661
		2	C2-20211202_Ubch10c114s40mgml_buffer_e7.tif:0019-0515-0615:19	50.3573	868.501	234.454	176	1659	91.0940	76.2940	43735.3444	857	1996683	0	65535		0.269952
		3	C2-20211202_Ubch10c114s40mgml_buffer_e7.tif:0019-0651-0747:19	50.3573	793.338	254.78	151	1510	110.6300	96.4220	39950.3551	793	1823884.0000	0	65535		0.321149
		4	C2-20211202_Ubch10c114s40mgml_buffer_e7.tif:0019-0356-0779:19	50.3573	782.31	278.199	166	1657	115.3660	52.7620	39395.0230	763	1798531.0000	0	65535		0.355612
		5	C2-20211202_Ubch10c114s40mgml_buffer_e7.tif:0019-0450-0509:19	50.3573	825.105	289.805	148	1696	75.4060	66.6740	41550.0700	818	1896917.0000	0	65535		0.351234
		ER intensity on the side
		6	C2-20211202_Ubch10c114s40mgml_buffer_e7.tif:0019-0409-0644:19	50.3573	495.873	257.193	2	1571	101.4540	53.5020	24970.8448	446	1140013.0000	0	65535		0.518667
		7	C2-20211202_Ubch10c114s40mgml_buffer_e7.tif:0019-0515-0615:19	50.3573	558.873	240.432	34	1332	97.4580	81.9180	28143.3544	577	1284850.0000	0	65535		0.430208
		8	C2-20211202_Ubch10c114s40mgml_buffer_e7.tif:0019-0651-0747:19	50.3573	515.254	264.223	55	1599	102.3420	99.0860	25946.7994	482	1184569.0000	0	65535		0.512802
		9	C2-20211202_Ubch10c114s40mgml_buffer_e7.tif:0019-0356-0779:19	50.3573	465.531	286.065	17	1424	122.0260	57.6460	23442.9093	380	1070257.0000	0	65535		0.614492
		10	C2-20211202_Ubch10c114s40mgml_buffer_e7.tif:0019-0450-0509:19	50.3573	569.167	265.814	43	1561	74.5180	74.2220	28661.6907	565	1308514.0000	0	65535		0.467024
		ER intensity at poles
		1	C2-20211202_Ubch10c114s40mgml_buffer_e11.tif:0019-0472-0600:19	50.3573	842.938	318.715	53	1798	88.8740	69.9300	42448.0902	845	1937915	0	65535		0.3781
		2	C2-20211202_Ubch10c114s40mgml_buffer_e11.tif:0019-0359-0546:19	50.3573	902.334	304.477	100	1705	80.8820	53.2060	45439.1033	925	2074466	0	65535		0.337433
		3	C2-20211202_Ubch10c114s40mgml_buffer_e11.tif:0019-0549-0365:19	50.3573	861.391	323.982	80	1694	54.0940	81.3260	43377.3455	859	1980339	0	65535		0.376115
		4	C2-20211202_Ubch10c114s40mgml_buffer_e11.tif:0019-0374-0293:19	50.3573	958.289	271.782	244	1773	43.4380	55.4260	48256.8338	958	2203106	0	65535		0.283611
		5	C2-20211202_Ubch10c114s40mgml_buffer_e11.tif:0019-0654-0377:19	50.3573	908.592	312.894	160	2025	55.8700	96.8660	45754.2142	898	2088852	0	65535		0.344373
		ER intensity on the side
		6	C2-20211202_Ubch10c114s40mgml_buffer_e11.tif:0019-0472-0600:19	50.3573	589.56	291.704	63	1606	89.3180	78.3660	29688.6597	536	1355399	0	65535		0.494783
		7	C2-20211202_Ubch10c114s40mgml_buffer_e11.tif:0019-0359-0546:19	50.3573	627.137	316.472	72	1698	73.4820	55.7220	31580.9244	543	1441788	0	65535		0.50463
		8	C2-20211202_Ubch10c114s40mgml_buffer_e11.tif:0019-0549-0365:19	50.3573	497.02	282.258	15	1753	46.2500	81.6220	25028.5837	437	1142649	0	65535		0.567901
		9	C2-20211202_Ubch10c114s40mgml_buffer_e11.tif:0019-0374-0293:19	50.3573	543.811	336.696	52	1990	52.4660	56.6100	27384.8627	445	1250222	0	65535		0.619141
		10	C2-20211202_Ubch10c114s40mgml_buffer_e11.tif:0019-0654-0377:19	50.3573	490.07	293.699	59	1612	47.5820	97.3100	24678.5797	394	1126670	0	65535		0.599301
		ER intensity at poles
		1	C2-20211205_Ubch10c114s40mgml_buffer_e1_merged.tif:0019-0335-0674:19	50.3573	643.113	269.582	29	1419	99.8260	49.6540	32385.4145	617	1478516.0000	0	65535		0.419184
		2	C2-20211205_Ubch10c114s40mgml_buffer_e1_merged.tif:0019-0452-0503:19	50.3573	667.525	244.321	31	1349	74.5180	66.9700	33614.7765	674	1534641.0000	0	65535		0.36601
		3	C2-20211205_Ubch10c114s40mgml_buffer_e1_merged.tif:0019-0633-0502:19	50.3573	725.788	243.412	74	1435	74.3700	93.7580	36548.7296	723	1668587.0000	0	65535		0.335376
		4	C2-20211205_Ubch10c114s40mgml_buffer_e1_merged.tif:0019-0564-0391:19	50.3573	657.612	250.084	37	1378	57.9420	83.5460	33115.5405	646	1511849.0000	0	65535		0.380291
		5	C2-20211205_Ubch10c114s40mgml_buffer_e1_merged.tif:0019-0345-0453:19	50.3573	659.146	200.969	72	1331	67.1180	51.1340	33192.7959	666	1515376.0000	0	65535		0.304893
		ER intensity on the side
		6	C2-20211205_Ubch10c114s40mgml_buffer_e1_merged.tif:0019-0335-0674:19	50.3573	389.408	210.871	0	1027	93.9060	46.3980	19609.5122	359	895248.0000	0	65535		0.541518
		7	C2-20211205_Ubch10c114s40mgml_buffer_e1_merged.tif:0019-0452-0503:19	50.3573	404.75	206.27	20	1249	75.4060	58.6820	20382.1320	378	930521.0000	0	65535		0.509624
		8	C2-20211205_Ubch10c114s40mgml_buffer_e1_merged.tif:0019-0633-0502:19	50.3573	390.195	203.639	0	1214	72.0020	84.8780	19649.1803	350	897059.0000	0	65535		0.521891
		9	C2-20211205_Ubch10c114s40mgml_buffer_e1_merged.tif:0019-0564-0391:19	50.3573	412.926	224.717	20	1249	55.4260	91.2420	20793.8396	367	949317.0000	0	65535		0.544206
		10	C2-20211205_Ubch10c114s40mgml_buffer_e1_merged.tif:0019-0345-0453:19	50.3573	357.433	192.835	0	1072	58.0900	52.6140	17999.3711	308	821739.0000	0	65535		0.539499
		ER intensity at poles
		1	C2-20211205_Ubch10c114s40mgml_cytATL_e5.tif:0019-0412-0644:19	50.3573	960.327	202.014	262	1726	95.3860	61.0500	48359.4760	962	2207792	0	65535		0.210359
		2	C2-20211205_Ubch10c114s40mgml_cytATL_e5.tif:0019-0391-0526:19	50.3573	930.16	202.482	236	1666	77.9220	57.9420	46840.3679	932	2138439	0	65535		0.217685
		3	C2-20211205_Ubch10c114s40mgml_cytATL_e5.tif:0019-0508-0491:19	50.3573	865.795	222.177	251	1702	72.7420	75.2580	43599.1016	870	1990463	0	65535		0.256616
		4	C2-20211205_Ubch10c114s40mgml_cytATL_e5.tif:0019-0493-0419:19	50.3573	754.667	222.076	129	1458	62.0860	73.0380	38003.0019	749	1734980	0	65535		0.29427
		5	C2-20211205_Ubch10c114s40mgml_cytATL_e5.tif:0019-0684-0398:19	50.3573	838.298	216.39	227	1622	58.9780	101.3060	42214.3964	852	1927246	0	65535		0.25813
		ER intensity on the side
		6	C2-20211205_Ubch10c114s40mgml_cytATL_e5.tif:0019-0412-0644:19	50.3573	504.776	301.696	48	1724	87.0980	64.1580	25419.1758	417	1160481	0	65535		0.597682
		7	C2-20211205_Ubch10c114s40mgml_cytATL_e5.tif:0019-0391-0526:19	50.3573	416.702	239.499	48	1422	70.6700	62.2340	20983.9663	349	957997	0	65535		0.57475
		8	C2-20211205_Ubch10c114s40mgml_cytATL_e5.tif:0019-0508-0491:19	50.3573	435.901	203.424	58	1284	77.3300	81.9180	21950.7869	392	1002136	0	65535		0.466676
		9	C2-20211205_Ubch10c114s40mgml_cytATL_e5.tif:0019-0493-0419:19	50.3573	463.313	264.628	31	1773	59.7180	66.0820	23331.1989	396	1065157	0	65535		0.571164
		10	C2-20211205_Ubch10c114s40mgml_cytATL_e5.tif:0019-0684-0398:19	50.3573	520.212	269.836	29	1614	57.0540	93.6100	26196.4831	469	1195968	0	65535		0.518703

## Sheet: ER intensity2
		afterUbch10c114s_aftercytATL_e3
		ER intensity at poles		area	mean	stdev											stdev over mean
		1	C2-afterUbch10c114s_aftercytATL_e3.tif:0020-0593-0386:20	50.3573	692.377	204.09	163	1318	57.2020	87.8380	34866.2396	711	1591775	0	65535		0.294767
		2	C2-afterUbch10c114s_aftercytATL_e3.tif:0020-0416-0580:20	50.3573	715.177	162.195	197	1353	85.9140	61.6420	36014.3816	719	1644192	0	65535		0.226791
		3	C2-afterUbch10c114s_aftercytATL_e3.tif:0020-0315-0508:20	50.3573	725.724	170.022	224	1240	75.2580	46.6940	36545.4879	733	1668439.0000	0	65535		0.234279
		4	C2-afterUbch10c114s_aftercytATL_e3.tif:0020-0434-0322:20	50.3573	709.83	194.016	224	1341	47.7300	64.3060	35745.0938	711	1631898.0000	0	65535		0.273327
		5	C2-afterUbch10c114s_aftercytATL_e3.tif:0020-0632-0159:20	50.3573	823.573	184.644	310	1541	23.6060	93.6100	41472.9241	815	1893395.0000	0	65535		0.224198
		ER intensity on the side
		6	C2-afterUbch10c114s_aftercytATL_e3.tif:0020-0632-0159:20	50.3573	404.271	208.359	69	1167	60.4580	79.4020	20357.9938	341	929419.0000	0	65535		0.515394
		7	C2-afterUbch10c114s_aftercytATL_e3.tif:0020-0632-0159:20	50.3573	393.733	196.581	61	1158	92.5740	57.2020	19827.3037	343	905191.0000	0	65535		0.499276
		8	C2-afterUbch10c114s_aftercytATL_e3.tif:0020-0632-0159:20	50.3573	365.63	187.783	37	1172	67.2660	44.4740	18412.1519	311	840584.0000	0	65535		0.513588
		9	C2-afterUbch10c114s_aftercytATL_e3.tif:0020-0632-0159:20	50.3573	396.231	190.402	48	1213	45.0660	55.8700	19953.1421	343	910936.0000	0	65535		0.480532
		10	C2-afterUbch10c114s_aftercytATL_e3.tif:0020-0632-0159:20	50.3573	494.552	225.642	75	1407	22.5700	85.7660	24904.3004	452	1136975.0000	0	65535		0.456255
		afterUbch10c114s_aftercytATL_e5
		ER intensity at poles
		1	C2-afterUbch10c114s_aftercytATL_e5.tif:0020-0332-0500:20	50.3573	742.531	191.333	217	1436	74.0740	49.2100	37391.8365	746	1707078	0	65535		0.257677
		2	C2-afterUbch10c114s_aftercytATL_e5.tif:0020-0434-0666:20	50.3573	841.303	211.136	330	1637	98.6420	64.3060	42365.7530	844	1934156	0	65535		0.250962
		3	C2-afterUbch10c114s_aftercytATL_e5.tif:0020-0543-0477:20	50.3573	760.757	146.624	241	1314	70.6700	80.4380	38309.6798	761	1748981	0	65535		0.192734
		4	C2-afterUbch10c114s_aftercytATL_e5.tif:0020-0628-0559:20	50.3573	764.712	215.189	90	1468	82.8060	93.0180	38508.8091	775	1758072	0	65535		0.281399
		5	C2-afterUbch10c114s_aftercytATL_e5.tif:0020-0242-0487:20	50.3573	761.76	216.049	190	1564	72.1500	35.8900	38360.1685	779	1751286	0	65535		0.283618
		ER intensity on the side
		6	C2-afterUbch10c114s_aftercytATL_e5.tif:0020-0242-0487:20	50.3573	441.124	238.766	44	1476	82.5100	48.7660	22213.8102	374	1014144	0	65535		0.541266
		7	C2-afterUbch10c114s_aftercytATL_e5.tif:0020-0242-0487:20	50.3573	478.571	282.225	68	1676	96.7180	72.0020	24099.5255	383	1100234	0	65535		0.589724
		8	C2-afterUbch10c114s_aftercytATL_e5.tif:0020-0242-0487:20	50.3573	399.846	202.522	28	1314	73.7780	73.4820	20135.1863	347	919247.0000	0	65535		0.5065
		9	C2-afterUbch10c114s_aftercytATL_e5.tif:0020-0242-0487:20	50.3573	492.736	311.957	67	1664	74.9620	94.3500	24812.8512	380	1132800.0000	0	65535		0.633112
		10	C2-afterUbch10c114s_aftercytATL_e5.tif:0020-0242-0487:20	50.3573	434.167	239.261	54	1367	67.1180	29.2300	21863.4557	364	998149.0000	0	65535		0.551081

## Sheet: ER intensity3
		ER intensity at poles		area	mean	stdev					stdev over mean
		1	C2-20220211_UbcH10C114S40mgml_buffer_e4,tif:0001-0411-0752:19	50.357	931.279	361.573	175	2179	25.11		0.388254
		2	C2-20220211_UbcH10C114S40mgml_buffer_e4,tif:0001-0411-0752:19	50.357	808.562	320.389	80	1911	25.11		0.396245
		3	C2-20220211_UbcH10C114S40mgml_buffer_e4,tif:0001-0411-0752:19	50.357	827.494	405.913	0	2152	25.11		0.490533
		ER intensity on the side		area	mean	stdev					stdev over mean
		4	C2-20220211_UbcH10C114S40mgml_buffer_e4,tif:0001-0411-0752:19	50.357	541.419	274.677	0	1553	25.11		0.507328
		5	C2-20220211_UbcH10C114S40mgml_buffer_e4,tif:0001-0411-0752:19	50.357	563.26	299.832	0	1641	25.11		0.532315
		6	C2-20220211_UbcH10C114S40mgml_buffer_e4,tif:0001-0411-0752:19	50.357	577.423	342.263	0	1760	25.11		0.592742
		ER intensity at poles		area	mean	stdev
		1	C2-20220211_UbcH10C114S40mgml_buffer_e5,tif:0001-0411-0752:19	50.357	810.862	319.709	147	1794	25.11		0.394283
		2	C2-20220211_UbcH10C114S40mgml_buffer_e5,tif:0001-0411-0752:19	50.357	716.3	321.84	0	1742	25.11		0.449309
		3	C2-20220211_UbcH10C114S40mgml_buffer_e5,tif:0001-0411-0752:19	50.357	787.762	302.476	0	1751	25.11		0.383969
		ER intensity on the side		area	mean	stdev
		4	C2-20220211_UbcH10C114S40mgml_buffer_e5,tif:0001-0411-0752:19	50.357	478.287	241.897	0	1205	25.11		0.505757
		5	C2-20220211_UbcH10C114S40mgml_buffer_e5,tif:0001-0411-0752:19	50.357	473.18	243.835	0	1515	25.11		0.515311
		6	C2-20220211_UbcH10C114S40mgml_buffer_e5,tif:0001-0411-0752:19	50.357	608.013	312.319	0	1839	25.11		0.513672
		ER intensity at poles		area	mean	stdev
		1	C2-20220211_UbcH10C114S40mgml_cytATL_e2,tif:0001-0411-0752:19	50.357	1382.72	495.393	167	3011	25.11		0.358274
		2	C2-20220211_UbcH10C114S40mgml_cytATL_e2,tif:0001-0411-0752:19	50.357	1143.05	453.751	92	2619	25.11		0.396966
		3	C2-20220211_UbcH10C114S40mgml_cytATL_e2,tif:0001-0411-0752:19	50.357	1066.02	408.865	70	2017	25.11		0.383545
		ER intensity on the side
		1	C2-20220211_UbcH10C114S40mgml_cytATL_e2,tif:0001-0411-0752:19	50.357	798.133	510.282	0	2671	25.11		0.639345
		2	C2-20220211_UbcH10C114S40mgml_cytATL_e2,tif:0001-0411-0752:19	50.357	763.493	431.633	0	2200	25.11		0.56534
		3	C2-20220211_UbcH10C114S40mgml_cytATL_e2,tif:0001-0411-0752:19	50.357	612.21	326.691	0	1930	25.11		0.533626
		ER intensity at poles		area	mean	stdev
		1	C2-20220218_UbcH10C114S_buffer_e3,tif:0001-0411-0752:19	50.357	720.904	248.149	70	1517	25.11		0.344219
		2	C2-20220218_UbcH10C114S_buffer_e3,tif:0001-0411-0752:19	50.357	675.764	261.954	29	1568	25.11		0.387641
		3	C2-20220218_UbcH10C114S_buffer_e3,tif:0001-0411-0752:19	50.357	688.863	281.678	40	1600	25.11		0.408903
		ER intensity on the side		area	mean	stdev
		4	C2-20220218_UbcH10C114S_buffer_e3,tif:0001-0411-0752:19	50.357	437.12	217.961	0	1422	25.11		0.49863
		5	C2-20220218_UbcH10C114S_buffer_e3,tif:0001-0411-0752:19	50.357	378.82	195.86	0	1203	25.11		0.517027
		6	C2-20220218_UbcH10C114S_buffer_e3,tif:0001-0411-0752:19	50.357	539.719	299.72	0	1674	25.11		0.555326
		ER intensity at poles		area	mean	stdev
		1	C2-20220218_UbcH10C114S_cytATL_e5,tif:0001-0411-0752:19	50.357	663.934	222.085	66	1291	25.11		0.334499
		2	C2-20220218_UbcH10C114S_cytATL_e5,tif:0001-0411-0752:19	50.357	664.205	235.057	0	1393	25.11		0.353892
		3	C2-20220218_UbcH10C114S_cytATL_e5,tif:0001-0411-0752:19	50.357	713.08	235.302	66	1466	25.11		0.32998
		ER intensity on the side		area	mean	stdev
		4	C2-20220218_UbcH10C114S_cytATL_e5,tif:0001-0411-0752:19	50.357	476.339	218.957	0	1372	25.11		0.459666
		5	C2-20220218_UbcH10C114S_cytATL_e5,tif:0001-0411-0752:19	50.357	397.48	220.035	0	1244	25.11		0.553575
		6	C2-20220218_UbcH10C114S_cytATL_e5,tif:0001-0411-0752:19	50.357	426.761	248.258	0	1358	25.11		0.581726
		ER intensity at poles		area	mean	stdev
		1	C2-20220225_UbcH10C114S_cytATL_e1.tif:0001-0431-0661:20	50.357	932.468	251.226	254	1759	25.110		0.269421
		2	C2-20220225_UbcH10C114S_cytATL_e1.tif:0001-0431-0661:20	50.357	854.929	273.891	110	1808	25.110		0.320367
		3	C2-20220225_UbcH10C114S_cytATL_e1.tif:0001-0431-0661:20	50.357	905.126	281.59	97	1858	25.110		0.311106
		ER intensity on the side		area	mean	stdev
		4	C2-20220225_UbcH10C114S_cytATL_e1.tif:0001-0431-0661:20	50.357	476.9	308.201	0	1717	25.110		0.646259
		5	C2-20220225_UbcH10C114S_cytATL_e1.tif:0001-0431-0661:20	50.357	476.942	355.502	0	1856	25.110		0.745378
		6	C2-20220225_UbcH10C114S_cytATL_e1.tif:0001-0431-0661:20	50.357	458.996	257.064	0	1739	25.110		0.560057
		ER intensity at poles		area	mean	stdev
		1	C2-20220225_UbcH10C114S_cytATL_e2.tif:0001-0411-0752:20	50.357	881.903	232.274	206	1640	25.110		0.263378
		2	C2-20220225_UbcH10C114S_cytATL_e2.tif:0001-0411-0752:20	50.357	846.843	291.744	4	1836	25.110		0.344508
		3	C2-20220225_UbcH10C114S_cytATL_e2.tif:0001-0411-0752:20	50.357	876.392	284.297	81	2060	25.110		0.324395
		ER intensity on the side		area	mean	stdev
		4	C2-20220225_UbcH10C114S_cytATL_e2.tif:0001-0411-0752:20	50.357	476.607	326.341	0	1921	25.110		0.684717
		5	C2-20220225_UbcH10C114S_cytATL_e2.tif:0001-0411-0752:20	50.357	439.558	269.861	0	1910	25.110		0.613937
		6	C2-20220225_UbcH10C114S_cytATL_e2.tif:0001-0411-0752:20	50.357	450.081	280.587	0	1803	25.110		0.623414
		ER intensity at poles		area	mean	stdev
		1	C2-20220304_UbcH10C114S_buffer_e1.tif:0001-0411-0752:19	50.357	623.641	220.142	91	1337	25.110		0.352995
		2	C2-20220304_UbcH10C114S_buffer_e1.tif:0001-0411-0752:19	50.357	719.869	265.064	91	1502	25.110		0.368211
		3	C2-20220304_UbcH10C114S_buffer_e1.tif:0001-0411-0752:19	50.357	678.98	325.784	21	1593	25.110		0.479814
		ER intensity on the side
		4	C2-20220304_UbcH10C114S_buffer_e1.tif:0001-0411-0752:19	50.357	421.027	211.131	0	1197	25.110		0.501467
		5	C2-20220304_UbcH10C114S_buffer_e1.tif:0001-0411-0752:19	50.357	491.76	236.046	0	1391	25.110		0.480002
		6	C2-20220304_UbcH10C114S_buffer_e1.tif:0001-0411-0752:19	50.357	373.177	244.379	0	1441	25.110		0.654861
		ER intensity at poles
		1	C2-20220304_UbcH10C114S_cytATL_e2.tif:0001-0411-0752:19	50.357	741.755	169.941	218	1312	25.110		0.229107
		2	C2-20220304_UbcH10C114S_cytATL_e2.tif:0001-0411-0752:19	50.357	674.265	204.231	21	1346	25.110		0.302894
		3	C2-20220304_UbcH10C114S_cytATL_e2.tif:0001-0411-0752:19	50.357	699.826	240.712	0	1529	25.110		0.34396
		ER intensity on the side
		4	C2-20220304_UbcH10C114S_cytATL_e2.tif:0001-0411-0752:19	50.357	346.853	167.984	0	1113	25.110		0.484309
		5	C2-20220304_UbcH10C114S_cytATL_e2.tif:0001-0411-0752:19	50.357	328.706	160.649	0	1173	25.110		0.488732
		6	C2-20220304_UbcH10C114S_cytATL_e2.tif:0001-0411-0752:19	50.357	436.314	215.394	0	1426	25.110		0.493667

## Sheet: ER exclusion area
		20211203_Ubch10c114s40mgml_buffer_e7
				ER area					perimeter
	t1	1	20211203_Ubch10c114s40mgml_buffer_e7	65.099	1862.581	268.779	1307	3463	32.610	13.701	502	288	116.288	7.401
		2	20211203_Ubch10c114s40mgml_buffer_e7	63.697	1916.808	270.808	1370	3224	31.038	12.674	459	527	47.366	7.348
		3	20211203_Ubch10c114s40mgml_buffer_e7	63.237	1801.212	276.690	1156	3359	30.382	12.312	653	409	80.311	7.044
		4	20211203_Ubch10c114s40mgml_buffer_e7	65.142	1839.347	266.409	1283	3260	32.450	13.066	609	517	170.218	7.753
	t19	1	20211203_Ubch10c114s40mgml_buffer_e7	56.118	1621.492	236.221	1113	2601	28.579	10.934	484	299	129.508	7.249
		2	20211203_Ubch10c114s40mgml_buffer_e7	54.015	1658.994	243.486	1145	3082	27.743	10.902	459	519	48.302	6.700
		3	20211203_Ubch10c114s40mgml_buffer_e7	64.945	1581.368	237.447	1060	2638	30.852	10.977	665	397	86.135	7.775
		4	20211203_Ubch10c114s40mgml_buffer_e7	54.300	1549.784	238.026	1098	2684	28.148	11.146	631	519	169.287	6.768
		20211203_Ubch10c114s40mgml_buffer_e11
	t1	1	20211203_Ubch10c114s40mgml_buffer_e11	75.591	1824.744	320.392	1129	3517	33.762	13.508	407	218	122.471	7.518
		2	20211203_Ubch10c114s40mgml_buffer_e11	62.580	1889.628	317.571	1232	3364	30.777	12.565	520	423	46.909	6.648
		3	20211203_Ubch10c114s40mgml_buffer_e11	67.946	1909.305	311.950	1259	3320	32.316	13.617	336	369	142.507	6.919
		4	20211203_Ubch10c114s40mgml_buffer_e11	61.660	1870.522	336.776	1234	3627	31.065	12.964	313	517	161.358	6.330
	t19	1	20211203_Ubch10c114s40mgml_buffer_e11	72.809	1570.340	262.719	1031	2834	31.724	11.514	361	248	136.042	8.668
		2	20211203_Ubch10c114s40mgml_buffer_e11	67.114	1612.762	258.599	1029	3030	30.691	11.947	491	427	48.013	8.303
		3	20211203_Ubch10c114s40mgml_buffer_e11	61.638	1637.931	231.746	1115	2599	28.739	10.540	308	381	141.843	8.029
		4	20211203_Ubch10c114s40mgml_buffer_e11	62.383	1635.648	262.501	1104	2984	30.489	10.735	288	522	164.814	8.517
		20211205_Ubch10c114s40mgml_buffer_e1
				area
	t1	1	20211205_Ubch10c114s40mgml_buffer_TEV_e1_thumb_w1BP CSU-488 Em 500-550_t1.TIF:0019-0424-0520:c:1/3 z:7/16 t:1/19 - BP CSU_488 Em 500-550/BP CSU_561 Em 57	68.012	1260.991	194.709	867	2206	31.965	13.095	493	463	55.592	7.573
		2	20211205_Ubch10c114s40mgml_buffer_TEV_e1_thumb_w1BP CSU-488 Em 500-550_t1.TIF:0019-0311-0634:c:1/3 z:7/16 t:1/19 - BP CSU_488 Em 500-550/BP CSU_561 Em 57	67.004	1225.771	235.473	780	2519	32.117	12.699	600	282	143.531	7.074
		3	20211205_Ubch10c114s40mgml_buffer_TEV_e1_thumb_w1BP CSU-488 Em 500-550_t1.TIF:0019-0604-0388:c:1/3 z:7/16 t:1/19 - BP CSU_488 Em 500-550/BP CSU_561 Em 57	62.076	1296.789	206.885	880	2361	31.390	12.736	386	561	91.998	7.252
		4	20211205_Ubch10c114s40mgml_buffer_TEV_e1_thumb_w1BP CSU-488 Em 500-550_t1.TIF:0013-0439-0318:c:1/3 z:5/16 t:1/19 - BP CSU_488 Em 500-550/BP CSU_561 Em 57	62.864	1277.637	217.672	836	2562	30.068	12.028	280	427	161.342	7.164
	t19	1	20211205_Ubch10c114s40mgml_buffer_TEV_e1_thumb_w1BP CSU-488 Em 500-550_t1.TIF:c:1/3 z:7/16 t:19/19 - BP CSU_488 Em 500-550/BP CSU_561 Em 5	75.240	1230.953	188.211	803	2192	32.901	12.082	505	445	59.036	9.255
		2	20211205_Ubch10c114s40mgml_buffer_TEV_e1_thumb_w1BP CSU-488 Em 500-550_t1.TIF:c:1/3 z:7/16 t:19/19 - BP CSU_488 Em 500-550/BP CSU_561 Em 5	65.822	1234.185	199.461	754	2214	31.338	11.583	515	620	79.695	8.063
		3	20211205_Ubch10c114s40mgml_buffer_TEV_e1_thumb_w1BP CSU-488 Em 500-550_t1.TIF:c:1/3 z:8/16 t:19/19 - BP CSU_488 Em 500-550/BP CSU_561 Em 5	58.878	1263.482	210.681	811	2330	29.817	11.700	299	424	161.565	6.956
		4	20211205_Ubch10c114s40mgml_buffer_TEV_e1_thumb_w1BP CSU-488 Em 500-550_t1.TIF:c:1/3 z:8/16 t:19/19 - BP CSU_488 Em 500-550/BP CSU_561 Em 5	70.531	1277.753	218.422	843	2413	32.347	12.194	392	655	84.428	8.075
		20211205_Ubch10c114s40mgml_cytATL_e5
	t1	1	20211205_Ubch10c114s40mgml_buffer_TEV_e1_thumb_w1BP CSU-488 Em 500-550_t1.TIF:0019-0453-0593:c:1/3 z:7/16 t:1/19 - BP CSU_488 Em 500-550/BP CSU_561 Em 57	69.260	1656.941	272.320	1135	2916	32.069	13.175	566.500	486	51.843	7.553
		2	20211205_Ubch10c114s40mgml_buffer_TEV_e1_thumb_w1BP CSU-488 Em 500-550_t1.TIF:0019-0559-0486:c:1/3 z:7/16 t:1/19 - BP CSU_488 Em 500-550/BP CSU_561 Em 57	69.918	1720.876	263.274	1173	3058	31.718	12.292	482.500	518.500	101.107	7.884
		3	20211205_Ubch10c114s40mgml_buffer_TEV_e1_thumb_w1BP CSU-488 Em 500-550_t1.TIF:0019-0402-0466:c:1/3 z:7/16 t:1/19 - BP CSU_488 Em 500-550/BP CSU_561 Em 57	69.282	1670.369	253.138	1161	2873	31.879	13.085	423.000	413.500	13.408	7.696
		4	20211205_Ubch10c114s40mgml_buffer_TEV_e1_thumb_w1BP CSU-488 Em 500-550_t1.TIF:0019-0331-0383:c:1/3 z:7/16 t:1/19 - BP CSU_488 Em 500-550/BP CSU_561 Em 57	71.495	1668.344	265.834	1087	2870	32.269	12.832	340.000	324.000	172.711	8.288
	t19	5	20211205_Ubch10c114s40mgml_buffer_TEV_e1_thumb_w1BP CSU-488 Em 500-550_t1.TIF:c:1/3 z:10/16 t:19/19 - BP CSU_488 Em 500-550/BP CSU_561 Em	48.955	1522.359	235.576	1044	2813	26.593	9.764	598.000	483.000	75.964	6.548
		6	20211205_Ubch10c114s40mgml_buffer_TEV_e1_thumb_w1BP CSU-488 Em 500-550_t1.TIF:c:1/3 z:10/16 t:19/19 - BP CSU_488 Em 500-550/BP CSU_561 Em	36.602	1548.490	212.173	1086	2605	23.668	9.407	486.000	527.000	114.146	4.868
		7	20211205_Ubch10c114s40mgml_buffer_TEV_e1_thumb_w1BP CSU-488 Em 500-550_t1.TIF:c:1/3 z:10/16 t:19/19 - BP CSU_488 Em 500-550/BP CSU_561 Em	41.070	1520.431	188.994	1082	2484	24.351	9.297	447.000	412.000	13.815	5.710
		8	20211205_Ubch10c114s40mgml_buffer_TEV_e1_thumb_w1BP CSU-488 Em 500-550_t1.TIF:c:1/3 z:10/16 t:19/19 - BP CSU_488 Em 500-550/BP CSU_561 Em	40.676	1487.153	162.908	1045	2139	24.820	9.796	359.000	309.000	153.048	5.638
		20211208_ERYFP_629_Ubch10c114s40mgml_buffer_e4
				area
	t1	1	20211208_ERYFP_629_Ubch10c114s40mgml_buffer_e4	69.020	1798.193	356.769	1157	3423	31.757	12.629	401	524	10.125	7.548
		2	20211208_ERYFP_629_Ubch10c114s40mgml_buffer_e4	80.497	1792.036	328.656	1138	3194	33.824	12.944	371	345	128.967	8.753
		3	20211208_ERYFP_629_Ubch10c114s40mgml_buffer_e4	68.275	1625.604	287.544	1062	2965	31.379	12.433	175	298	0.682	7.853
		4	20211208_ERYFP_629_Ubch10c114s40mgml_buffer_e4	69.414	1683.405	291.237	1105	3143	31.482	12.046	557	357	5.641	8.131
	t20	1	20211208_ERYFP_629_Ubch10c114s40mgml_buffer_e4	68.209	1541.954	241.147	1033	2747	30.990	12.078	403	521	17.103	7.799
		2	20211208_ERYFP_629_Ubch10c114s40mgml_buffer_e4	67.990	1508.976	245.749	995	2725	31.332	12.298	382	329	129.629	8.006
		3	20211208_ERYFP_629_Ubch10c114s40mgml_buffer_e4	66.325	1447.436	237.060	927	2749	30.325	11.568	185	283	176.332	7.938
		4	20211208_ERYFP_629_Ubch10c114s40mgml_buffer_e4	63.850	1457.911	245.565	960	2610	30.701	12.194	551	339	5.572	7.533
		20211208_ERYFP_629_Ubch10c114s40mgml_cytATL60mgml_e1
	t1	1	20211208_ERYFP_629_Ubch10c114s40mgml_cytATL60mgml_e1	75.656	1845.136	320.062	1211	3335	32.961	13.035	449	396	167.542	8.505
		2	20211208_ERYFP_629_Ubch10c114s40mgml_cytATL60mgml_e1	63.500	1741.796	284.558	1134	3149	30.595	12.351	433	231	135.971	7.467
		3	20211208_ERYFP_629_Ubch10c114s40mgml_cytATL60mgml_e1	64.113	1776.815	300.580	1182	3157	30.684	12.190	532	616	60.945	8.186
		4	20211208_ERYFP_629_Ubch10c114s40mgml_cytATL60mgml_e1	73.291	1739.680	283.329	1160	3115	33.232	12.623	212	606	175.292	8.767
	t20	1	20211208_ERYFP_629_Ubch10c114s40mgml_cytATL60mgml_e1	43.589	1687.153	287.685	1157	3314	24.429	9.002	450.500	395	152.592	6.493
		2	20211208_ERYFP_629_Ubch10c114s40mgml_cytATL60mgml_e1	34.061	1585.716	259.346	1035	3080	23.043	9.373	432.500	220.500	128.589	5.130
		3	20211208_ERYFP_629_Ubch10c114s40mgml_cytATL60mgml_e1	44.947	1615.152	247.313	1063	2776	24.375	8.776	545.000	604.500	72.329	6.655
		4	20211208_ERYFP_629_Ubch10c114s40mgml_cytATL60mgml_e1	39.121	1596.767	275.854	1080	2731	23.362	8.770	176.667	600.000	162.992	6.417
		20211219_afterUbch10C114S_buffer_e2
	t1	1	20211219_afterUbch10C114S_buffer_TEV_e6_thumb_w1BP CSU-488 Em 500-550_t1.TIF:0017-0330-0490:c:1/2 z:9/16 t:1/20 - BP CSU_488 Em 500-550/BP CSU_561 Em 57	60.586	1841.112	345.163	1196	3559	30.849	13.149	449	347	24.257	6.619
		2	20211219_afterUbch10C114S_buffer_TEV_e6_thumb_w1BP CSU-488 Em 500-550_t1.TIF:0017-0449-0555:c:1/2 z:9/16 t:1/20 - BP CSU_488 Em 500-550/BP CSU_561 Em 57	75.372	1883.239	267.260	1177	3403	33.366	13.365	512	438	160.261	8.255
		3	20211219_afterUbch10C114S_buffer_TEV_e6_thumb_w1BP CSU-488 Em 500-550_t1.TIF:0017-0438-0721:c:1/2 z:9/16 t:1/20 - BP CSU_488 Em 500-550/BP CSU_561 Em 57	67.136	1737.691	317.885	1094	3529	32.781	13.617	691	402	127.493	7.576
		4	20211219_afterUbch10C114S_buffer_TEV_e6_thumb_w1BP CSU-488 Em 500-550_t1.TIF:0017-0625-0617:c:1/2 z:9/16 t:1/20 - BP CSU_488 Em 500-550/BP CSU_561 Em 57	64.683	1845.092	333.772	1205	3603	31.907	13.195	598	666	66.886	7.030
	t20	5	20211219_afterUbch10C114S_buffer_TEV_e6_thumb_w1BP CSU-488 Em 500-550_t1.TIF:c:1/2 z:9/16 t:20/20 - BP CSU_488 Em 500-550/BP CSU_561 Em 5	55.702	1517.621	226.356	991	2566	28.509	11.426	458	342	36.573	7.142
		6	20211219_afterUbch10C114S_buffer_TEV_e6_thumb_w1BP CSU-488 Em 500-550_t1.TIF:c:1/2 z:9/16 t:20/20 - BP CSU_488 Em 500-550/BP CSU_561 Em 5	57.038	1568.591	297.429	1063	3159	29.650	12.380	519	421	152.210	6.439
		7	20211219_afterUbch10C114S_buffer_TEV_e6_thumb_w1BP CSU-488 Em 500-550_t1.TIF:c:1/2 z:9/16 t:20/20 - BP CSU_488 Em 500-550/BP CSU_561 Em 5	61.178	1480.633	252.249	974	2724	29.565	11.559	704	392	129.806	7.239
		8	20211219_afterUbch10C114S_buffer_TEV_e6_thumb_w1BP CSU-488 Em 500-550_t1.TIF:c:1/2 z:9/16 t:20/20 - BP CSU_488 Em 500-550/BP CSU_561 Em 5	63.281	1587.831	306.364	1011	2876	30.925	12.684	609	661	70.931	6.650
		20211219_afterUbch10C114S_cytATL_e1
	t1	1	20211219_afterUbch10C114S_buffer_TEV_e6_thumb_w1BP CSU-488 Em 500-550_t1.TIF:0017-0345-0576:c:1/2 z:9/16 t:1/20 - BP CSU_488 Em 500-550/BP CSU_561 Em 57	77.409	1723.885	334.763	1118	3440	33.938	12.850	533.500	339	175.045	9.176
		2	20211219_afterUbch10C114S_buffer_TEV_e6_thumb_w1BP CSU-488 Em 500-550_t1.TIF:0017-0431-0751:c:1/2 z:9/16 t:1/20 - BP CSU_488 Em 500-550/BP CSU_561 Em 57	75.569	1595.127	328.503	1034	3014	32.573	12.974	714.000	407	147.579	8.251
		3	20211219_afterUbch10C114S_buffer_TEV_e6_thumb_w1BP CSU-488 Em 500-550_t1.TIF:0017-0521-0668:c:1/2 z:9/16 t:1/20 - BP CSU_488 Em 500-550/BP CSU_561 Em 57	76.817	1625.817	265.063	1023	3186	32.971	12.299	627.000	517.500	170.651	8.711
		4	20211219_afterUbch10C114S_buffer_TEV_e6_thumb_w1BP CSU-488 Em 500-550_t1.TIF:0017-0213-0483:c:1/2 z:9/16 t:1/20 - BP CSU_488 Em 500-550/BP CSU_561 Em 57	69.326	1710.071	344.597	1067	3275	32.613	13.281	472.000	170.000	104.191	7.548
	t20	1	20211219_afterUbch10C114S_buffer_TEV_e6_thumb_w1BP CSU-488 Em 500-550_t1.TIF:c:1/2 z:9/16 t:20/20 - BP CSU_488 Em 500-550/BP CSU_561 Em 5	31.498	1515.770	300.349	991	3109	21.559	8.836	504.667	336.667	178.080	4.983
		2	20211219_afterUbch10C114S_buffer_TEV_e6_thumb_w1BP CSU-488 Em 500-550_t1.TIF:c:1/2 z:9/16 t:20/20 - BP CSU_488 Em 500-550/BP CSU_561 Em 5	37.850	1417.472	285.615	926	3446	23.662	9.091	682.000	420.000	154.269	5.778
		3	20211219_afterUbch10C114S_buffer_TEV_e6_thumb_w1BP CSU-488 Em 500-550_t1.TIF:c:1/2 z:9/16 t:20/20 - BP CSU_488 Em 500-550/BP CSU_561 Em 5	44.553	1516.297	311.520	945	2885	25.740	9.497	598.333	523.000	172.838	6.592
		4	20211219_afterUbch10C114S_buffer_TEV_e6_thumb_w1BP CSU-488 Em 500-550_t1.TIF:c:1/2 z:9/16 t:20/20 - BP CSU_488 Em 500-550/BP CSU_561 Em 5	46.042	1448.524	244.225	943	2508	25.065	9.028	430.000	179.000	112.150	7.034
		20211130
		20211129_Ubch10c114s60mgml_needle67_55_ecytATL_1
	t1	1	20211129_Ubch10c114s60mgml_needle67_55_e1_thumb_w1BP CSU-488 Em 500-550_t1.TIF:0021-0396-0510:c:1/2 z:11/16 t:1/20 - BP CSU_488 Em 500-550/BP CSU_561 Em 5	66.544	1580.935	201.738	1049	2461	30.725	11.960	471	388	167.856	7.798
		2	20211129_Ubch10c114s60mgml_needle67_55_e1_thumb_w1BP CSU-488 Em 500-550_t1.TIF:0021-0531-0537:c:1/2 z:11/16 t:1/20 - BP CSU_488 Em 500-550/BP CSU_561 Em 5	52.175	1569.544	245.465	1046	3018	29.897	13.113	511	496	126.741	6.004
		3	20211129_Ubch10c114s60mgml_needle67_55_e1_thumb_w1BP CSU-488 Em 500-550_t1.TIF:0021-0565-0419:c:1/2 z:11/16 t:1/20 - BP CSU_488 Em 500-550/BP CSU_561 Em 5	68.976	1554.414	227.459	1084	2747	31.024	11.715	407	529	116.241	7.819
		4	20211129_Ubch10c114s60mgml_needle67_55_e1_thumb_w1BP CSU-488 Em 500-550_t1.TIF:0021-0386-0355:c:1/2 z:11/16 t:1/20 - BP CSU_488 Em 500-550/BP CSU_561 Em 5	58.703	1513.324	190.677	896	2559	29.207	11.454	339	352	115.241	7.548
	t20	5	20211129_Ubch10c114s60mgml_needle67_55_e1_thumb_w1BP CSU-488 Em 500-550_t1.TIF:c:1/2 z:7/16 t:20/20 - BP CSU_488 Em 500-550/BP CSU_561 Em 5	28.081	1535.056	270.903	961	2467	21.362	8.113	471	395	165.203	5.180
		6	20211129_Ubch10c114s60mgml_needle67_55_e1_thumb_w1BP CSU-488 Em 500-550_t1.TIF:c:1/2 z:10/16 t:20/20 - BP CSU_488 Em 500-550/BP CSU_561 Em	30.271	1518.669	274.020	1019	2439	21.888	8.853	504	502	128.211	5.177
		7	20211129_Ubch10c114s60mgml_needle67_55_e1_thumb_w1BP CSU-488 Em 500-550_t1.TIF:c:1/2 z:10/16 t:20/20 - BP CSU_488 Em 500-550/BP CSU_561 Em	29.023	1426.387	209.172	980	2328	20.874	7.911	413	545	107.418	5.445
		8	20211129_Ubch10c114s60mgml_needle67_55_e1_thumb_w1BP CSU-488 Em 500-550_t1.TIF:c:1/2 z:10/16 t:20/20 - BP CSU_488 Em 500-550/BP CSU_561 Em	30.490	1447.181	237.449	930	2700	20.808	7.815	347	370	114.624	5.787
		20211129_Ubch10c114s60mgml_needle68_55_buffer_e2
	t1	1	20211129_Ubch10c114s60mgml_needle67_55_e1_thumb_w1BP CSU-488 Em 500-550_t1.TIF:0017-0294-0564:c:1/2 z:9/16 t:1/19 - BP CSU_488 Em 500-550/BP CSU_561 Em 57	73.992	1439.059	215.273	1028	2421	32.408	12.249	524.500	280.500	163.864	8.846
		2	20211129_Ubch10c114s60mgml_needle67_55_e1_thumb_w1BP CSU-488 Em 500-550_t1.TIF:0017-0421-0501:c:1/2 z:9/16 t:1/19 - BP CSU_488 Em 500-550/BP CSU_561 Em 57	64.792	1502.495	218.191	1047	2705	30.615	11.874	462.000	428.000	10.049	7.440
		3	20211129_Ubch10c114s60mgml_needle67_55_e1_thumb_w1BP CSU-488 Em 500-550_t1.TIF:0017-0574-0439:c:1/2 z:9/16 t:1/19 - BP CSU_488 Em 500-550/BP CSU_561 Em 57	58.506	1485.085	222.476	978	2575	30.878	13.021	422.000	532.000	113.797	6.748
		4	20211129_Ubch10c114s60mgml_needle67_55_e1_thumb_w1BP CSU-488 Em 500-550_t1.TIF:0017-0609-0612:c:1/2 z:9/16 t:1/19 - BP CSU_488 Em 500-550/BP CSU_561 Em 57	63.850	1424.148	201.353	979	2511	30.480	12.351	572.500	595.000	164.715	6.922
	t19	1	20211129_Ubch10c114s60mgml_needle67_55_e1_thumb_w1BP CSU-488 Em 500-550_t1.TIF:c:1/2 z:8/16 t:19/19 - BP CSU_488 Em 500-550/BP CSU_561 Em 5	37.675	1328.919	174.151	973	2029	22.936	8.676	528	274.500	151.468	5.890
		2	20211129_Ubch10c114s60mgml_needle67_55_e1_thumb_w1BP CSU-488 Em 500-550_t1.TIF:c:1/2 z:7/16 t:19/19 - BP CSU_488 Em 500-550/BP CSU_561 Em 5	33.469	1394.520	184.539	988	2105	22.311	8.604	457	414.000	3.945	5.849
		3	20211129_Ubch10c114s60mgml_needle67_55_e1_thumb_w1BP CSU-488 Em 500-550_t1.TIF:c:1/2 z:7/16 t:19/19 - BP CSU_488 Em 500-550/BP CSU_561 Em 5	33.228	1373.842	194.806	891	2314	21.430	7.890	405	544.000	113.199	5.876
		4	20211129_Ubch10c114s60mgml_needle67_55_e1_thumb_w1BP CSU-488 Em 500-550_t1.TIF:c:1/2 z:7/16 t:19/19 - BP CSU_488 Em 500-550/BP CSU_561 Em 5	41.902	1348.436	217.140	902	2419	24.598	9.143	572	590.000	150.945	6.232
	t1	1	20211129_Ubch10c114s60mgml_needle67_55_e1_thumb_w1BP CSU-488 Em 500-550_t1.TIF:0019-0421-0381:c:1/2 z:10/16 t:1/19 - BP CSU_488 Em 500-550/BP CSU_561 Em 5	60.148	1729.015	270.517	1084	2997	31.180	12.927	348.500	390.500	133.840	7.430
		2	20211129_Ubch10c114s60mgml_needle67_55_e1_thumb_w1BP CSU-488 Em 500-550_t1.TIF:0019-0412-0532:c:1/2 z:10/16 t:1/19 - BP CSU_488 Em 500-550/BP CSU_561 Em 5	59.250	1749.867	286.784	1117	3363	29.958	12.248	526.500	371.500	94.505	6.722
		3	20211129_Ubch10c114s60mgml_needle67_55_e1_thumb_w1BP CSU-488 Em 500-550_t1.TIF:0019-0561-0333:c:1/2 z:10/16 t:1/19 - BP CSU_488 Em 500-550/BP CSU_561 Em 5	57.169	1663.730	256.766	1119	3093	30.317	12.412	298.500	536.500	149.153	6.461
		4	20211129_Ubch10c114s60mgml_needle67_55_e1_thumb_w1BP CSU-488 Em 500-550_t1.TIF:0027-0256-0387:c:1/2 z:14/16 t:1/19 - BP CSU_488 Em 500-550/BP CSU_561 Em 5	47.203	1692.448	270.159	1127	2886	28.394	12.168	383.000	215.000	94.185	5.431
	t20	5	20211129_Ubch10c114s60mgml_needle67_55_e1_thumb_w1BP CSU-488 Em 500-550_t1.TIF:c:1/2 z:9/16 t:19/19 - BP CSU_488 Em 500-550/BP CSU_561 Em 5	61.003	1468.363	176.896	1039	2406	30.421	11.364	326.000	394.000	132.625	7.753
		6	20211129_Ubch10c114s60mgml_needle67_55_e1_thumb_w1BP CSU-488 Em 500-550_t1.TIF:c:1/2 z:9/16 t:19/19 - BP CSU_488 Em 500-550/BP CSU_561 Em 5	57.235	1456.669	192.148	963	2511	28.242	10.430	495.500	385.000	105.219	7.289
		7	20211129_Ubch10c114s60mgml_needle67_55_e1_thumb_w1BP CSU-488 Em 500-550_t1.TIF:c:1/2 z:9/16 t:19/19 - BP CSU_488 Em 500-550/BP CSU_561 Em 5	57.827	1484.169	187.395	1022	2331	28.421	10.762	270.500	549.500	148.496	7.482
		8	20211129_Ubch10c114s60mgml_needle67_55_e1_thumb_w1BP CSU-488 Em 500-550_t1.TIF:c:1/2 z:13/16 t:19/19 - BP CSU_488 Em 500-550/BP CSU_561 Em	55.395	1453.398	224.329	952	2742	27.625	10.319	359.000	291.500	79.254	7.097
				area
	t1	1	20211126_afterUbch10c114s_afterbuffer_e6_thumb_w1BP CSU-488 Em 500-550_t1.TIF:0016-0295-0511:c:1/3 z:6/13 t:1/20 - BP CSU_488 Em 500-550/BP CSU_561 Em 57	69.151	1594.788	198.670	1131	2447	32.090	12.443	491.500	332.500	63.130	8.275
		2	20211126_afterUbch10c114s_afterbuffer_e6_thumb_w1BP CSU-488 Em 500-550_t1.TIF:0016-0414-0568:c:1/3 z:6/13 t:1/20 - BP CSU_488 Em 500-550/BP CSU_561 Em 57	61.090	1662.073	214.825	1162	2645	30.687	12.520	534.000	388.000	145.840	6.951
		3	20211126_afterUbch10c114s_afterbuffer_e6_thumb_w1BP CSU-488 Em 500-550_t1.TIF:0016-0417-0421:c:1/3 z:6/13 t:1/20 - BP CSU_488 Em 500-550/BP CSU_561 Em 57	53.051	1687.033	209.131	1180	2634	28.797	11.454	398.500	451.500	64.759	6.132
		4	20211126_afterUbch10c114s_afterbuffer_e6_thumb_w1BP CSU-488 Em 500-550_t1.TIF:0016-0483-0506:c:1/3 z:6/13 t:1/20 - BP CSU_488 Em 500-550/BP CSU_561 Em 57	52.110	1671.316	214.159	1175	2618	27.929	11.057	472.500	502.500	27.937	6.884
	t20	5	20211126_afterUbch10c114s_afterbuffer_e6_thumb_w1BP CSU-488 Em 500-550_t1.TIF:c:1/3 z:6/13 t:20/20 - BP CSU_488 Em 500-550/BP CSU_561 Em 5	71.736	1512.810	212.399	969	2452	31.984	12.481	494.000	322.000	69.523	7.972
		6	20211126_afterUbch10c114s_afterbuffer_e6_thumb_w1BP CSU-488 Em 500-550_t1.TIF:c:1/3 z:6/13 t:20/20 - BP CSU_488 Em 500-550/BP CSU_561 Em 5	61.265	1527.448	184.202	1092	2264	29.207	11.303	543.500	394.500	161.684	7.366
		7	20211126_afterUbch10c114s_afterbuffer_e6_thumb_w1BP CSU-488 Em 500-550_t1.TIF:c:1/3 z:8/13 t:20/20 - BP CSU_488 Em 500-550/BP CSU_561 Em 5	55.877	1539.172	180.835	1101	2328	28.576	11.426	407.500	452.000	73.443	7.010
		8	20211126_afterUbch10c114s_afterbuffer_e6_thumb_w1BP CSU-488 Em 500-550_t1.TIF:c:1/3 z:8/13 t:20/20 - BP CSU_488 Em 500-550/BP CSU_561 Em 5	61.419	1547.093	180.607	1064	2308	29.411	11.355	479.000	508.500	25.062	7.402
		20211125_afterUbch10c114s_buffer_e6
	t1	1	20211125_afterUbch10c114s_buffer_TEV_e6_thumb_w1BP CSU-488 Em 500-550_t1.TIF:0034-0320-0745:c:1/3 z:12/15 t:1/18 - BP CSU_488 Em 500-550/BP CSU_561 Em 5	76.839	1399.869	235.129	913	2482	33.003	12.995	711	295	142.869	7.943
		2	20211125_afterUbch10c114s_buffer_TEV_e6_thumb_w1BP CSU-488 Em 500-550_t1.TIF:0034-0482-0576:c:1/3 z:12/15 t:1/18 - BP CSU_488 Em 500-550/BP CSU_561 Em 5	68.231	1500.468	203.076	1053	2663	31.633	12.204	547	508	39.094	8.255
		3	20211125_afterUbch10c114s_buffer_TEV_e6_thumb_w1BP CSU-488 Em 500-550_t1.TIF:0034-0584-0524:c:1/3 z:12/15 t:1/18 - BP CSU_488 Em 500-550/BP CSU_561 Em 5	70.662	1532.078	245.093	1011	2895	33.000	13.119	484	564	156.038	8.442
		4	20211125_afterUbch10c114s_buffer_TEV_e6_thumb_w1BP CSU-488 Em 500-550_t1.TIF:0034-0337-0566:c:1/3 z:12/15 t:1/18 - BP CSU_488 Em 500-550/BP CSU_561 Em 5	59.119	1511.423	236.625	1064	2745	31.164	13.297	549	380	73.179	5.957
	t18	5	20211125_afterUbch10c114s_buffer_TEV_e6_thumb_w1BP CSU-488 Em 500-550_t1.TIF:c:1/3 z:12/15 t:18/18 - BP CSU_488 Em 500-550/BP CSU_561 Em	71.998	1305.550	195.660	886	2327	32.105	12.725	665	291	146.864	8.251
		6	20211125_afterUbch10c114s_buffer_TEV_e6_thumb_w1BP CSU-488 Em 500-550_t1.TIF:c:1/3 z:9/15 t:18/18 - BP CSU_488 Em 500-550/BP CSU_561 Em 5	70.005	1386.229	189.417	906	2475	31.778	12.190	473	516	29.055	8.424
		7	20211125_afterUbch10c114s_buffer_TEV_e6_thumb_w1BP CSU-488 Em 500-550_t1.TIF:c:1/3 z:9/15 t:18/18 - BP CSU_488 Em 500-550/BP CSU_561 Em 5	65.164	1393.395	201.674	971	2506	30.484	11.571	419	574	159.015	7.418
		8	20211125_afterUbch10c114s_buffer_TEV_e6_thumb_w1BP CSU-488 Em 500-550_t1.TIF:c:1/3 z:12/15 t:18/18 - BP CSU_488 Em 500-550/BP CSU_561 Em	74.189	1412.059	188.703	962	2168	31.824	11.621	507	375	83.418	8.619
		20211125_afterUbch10c114s_cytATL_e8
	t1	1	20211125_afterUbch10c114s_buffer_TEV_e6_thumb_w1BP CSU-488 Em 500-550_t1.TIF:0007-0427-0734:c:1/3 z:3/15 t:1/20 - BP CSU_488 Em 500-550/BP CSU_561 Em 57	58.155	1517.860	237.650	969	2595	29.806	11.937	723	388	109.558	6.496
		2	20211125_afterUbch10c114s_buffer_TEV_e6_thumb_w1BP CSU-488 Em 500-550_t1.TIF:0007-0671-0526:c:1/3 z:3/15 t:1/20 - BP CSU_488 Em 500-550/BP CSU_561 Em 57	63.938	1573.179	214.895	1035	2760	31.421	12.798	520	628	95.974	6.656
		3	20211125_afterUbch10c114s_buffer_TEV_e6_thumb_w1BP CSU-488 Em 500-550_t1.TIF:0007-0543-0581:c:1/3 z:3/15 t:1/20 - BP CSU_488 Em 500-550/BP CSU_561 Em 57	66.260	1604.440	228.683	1089	2593	32.285	13.402	542	520	149.470	7.327
		4	20211125_afterUbch10c114s_buffer_TEV_e6_thumb_w1BP CSU-488 Em 500-550_t1.TIF:0007-0549-0427:c:1/3 z:3/15 t:1/20 - BP CSU_488 Em 500-550/BP CSU_561 Em 57	52.394	1620.325	217.814	1114	2624	30.069	12.003	431	509	92.827	6.384
	t20	5	20211125_afterUbch10c114s_buffer_TEV_e6_thumb_w1BP CSU-488 Em 500-550_t1.TIF:c:1/3 z:10/15 t:20/20 - BP CSU_488 Em 500-550/BP CSU_561 Em	39.405	1383.708	189.997	854	2372	24.681	10.100	544	520	145.146	5.407
		6	20211125_afterUbch10c114s_buffer_TEV_e6_thumb_w1BP CSU-488 Em 500-550_t1.TIF:c:1/3 z:10/15 t:20/20 - BP CSU_488 Em 500-550/BP CSU_561 Em	36.054	1335.731	168.472	939	2245	23.646	9.637	526	632	100.620	4.736
		7	20211125_afterUbch10c114s_buffer_TEV_e6_thumb_w1BP CSU-488 Em 500-550_t1.TIF:c:1/3 z:10/15 t:20/20 - BP CSU_488 Em 500-550/BP CSU_561 Em	43.742	1481.676	218.942	1032	2432	24.927	9.469	417	521	114.963	5.861
		8	20211125_afterUbch10c114s_buffer_TEV_e6_thumb_w1BP CSU-488 Em 500-550_t1.TIF:c:1/3 z:10/15 t:20/20 - BP CSU_488 Em 500-550/BP CSU_561 Em	46.349	1294.199	183.695	876	2343	26.431	10.374	744	383	104.036	6.030
		20211121_afterUbch10c114s40mgml_afterbuffer_e1
	t1	1	20211121_afterUbch10c114s40mgml_afterbuffer_afterTEV_e1_thumb_w1BP CSU-488 Em 500-550_t1.TIF:0015-0307-0528:c:1/2 z:8/16 t:1/20 - BP CSU_488 Em 500-550/BP CSU_561 Em 57	71.582	1219.027	184.092	792	2056	33.861	14.377	483	287	159.513	7.551
		2	20211121_afterUbch10c114s40mgml_afterbuffer_afterTEV_e1_thumb_w1BP CSU-488 Em 500-550_t1.TIF:0015-0369-0390:c:1/2 z:8/16 t:1/20 - BP CSU_488 Em 500-550/BP CSU_561 Em 57	66.982	1225.807	182.300	828	2018	33.778	13.839	356	336	138.468	6.976
		3	20211121_afterUbch10c114s40mgml_afterbuffer_afterTEV_e1_thumb_w1BP CSU-488 Em 500-550_t1.TIF:0015-0426-0566:c:1/2 z:8/16 t:1/20 - BP CSU_488 Em 500-550/BP CSU_561 Em 57	56.863	1179.303	156.901	743	1963	30.875	13.102	523	439	13.722	5.984
		4	20211121_afterUbch10c114s40mgml_afterbuffer_afterTEV_e1_thumb_w1BP CSU-488 Em 500-550_t1.TIF:0015-0537-0410:c:1/2 z:8/16 t:1/20 - BP CSU_488 Em 500-550/BP CSU_561 Em 57	70.640	1251.285	190.586	839	2090	34.484	14.863	380	577	51.875	7.111
	t20	5	20211121_afterUbch10c114s40mgml_afterbuffer_afterTEV_e1_thumb_w1BP CSU-488 Em 500-550_t1.TIF:c:1/2 z:9/16 t:20/20 - BP CSU_488 Em 500-550/BP CSU_561 Em 5	63.653	1141.965	179.526	691	1995	32.985	14.434	461	277	164.539	6.436
		6	20211121_afterUbch10c114s40mgml_afterbuffer_afterTEV_e1_thumb_w1BP CSU-488 Em 500-550_t1.TIF:c:1/2 z:9/16 t:20/20 - BP CSU_488 Em 500-550/BP CSU_561 Em 5	60.674	1103.310	142.666	758	1814	32.512	13.713	329	333	145.109	6.375
		7	20211121_afterUbch10c114s40mgml_afterbuffer_afterTEV_e1_thumb_w1BP CSU-488 Em 500-550_t1.TIF:c:1/2 z:9/16 t:20/20 - BP CSU_488 Em 500-550/BP CSU_561 Em 5	57.476	1115.860	162.201	718	1866	32.082	14.016	507	452	21.689	6.011
		8	20211121_afterUbch10c114s40mgml_afterbuffer_afterTEV_e1_thumb_w1BP CSU-488 Em 500-550_t1.TIF:0625-0539-0377:c:1/2 z:9/16 t:20/20 - BP CSU_488 Em 500-550/BP CSU_561 Em 5	59.382	1108.373	144.694	781	1748	32.087	13.983	356	582.500	66.284	6.141
		20211121_afterUbch10c114s40mgml_cytaTL_e3
	t1	1	20211121_afterUbch10c114s40mgml_afterbuffer_afterTEV_e1_thumb_w1BP CSU-488 Em 500-550_t1.TIF:0011-0293-0552:c:1/2 z:6/16 t:1/16 - BP CSU_488 Em 500-550/BP CSU_561 Em 57	70.509	1226.485	169.148	815	2133	32.712	12.890	546	251	102.600	7.751
		2	20211121_afterUbch10c114s40mgml_afterbuffer_afterTEV_e1_thumb_w1BP CSU-488 Em 500-550_t1.TIF:0011-0443-0642:c:1/2 z:6/16 t:1/16 - BP CSU_488 Em 500-550/BP CSU_561 Em 57	68.822	1229.926	165.241	838	1972	31.751	12.749	633	486	80.647	7.681
		3	20211121_afterUbch10c114s40mgml_afterbuffer_afterTEV_e1_thumb_w1BP CSU-488 Em 500-550_t1.TIF:0011-0440-0494:c:1/2 z:6/16 t:1/16 - BP CSU_488 Em 500-550/BP CSU_561 Em 57	60.959	1243.104	159.977	832	1929	31.180	12.974	476	478	64.312	6.721
		4	20211121_afterUbch10c114s40mgml_afterbuffer_afterTEV_e1_thumb_w1BP CSU-488 Em 500-550_t1.TIF:0013-0590-0573:c:1/2 z:7/16 t:1/16 - BP CSU_488 Em 500-550/BP CSU_561 Em 57	61.835	1215.592	150.751	833	1866	31.173	13.175	549	556	128.157	6.980
	t20	1	20211121_afterUbch10c114s40mgml_afterbuffer_afterTEV_e1_thumb_w1BP CSU-488 Em 500-550_t1.TIF:c:1/2 z:10/16 t:16/16 - BP CSU_488 Em 500-550/BP CSU_561 Em	58.922	1105.580	140.154	775	1710	30.026	12.312	492	240	115.641	6.536
		2	20211121_afterUbch10c114s40mgml_afterbuffer_afterTEV_e1_thumb_w1BP CSU-488 Em 500-550_t1.TIF:c:1/2 z:10/16 t:16/16 - BP CSU_488 Em 500-550/BP CSU_561 Em	62.404	1134.312	140.987	733	1802	29.911	11.326	608	497	71.328	7.696
		3	20211121_afterUbch10c114s40mgml_afterbuffer_afterTEV_e1_thumb_w1BP CSU-488 Em 500-550_t1.TIF:c:1/2 z:10/16 t:16/16 - BP CSU_488 Em 500-550/BP CSU_561 Em	61.200	1134.946	131.386	777	1693	29.370	11.120	462	417	93.434	7.809
		4	20211121_afterUbch10c114s40mgml_afterbuffer_afterTEV_e1_thumb_w1BP CSU-488 Em 500-550_t1.TIF:c:1/2 z:12/16 t:16/16 - BP CSU_488 Em 500-550/BP CSU_561 Em	50.773	1115.871	136.969	770	1660	27.816	11.351	533	569	112.218	6.191
				area
	t1	1	20220218_UbcH10C114S_buffer_UbcH10wt_e4_thumb_w1BP CSU-488 Em 500-550_t1.TIF:0017-0383-0428:c:1/2 z:9/16 t:1/14 - BP CSU_488 Em 500-550/BP CSU_561 Em 57	61.375	1540.377	212.988	1043	2718	31.474	13.038	396	356.500	137.070	7.157
		2	20220218_UbcH10C114S_buffer_UbcH10wt_e4_thumb_w1BP CSU-488 Em 500-550_t1.TIF:0017-0524-0523:c:1/2 z:9/16 t:1/14 - BP CSU_488 Em 500-550/BP CSU_561 Em 57	64.661	1617.462	242.342	1022	2568	30.969	12.640	485.500	503.000	149.381	7.477
		3	20220218_UbcH10C114S_buffer_UbcH10wt_e4_thumb_w1BP CSU-488 Em 500-550_t1.TIF:0017-0402-0282:c:1/2 z:9/16 t:1/14 - BP CSU_488 Em 500-550/BP CSU_561 Em 57	68.450	1547.287	229.993	1041	2961	30.922	11.942	265.500	439.000	67.407	7.705
		4	20220218_UbcH10C114S_buffer_UbcH10wt_e4_thumb_w1BP CSU-488 Em 500-550_t1.TIF:0015-0683-0322:c:1/2 z:8/16 t:1/14 - BP CSU_488 Em 500-550/BP CSU_561 Em 57	62.558	1571.314	228.190	1039	2767	30.487	11.852	283.000	692.000	15.945	7.216
	t20	5	20220218_UbcH10C114S_buffer_UbcH10wt_e4_thumb_w1BP CSU-488 Em 500-550_t1.TIF:c:1/2 z:9/16 t:14/14 - BP CSU_488 Em 500-550/BP CSU_561 Em 5	76.949	1393.988	188.661	836	2194	32.058	11.195	394.000	361.000	155.807	9.104
		6	20220218_UbcH10C114S_buffer_UbcH10wt_e4_thumb_w1BP CSU-488 Em 500-550_t1.TIF:c:1/2 z:10/16 t:14/14 - BP CSU_488 Em 500-550/BP CSU_561 Em	79.490	1417.456	206.855	896	2271	32.772	11.826	497.000	489.000	134.493	8.922
		7	20220218_UbcH10C114S_buffer_UbcH10wt_e4_thumb_w1BP CSU-488 Em 500-550_t1.TIF:c:1/2 z:10/16 t:14/14 - BP CSU_488 Em 500-550/BP CSU_561 Em	62.185	1383.190	201.437	898	2343	30.405	12.033	262.000	434.000	85.061	7.252
		8	20220218_UbcH10C114S_buffer_UbcH10wt_e4_thumb_w1BP CSU-488 Em 500-550_t1.TIF:c:1/2 z:10/16 t:14/14 - BP CSU_488 Em 500-550/BP CSU_561 Em	62.908	1368.110	190.771	879	2302	30.426	11.748	256.000	690.000	19.120	8.001
