# Supplementary material for: Endoplasmic reticulum membranes are continuously required to maintain mitotic spindle size and forces
Source: Life Sci Alliance. 2022 Nov 15;6(1):e202201540. doi: 10.26508/lsa.202201540 (PMC9671068; doi:10.26508/lsa.202201540)
Supplement: Supplementary file 9 [file LSA-2022-01540_SdataFS4.xlsx]

## Sheet: Sheet1
	spindle length															length																		width
	1	MAX_EREYFP_629_afterUbch10c114s_tubA647_buffer_e2_2022-09-19.ims -...bch10c114s_tubA647_buffer_e2_2022-09-19.ims Resolution Level 1-1:1	2.0535	135.1127	4.8301	127	147	188.3442	93.8809	-85.9147	277.4605	134	9593	0	65535	11.9355		t1	1	MAX_EREYFP_629_afterUbch10c114s_tubA647_buffer_e2_2022-09-19.ims -...bch10c114s_tubA647_buffer_e2_2022-09-19.ims Resolution Level 1:3	1.2437	125.4419	5.7167	111	135	204.9253	106.3813	-4.0859	156.0119	127	5394	0	65535	7.1608
	2	MAX_EREYFP_629_afterUbch10c114s_tubA647_buffer_e2_2022-09-19.ims -...bch10c114s_tubA647_buffer_e2_2022-09-19.ims Resolution Level 1-1:1	2.1692	134.2533	6.8183	124	157	205.1804	106.4664	-92.3214	291.2279	134	10069	0	65535	12.5958			2	MAX_EREYFP_629_afterUbch10c114s_tubA647_buffer_e2_2022-09-19.ims -...bch10c114s_tubA647_buffer_e2_2022-09-19.ims Resolution Level 1:3	1.2148	127.0476	5.9344	117	144	220.4010	124.2391	-90.0000	154.3343	127	5336	0	65535	6.9730
	3	MAX_EREYFP_629_afterUbch10c114s_tubA647_buffer_e2_2022-09-19.ims -...bch10c114s_tubA647_buffer_e2_2022-09-19.ims Resolution Level 1-1:1	2.0535	141.5352	4.2015	133	153	190.2999	127.9807	14.0372	290.6495	141	10049	0	65535	11.9202			3	MAX_EREYFP_629_afterUbch10c114s_tubA647_buffer_e2_2022-09-19.ims -...bch10c114s_tubA647_buffer_e2_2022-09-19.ims Resolution Level 1:3	1.2437	123.9070	6.6182	113	137	188.4292	93.9659	6.7894	154.1029	124	5328	0	65535	7.1931
	4	MAX_EREYFP_629_afterUbch10c114s_tubA647_buffer_e2_2022-09-19.ims -...bch10c114s_tubA647_buffer_e2_2022-09-19.ims Resolution Level 1-1:1	2.2271	136.9740	6.6747	127	153	185.8783	144.9881	0.7539	305.0532	135	10547	0	65535	12.9259			4	MAX_EREYFP_629_afterUbch10c114s_tubA647_buffer_e2_2022-09-19.ims -...bch10c114s_tubA647_buffer_e2_2022-09-19.ims Resolution Level 1:3	1.1859	127.8049	6.9362	110	140	185.9633	144.7330	-88.5680	151.5577	130	5240	0	65535	6.8051
	1	MAX_EREYFP_629_afterUbch10c114s_tubA647_buffer_e2_2022-09-19.ims -...bch10c114s_tubA647_buffer_e2_2022-09-19.ims Resolution Level 1-1:20	2.1403	133.4054	5.6397	123	147	191.9155	93.7959	-75.0193	285.5300	132	9872	0	65535	12.5001		t20	1	MAX_EREYFP_629_afterUbch10c114s_tubA647_buffer_e2_2022-09-19.ims -...bch10c114s_tubA647_buffer_e2_2022-09-19.ims Resolution Level 1:60	1.1280	125.5128	6.0562	115	140	210.0272	107.4868	0	141.5792	125	4895	0	65535	6.4624
	2	MAX_EREYFP_629_afterUbch10c114s_tubA647_buffer_e2_2022-09-19.ims -...bch10c114s_tubA647_buffer_e2_2022-09-19.ims Resolution Level 1-1:20	2.0825	132.9444	6.6922	121	155	210.2823	107.7419	-87.5807	276.8531	132	9572	0	65535	12.0860			2	MAX_EREYFP_629_afterUbch10c114s_tubA647_buffer_e2_2022-09-19.ims -...bch10c114s_tubA647_buffer_e2_2022-09-19.ims Resolution Level 1:60	1.0412	120.3611	4.3237	112	130	227.7137	129.0012	-86.7297	125.3243	121	4333	0	65535	5.9623
	3	MAX_EREYFP_629_afterUbch10c114s_tubA647_buffer_e2_2022-09-19.ims -...bch10c114s_tubA647_buffer_e2_2022-09-19.ims Resolution Level 1-1:20	2.1403	138.3243	8.1377	122	160	193.9563	129.0862	24.1224	296.0581	138	10236	0	65535	12.4844			3	MAX_EREYFP_629_afterUbch10c114s_tubA647_buffer_e2_2022-09-19.ims -...bch10c114s_tubA647_buffer_e2_2022-09-19.ims Resolution Level 1:60	1.0412	124.3333	5.0540	114	134	192.0006	94.6462	14.8274	129.4603	124	4476	0	65535	5.9813
	4	MAX_EREYFP_629_afterUbch10c114s_tubA647_buffer_e2_2022-09-19.ims -...bch10c114s_tubA647_buffer_e2_2022-09-19.ims Resolution Level 1-1:20	2.2271	136.3377	7.1038	121	156	189.1945	144.6480	-8.3445	303.6360	136	10498.0000	0	65535	12.8912			4	MAX_EREYFP_629_afterUbch10c114s_tubA647_buffer_e2_2022-09-19.ims -...bch10c114s_tubA647_buffer_e2_2022-09-19.ims Resolution Level 1:60	1.1280	123.0000	5.6289	111	137	189.4496	144.7330	-96.0086	138.7447	123	4797	0	65535	6.4985
																		spindle width																width
	1	MAX_C3-afterUbch10c114s_tubA647_buffer_e1_2022-09-19.ims - afterUbch10c114s_tubA647_buffer_e1_2022-09-19.ims Resolution Level 1:0001-0749-1091:1	2.1693	165.4667	11.9428	140	193	185.4586	127.3855	15.7326	358.9477	165	12410	0	65535	12.5447		t1	1	afterUbch10c114s_tubA647_buffer_e1_2022-09-19.ims - afterUbch10c114s_tubA647_buffer_e1_2022-09-19.ims Resolution Level 1:c:3/3 z:8/19 t:1/21 - afterUbch10c114s_tubA647_buffer_e1_202	1.1859	129.6341	8.5433	118	146	185.2035	127.0453	-72.4751	153.7314	128	5315	0	65535	6.7774
	2	MAX_C3-afterUbch10c114s_tubA647_buffer_e1_2022-09-19.ims - afterUbch10c114s_tubA647_buffer_e1_2022-09-19.ims Resolution Level 1:0001-0830-1199:1	2.1115	171.0137	11.8819	143	191	203.8259	141.1615	-137.8330	361.0881	174	12484	0	65535	12.1609			2	afterUbch10c114s_tubA647_buffer_e1_2022-09-19.ims - afterUbch10c114s_tubA647_buffer_e1_2022-09-19.ims Resolution Level 1:c:3/3 z:8/19 t:1/21 - afterUbch10c114s_tubA647_buffer_e1_202	1.2437	132.7907	9.4480	119	153	180.8668	147.1141	22.3070	165.1565	131	5710	0	65535	7.1691
	3	MAX_C3-afterUbch10c114s_tubA647_buffer_e1_2022-09-19.ims - afterUbch10c114s_tubA647_buffer_e1_2022-09-19.ims Resolution Level 1:0001-0864-1060:1	2.0247	158.5286	7.2386	145	177	180.1865	146.9440	-63.4358	320.9704	157	11097	0	65535	11.7891			3	afterUbch10c114s_tubA647_buffer_e1_2022-09-19.ims - afterUbch10c114s_tubA647_buffer_e1_2022-09-19.ims Resolution Level 1:c:3/3 z:8/19 t:1/21 - afterUbch10c114s_tubA647_buffer_e1_202	1.1280	132.1026	10.2464	115	160	162.8396	160.5499	-70.1455	149.0168	129	5152.0000	0	65535	6.5096
	4	MAX_C3-afterUbch10c114s_tubA647_buffer_e1_2022-09-19.ims - afterUbch10c114s_tubA647_buffer_e1_2022-09-19.ims Resolution Level 1:0001-0941-0957:1	2.1404	161.8243	9.9069	144	182	162.7546	160.0397	20.9252	346.3658	160	11975	0	65535	12.3812			4	afterUbch10c114s_tubA647_buffer_e1_2022-09-19.ims - afterUbch10c114s_tubA647_buffer_e1_2022-09-19.ims Resolution Level 1:c:3/3 z:8/19 t:1/21 - afterUbch10c114s_tubA647_buffer_e1_202	1.2437	128.3953	9.9884	111	152	166.2410	115.3953	-9.6892	159.6898	126	5521.0000	0	65535	7.0737
	5	MAX_C3-afterUbch10c114s_tubA647_buffer_e1_2022-09-19.ims - afterUbch10c114s_tubA647_buffer_e1_2022-09-19.ims Resolution Level 1:21	2.0825	160.6250	10.6618	136	182	197.0232	147.8794	-4.0284	334.5069	160	11565	0	65535	12.1047		t20	5	afterUbch10c114s_tubA647_buffer_e1_2022-09-19.ims - afterUbch10c114s_tubA647_buffer_e1_2022-09-19.ims Resolution Level 1:c:3/3 z:8/19 t:21/21 - afterUbch10c114s_tubA647_buffer_e1_20	1.0413	131.5000	7.4890	116	148	197.1933	147.8794	-91.6365	136.9266	132	4734.0000	0	65535	5.9550
	6	MAX_C3-afterUbch10c114s_tubA647_buffer_e1_2022-09-19.ims - afterUbch10c114s_tubA647_buffer_e1_2022-09-19.ims Resolution Level 1:21	2.1115	159.3151	9.3317	142	177	223.3837	166.1624	-102.0943	336.3870	158	11630	0	65535	12.1754			6	afterUbch10c114s_tubA647_buffer_e1_2022-09-19.ims - afterUbch10c114s_tubA647_buffer_e1_2022-09-19.ims Resolution Level 1:c:3/3 z:8/19 t:21/21 - afterUbch10c114s_tubA647_buffer_e1_20	1.1570	127.4250	6.9093	117	142	164.9655	158.7641	-62.7848	147.4260	127	5097.0000	0	65535	6.6936
	7	MAX_C3-afterUbch10c114s_tubA647_buffer_e1_2022-09-19.ims - afterUbch10c114s_tubA647_buffer_e1_2022-09-19.ims Resolution Level 1:21	2.2561	161.6923	9.6730	133	187	201.5300	172.0299	-41.3266	364.7904	163	12612.0000	0	65535	13.1351			7	afterUbch10c114s_tubA647_buffer_e1_2022-09-19.ims - afterUbch10c114s_tubA647_buffer_e1_2022-09-19.ims Resolution Level 1:c:3/3 z:8/19 t:21/21 - afterUbch10c114s_tubA647_buffer_e1_20	1.0991	125.9474	8.1172	115	148	153.1458	131.7224	20.3772	138.4306	126	4786.0000	0	65535	6.3497
	8	MAX_C3-afterUbch10c114s_tubA647_buffer_e1_2022-09-19.ims - afterUbch10c114s_tubA647_buffer_e1_2022-09-19.ims Resolution Level 1:21	2.1404	154.8784	9.3148	136	174	183.0777	179.5982	1.5694	331.4988	157	11461.0000	0	65535	12.4196			8	afterUbch10c114s_tubA647_buffer_e1_2022-09-19.ims - afterUbch10c114s_tubA647_buffer_e1_2022-09-19.ims Resolution Level 1:c:3/3 z:8/19 t:21/21 - afterUbch10c114s_tubA647_buffer_e1_20	1.0702	125.0811	7.3120	113	143	171.0879	127.0453	9.4627	133.8606	123	4628.0000	0	65535	6.2069
																length		spindle width																width
	1	MAX_C3-EREYFP_629_afterUbch10c114s_tubA647_cytATLwt_e5_2022-09-19.ims...h10c114s_tubA647_cytATLwt_e5_2022-09-19.ims Resolution Level 1:1	2.1982	135.5132	5.0372	121	146	225.5879	115.0551	84.6682	297.8803	136	10299	0	65535	12.8110		t1	1	MAX_C3-EREYFP_629_afterUbch10c114s_tubA647_cytATLwt_e5_2022-09-19.ims...h10c114s_tubA647_cytATLwt_e5_2022-09-19.ims Resolution Level 1:1	1.3305	123.7826	5.1204	114	137	225.3328	115.3102	-10.3055	164.6888	123	5694	0	65535	7.6054
	2	MAX_C3-EREYFP_629_afterUbch10c114s_tubA647_cytATLwt_e5_2022-09-19.ims...h10c114s_tubA647_cytATLwt_e5_2022-09-19.ims Resolution Level 1:1	2.0535	137.4789	5.7318	126	149	233.5808	139.2907	47.8932	282.3196	137	9761	0	65535	11.9206			2	MAX_C3-EREYFP_629_afterUbch10c114s_tubA647_cytATLwt_e5_2022-09-19.ims...h10c114s_tubA647_cytATLwt_e5_2022-09-19.ims Resolution Level 1:1	1.1280	129.5128	4.9993	120	141	233.8359	138.6104	-38.6617	146.0912	130	5051.0000	0	65535	6.5338
	3	MAX_C3-EREYFP_629_afterUbch10c114s_tubA647_cytATLwt_e5_2022-09-19.ims...h10c114s_tubA647_cytATLwt_e5_2022-09-19.ims Resolution Level 1:1	2.2271	139.3506	8.2283	123	158	214.4488	136.9947	-68.4787	310.3462	141	10730	0	65535	12.9802			3	MAX_C3-EREYFP_629_afterUbch10c114s_tubA647_cytATLwt_e5_2022-09-19.ims...h10c114s_tubA647_cytATLwt_e5_2022-09-19.ims Resolution Level 1:1	1.0991	125.5789	4.4517	115	135	214.4488	136.8246	23.8074	138.0216	126	4772.0000	0	65535	6.3199
	4	MAX_C3-EREYFP_629_afterUbch10c114s_tubA647_cytATLwt_e5_2022-09-19.ims...h10c114s_tubA647_cytATLwt_e5_2022-09-19.ims Resolution Level 1:1	2.2271	135.9740	5.1015	123	148	199.4833	158.1689	71.5662	302.8261	136	10470	0	65535	12.9076			4	MAX_C3-EREYFP_629_afterUbch10c114s_tubA647_cytATLwt_e5_2022-09-19.ims...h10c114s_tubA647_cytATLwt_e5_2022-09-19.ims Resolution Level 1:1	1.1280	126.5128	5.4814	114	137	198.8881	157.5736	-23.2000	142.7072	127	4934.0000	0	65535	6.4759
	5	MAX_C3-EREYFP_629_afterUbch10c114s_tubA647_cytATLwt_e5_2022-09-19.ims...h10c114s_tubA647_cytATLwt_e5_2022-09-19.ims Resolution Level 1:24	1.7354	120.6500	3.3990	113	129	222.3567	116.5007	77.3675	209.3752	120	7239	0	65535	10.1090		t20	5	MAX_C3-EREYFP_629_afterUbch10c114s_tubA647_cytATLwt_e5_2022-09-19.ims...h10c114s_tubA647_cytATLwt_e5_2022-09-19.ims Resolution Level 1-1:24	0.8677	117.5667	2.4870	109	122	222.6118	116.5007	-15.9464	102.0122	118	3527.0000	0	65535	4.9523
	6	MAX_C3-EREYFP_629_afterUbch10c114s_tubA647_cytATLwt_e5_2022-09-19.ims...h10c114s_tubA647_cytATLwt_e5_2022-09-19.ims Resolution Level 1:24	1.8511	126.7969	5.1891	116	141	232.5605	139.7159	54.0413	234.7119	127	8115	0	65535	10.7158			6	MAX_C3-EREYFP_629_afterUbch10c114s_tubA647_cytATLwt_e5_2022-09-19.ims...h10c114s_tubA647_cytATLwt_e5_2022-09-19.ims Resolution Level 1-1:24	0.8677	118.6667	2.8688	114	128	232.2203	139.4607	-29.2505	102.9667	119	3560.0000	0	65535	4.8729
	7	MAX_C3-EREYFP_629_afterUbch10c114s_tubA647_cytATLwt_e5_2022-09-19.ims...h10c114s_tubA647_cytATLwt_e5_2022-09-19.ims Resolution Level 1:24	1.6197	126.5714	4.6392	115	136	211.9829	136.4844	-62.9707	205.0078	127	7088	0	65535	9.3555			7	MAX_C3-EREYFP_629_afterUbch10c114s_tubA647_cytATLwt_e5_2022-09-19.ims...h10c114s_tubA647_cytATLwt_e5_2022-09-19.ims Resolution Level 1-1:24	0.8388	118.7241	2.6712	111	124	211.8128	136.4844	18.4361	99.5827	119	3443.0000	0	65535	4.8401
	8	MAX_C3-EREYFP_629_afterUbch10c114s_tubA647_cytATLwt_e5_2022-09-19.ims...h10c114s_tubA647_cytATLwt_e5_2022-09-19.ims Resolution Level 1:24	1.6775	126.4310	3.6855	118	133	195.2317	156.4681	71.5662	212.0940	127	7333	0	65535	9.6807			8	MAX_C3-EREYFP_629_afterUbch10c114s_tubA647_cytATLwt_e5_2022-09-19.ims...h10c114s_tubA647_cytATLwt_e5_2022-09-19.ims Resolution Level 1-1:24	0.7231	119.0800	4.8556	112	132	195.4018	155.7879	-24.4454	86.1044	118	2977.0000	0	65535	4.1098
																length																		width
	1	MAX_EREYFP_629_afterUbch10c114s_tubA647_R192Q_e4_2022-09-19.ims - ...Ubch10c114s_tubA647_R192Q_e4_2022-09-19.ims Resolution Level 1:0003-0762-1246:3	2.4585	128.4118	4.6401	118	140	211.8128	129.5114	-79.7566	315.6970	127	10915	0	65535	14.3448		t1	1	MAX_EREYFP_629_afterUbch10c114s_tubA647_R192Q_e4_2022-09-19.ims - ...Ubch10c114s_tubA647_R192Q_e4_2022-09-19.ims Resolution Level 1:3	1.0991	120.6842	4.1791	111	129	212.1530	129.9366	9.2116	132.6419	121	4586	0	65535	6.3745
	2	MAX_EREYFP_629_afterUbch10c114s_tubA647_R192Q_e4_2022-09-19.ims - ...Ubch10c114s_tubA647_R192Q_e4_2022-09-19.ims Resolution Level 1:0003-0902-1178:3	2.4296	133.5119	5.0000	122	146	200.2061	153.3643	18.6548	324.3739	135	11215	0	65535	14.0902			2	MAX_EREYFP_629_afterUbch10c114s_tubA647_R192Q_e4_2022-09-19.ims - ...Ubch10c114s_tubA647_R192Q_e4_2022-09-19.ims Resolution Level 1:3	1.1859	122.4146	6.0207	109	137	199.9935	153.4919	-69.2757	145.1657	122	5019	0	65535	6.7281
	3	MAX_EREYFP_629_afterUbch10c114s_tubA647_R192Q_e4_2022-09-19.ims - ...Ubch10c114s_tubA647_R192Q_e4_2022-09-19.ims Resolution Level 1:0003-0823-1088:3	2.2849	124.6329	4.5353	117	138	184.8579	139.8859	27.5544	284.7780	124	9846	0	65535	13.2356			3	MAX_EREYFP_629_afterUbch10c114s_tubA647_R192Q_e4_2022-09-19.ims - ...Ubch10c114s_tubA647_R192Q_e4_2022-09-19.ims Resolution Level 1:3	0.9834	121.7941	4.3954	115	136	184.3477	140.1410	-57.2665	119.7711	123	4141	0	65535	5.6611
	4	MAX_EREYFP_629_afterUbch10c114s_tubA647_R192Q_e4_2022-09-19.ims - ...Ubch10c114s_tubA647_R192Q_e4_2022-09-19.ims Resolution Level 1:0003-0614-1214:3	2.4874	128.9186	5.2339	118	144	206.3283	104.2554	-8.8499	320.6718	129	11087	0	65535	14.3713			4	MAX_EREYFP_629_afterUbch10c114s_tubA647_R192Q_e4_2022-09-19.ims - ...Ubch10c114s_tubA647_R192Q_e4_2022-09-19.ims Resolution Level 1:3	1.0991	119.9211	4.7213	112	135	206.2008	104.6806	-97.6955	131.8031	119	4557	0	65535	6.3499
																																		width
	1	MAX_EREYFP_629_afterUbch10c114s_tubA647_R192Q_e4_2022-09-19.ims - ...Ubch10c114s_tubA647_R192Q_e4_2022-09-19.ims Resolution Level 1:63	2.4296	120.7976	3.5220	112	128	214.4488	127.7681	-76.0484	293.4839	121	10147	0	65535	14.1071		t20	1	MAX_EREYFP_629_afterUbch10c114s_tubA647_R192Q_e4_2022-09-19.ims - ...Ubch10c114s_tubA647_R192Q_e4_2022-09-19.ims Resolution Level 1:60	1.1280	116.6154	3.4153	107	123	215.0440	128.8311	10.7138	131.5428	117	4548	0	65535	6.4039
	2	MAX_EREYFP_629_afterUbch10c114s_tubA647_R192Q_e4_2022-09-19.ims - ...Ubch10c114s_tubA647_R192Q_e4_2022-09-19.ims Resolution Level 1:63	2.4874	122.8023	3.9072	114	131	202.0768	154.4698	13.2994	305.4581	123	10561	0	65535	14.4168			2	MAX_EREYFP_629_afterUbch10c114s_tubA647_R192Q_e4_2022-09-19.ims - ...Ubch10c114s_tubA647_R192Q_e4_2022-09-19.ims Resolution Level 1:60	1.0702	116.0541	3.8148	108	125	202.5444	154.5123	-77.1258	124.1963	116	4294	0	65535	6.1061
	3	MAX_EREYFP_629_afterUbch10c114s_tubA647_R192Q_e4_2022-09-19.ims - ...Ubch10c114s_tubA647_R192Q_e4_2022-09-19.ims Resolution Level 1:63	2.4585	119.9882	4.5106	112	132	185.7508	142.7347	33.4096	294.9879	120	10199	0	65535	14.3628			3	MAX_EREYFP_629_afterUbch10c114s_tubA647_R192Q_e4_2022-09-19.ims - ...Ubch10c114s_tubA647_R192Q_e4_2022-09-19.ims Resolution Level 1:60	1.0702	116.3243	3.2064	111	125	185.2831	142.4370	-54.0921	124.4855	116	4304	0	65535	6.0894
	4	MAX_EREYFP_629_afterUbch10c114s_tubA647_R192Q_e4_2022-09-19.ims - ...Ubch10c114s_tubA647_R192Q_e4_2022-09-19.ims Resolution Level 1:63	2.4585	121.8000	3.8322	114	130	210.4523	101.9594	-9.5749	299.4421	122	10353	0	65535	14.3146			4	MAX_EREYFP_629_afterUbch10c114s_tubA647_R192Q_e4_2022-09-19.ims - ...Ubch10c114s_tubA647_R192Q_e4_2022-09-19.ims Resolution Level 1:60	1.1280	116.1282	4.0209	106	126	210.9625	102.0444	-94.5137	130.9933	116	4529	0	65535	6.4829
																length																		width
	1	20220830_afterUbcH10C114S40mgml_buffer_e4.ims - 20220830_afterUbcH10C114S40mgml_buffer_e4.ims Resolution Level 1:0017-0574-1291:c:1/2 z:9/20 t:1/20 - 20220830_afterUbcH10C114S40mgml_buffer	2.1403	149.5541	6.5127	134	169	219.5539	97.5358	-32.1721	320.0924	149	11067	0	65535	12.4567		t1	5	20220830_afterUbcH10C114S40mgml_buffer_e4.ims - 20220830_afterUbcH10C114S40mgml_buffer_e4.ims Resolution Level 1:c:1/2 z:9/20 t:1/20 - 20220830_afterUbcH10C114S40mgml_buffer	1.0702	132.4595	9.1183	117	147	219.2988	97.9610	-122.3465	141.7523	132	4901	0	65535	6.0393
	2	20220830_afterUbcH10C114S40mgml_buffer_e4.ims - 20220830_afterUbcH10C114S40mgml_buffer_e4.ims Resolution Level 1:0017-0694-1332:c:1/2 z:9/20 t:1/20 - 20220830_afterUbcH10C114S40mgml_buffer	2.1114	139.3014	13.0423	119	168	226.5266	117.9443	-18.6880	294.1194	139	10169	0	65535	12.2081			6	20220830_afterUbcH10C114S40mgml_buffer_e4.ims - 20220830_afterUbcH10C114S40mgml_buffer_e4.ims Resolution Level 1:c:1/2 z:9/20 t:1/20 - 20220830_afterUbcH10C114S40mgml_buffer	1.0702	130.5405	7.4483	117	148	227.0368	117.7742	-105.9449	139.6988	129	4830	0	65535	6.1907
	3	20220830_afterUbcH10C114S40mgml_buffer_e4.ims - 20220830_afterUbcH10C114S40mgml_buffer_e4.ims Resolution Level 1:0017-0787-1262:c:1/2 z:9/20 t:1/20 - 20220830_afterUbcH10C114S40mgml_buffer	2.0246	149.2286	10.0926	127	171	214.6220	133.7609	-91.6602	302.1312	150	10446	0	65535	11.7398			7	20220830_afterUbcH10C114S40mgml_buffer_e4.ims - 20220830_afterUbcH10C114S40mgml_buffer_e4.ims Resolution Level 1:c:1/2 z:9/20 t:1/20 - 20220830_afterUbcH10C114S40mgml_buffer	1.0702	130.1622	5.6496	119	140	214.7921	134.2711	-4.7638	139.2939	131	4816	0	65535	6.1436
	4	20220830_afterUbcH10C114S40mgml_buffer_e4.ims - 20220830_afterUbcH10C114S40mgml_buffer_e4.ims Resolution Level 1:0017-0596-1165:c:1/2 z:9/20 t:1/20 - 20220830_afterUbcH10C114S40mgml_buffer	1.9668	148.7206	14.7272	128	177	198.0407	101.3624	-78.8575	292.4998	149	10113	0	65535	11.4403			8	20220830_afterUbcH10C114S40mgml_buffer_e4.ims - 20220830_afterUbcH10C114S40mgml_buffer_e4.ims Resolution Level 1:c:1/2 z:9/20 t:1/20 - 20220830_afterUbcH10C114S40mgml_buffer	1.0123	134.3143	9.3109	117	154	198.0407	101.7876	-164.7444	135.9677	134	4701	0	65535	5.8171
																																		width
	5	20220830_afterUbcH10C114S40mgml_buffer_e4.ims - 20220830_afterUbcH10C114S40mgml_buffer_e4.ims Resolution Level 1:c:1/2 z:9/20 t:20/20 - 20220830_afterUbcH10C114S40mgml_buffe	2.1114	145.2329	9.1568	122	170	217.6832	97.6208	-33.6910	306.6432	147	10602	0	65535	12.2637		t20	1	20220830_afterUbcH10C114S40mgml_buffer_e4.ims - 20220830_afterUbcH10C114S40mgml_buffer_e4.ims Resolution Level 1:c:1/2 z:9/20 t:20/20 - 20220830_afterUbcH10C114S40mgml_buffe	1.0702	126.4054	6.7060	116	143	217.7682	97.7909	-122.3465	135.2735	126	4677	0	65535	6.0393
	6	20220830_afterUbcH10C114S40mgml_buffer_e4.ims - 20220830_afterUbcH10C114S40mgml_buffer_e4.ims Resolution Level 1:c:1/2 z:9/20 t:20/20 - 20220830_afterUbcH10C114S40mgml_buffe	2.2560	138.0897	8.6882	118	161	223.6355	117.9443	-11.1653	311.5312	138	10771	0	65535	13.1743			2	20220830_afterUbcH10C114S40mgml_buffer_e4.ims - 20220830_afterUbcH10C114S40mgml_buffer_e4.ims Resolution Level 1:c:1/2 z:9/20 t:20/20 - 20220830_afterUbcH10C114S40mgml_buffe	1.1569	125.2000	5.1848	114	135	223.6355	117.6892	-101.8882	144.8471	125	5008	0	65535	6.6044
	7	20220830_afterUbcH10C114S40mgml_buffer_e4.ims - 20220830_afterUbcH10C114S40mgml_buffer_e4.ims Resolution Level 1:c:1/2 z:9/20 t:20/20 - 20220830_afterUbcH10C114S40mgml_buffe	2.1114	142.9589	11.2268	121	170	212.0711	135.5467	-88.4089	301.8419	143	10436	0	65535	12.2498			3	20220830_afterUbcH10C114S40mgml_buffer_e4.ims - 20220830_afterUbcH10C114S40mgml_buffer_e4.ims Resolution Level 1:c:1/2 z:9/20 t:20/20 - 20220830_afterUbcH10C114S40mgml_buffe	1.1858	128.2439	7.3817	112	149	212.2411	135.5467	0.0000	152.0779	128	5258	0	65535	6.8026
	8	20220830_afterUbcH10C114S40mgml_buffer_e4.ims - 20220830_afterUbcH10C114S40mgml_buffer_e4.ims Resolution Level 1:c:1/2 z:9/20 t:20/20 - 20220830_afterUbcH10C114S40mgml_buffe	2.0246	145.0857	11.8355	120	165	197.9557	100.8522	-78.3668	293.7434	148	10156	0	65535	11.8074			4	20220830_afterUbcH10C114S40mgml_buffer_e4.ims - 20220830_afterUbcH10C114S40mgml_buffer_e4.ims Resolution Level 1:c:1/2 z:9/20 t:20/20 - 20220830_afterUbcH10C114S40mgml_buffe	1.1569	129.3000	7.7665	114	149	198.3808	101.1073	7.3060	149.5905	130	5172	0	65535	6.6868
																length
	1	Rtnl1GFP_mRFPPACT_afterUbch10c114s_tubA647_cytATLwt_e2_2022-09...h10c114s_tubA647_cytATLwt_e2_2022-09-19.ims Resolution Level 1:0027-0818-1256:c:3/3 z:9/19 t:1/21 - Rtnl1GFP_mRFPPACT_afterUbch10c114s_tub	2.2560	160.2949	14.7023	125	189	213.5166	139.0356	-113.5859	361.6324	163	12503	0	65535	13.1760		t1	1	MAX_Rtnl1GFP_mRFPPACT_afterUbch10c114s_tubA647_cytATLwt_e2_2022-09...h10c114s_tubA647_cytATLwt_e2_2022-09-19.ims Resolution Level 1:0003-0876-1392:3	1.0702	155.2973	11.4525	125	177	236.6454	148.9849	-85.2366	166.1953	154	5746	0	65535	6.1439
	2	Rtnl1GFP_mRFPPACT_afterUbch10c114s_tubA647_cytATLwt_e2_2022-09...h10c114s_tubA647_cytATLwt_e2_2022-09-19.ims Resolution Level 1:0027-0946-1126:c:3/3 z:9/19 t:1/21 - Rtnl1GFP_mRFPPACT_afterUbch10c114s_tub	2.2271	169.5974	12.4099	141	195	191.4932	160.8050	52.9816	377.7139	170	13059	0	65535	12.9935			2	MAX_Rtnl1GFP_mRFPPACT_afterUbch10c114s_tubA647_cytATLwt_e2_2022-09...h10c114s_tubA647_cytATLwt_e2_2022-09-19.ims Resolution Level 1:0003-0818-1253:3	1.0991	149.4737	11.3750	133	177	213.0914	139.1206	-29.3591	164.2863	148	5680.0000	0	65535	6.2440
	3	Rtnl1GFP_mRFPPACT_afterUbch10c114s_tubA647_cytATLwt_e2_2022-09...h10c114s_tubA647_cytATLwt_e2_2022-09-19.ims Resolution Level 1:0027-0766-1158:c:3/3 z:9/19 t:1/21 - Rtnl1GFP_mRFPPACT_afterUbch10c114s_tub	2.2850	141.2405	13.1366	114	162	196.9353	130.2767	-109.3580	322.7301	144	11158	0	65535	13.3396			3	MAX_Rtnl1GFP_mRFPPACT_afterUbch10c114s_tubA647_cytATLwt_e2_2022-09...h10c114s_tubA647_cytATLwt_e2_2022-09-19.ims Resolution Level 1:0003-0765-1161:3	1.0123	150.8286	10.3511	126	172	197.4455	130.0216	-26.5663	152.6879	150	5279.0000	0	65535	5.7042
	4	Rtnl1GFP_mRFPPACT_afterUbch10c114s_tubA647_cytATLwt_e2_2022-09...h10c114s_tubA647_cytATLwt_e2_2022-09-19.ims Resolution Level 1:0021-0650-1107:c:3/3 z:7/19 t:1/21 - Rtnl1GFP_mRFPPACT_afterUbch10c114s_tub	2.2850	149.0253	16.3863	119	178	188.1769	110.5481	24.2624	340.5181	150	11773	0	65535	13.2445			4	MAX_Rtnl1GFP_mRFPPACT_afterUbch10c114s_tubA647_cytATLwt_e2_2022-09...h10c114s_tubA647_cytATLwt_e2_2022-09-19.ims Resolution Level 1:0003-0947-1128:3	1.1569	157.8000	11.8651	135	186	191.8333	161.0601	-34.5100	182.5661	158	6312.0000	0	65535	6.6042
	1	MAX_Rtnl1GFP_mRFPPACT_afterUbch10c114s_tubA647_cytATLwt_e2_2022-09...h10c114s_tubA647_cytATLwt_e2_2022-09-19.ims Resolution Level 1:63	1.8800	168.0923	9.4864	141	183	219.0437	140.6513	64.2319	316.0198	168	10926	0	65535	10.9535		t20	5	MAX_Rtnl1GFP_mRFPPACT_afterUbch10c114s_tubA647_cytATLwt_e2_2022-09...h10c114s_tubA647_cytATLwt_e2_2022-09-19.ims Resolution Level 1:63	0.9545	144.0909	7.5926	123	158	242.3851	149.7927	-83.6601	137.5319	144	4755.0000	0	65535	5.3903
	2	MAX_Rtnl1GFP_mRFPPACT_afterUbch10c114s_tubA647_cytATLwt_e2_2022-09...h10c114s_tubA647_cytATLwt_e2_2022-09-19.ims Resolution Level 1:63	1.7933	170.0968	11.6840	143	197	197.1904	163.1861	-127.0551	305.0288	171	10546	0	65535	10.4424			6	MAX_Rtnl1GFP_mRFPPACT_afterUbch10c114s_tubA647_cytATLwt_e2_2022-09...h10c114s_tubA647_cytATLwt_e2_2022-09-19.ims Resolution Level 1:63	0.8677	144.4000	10.2237	130	163	218.7886	141.2465	-26.5663	125.2972	140	4332.0000	0	65535	4.9437
	3	MAX_Rtnl1GFP_mRFPPACT_afterUbch10c114s_tubA647_cytATLwt_e2_2022-09...h10c114s_tubA647_cytATLwt_e2_2022-09-19.ims Resolution Level 1:63	1.9090	154.4697	12.5578	127	178	201.6971	132.7428	-109.8312	294.8766	157	10195	0	65535	11.0286			7	MAX_Rtnl1GFP_mRFPPACT_afterUbch10c114s_tubA647_cytATLwt_e2_2022-09...h10c114s_tubA647_cytATLwt_e2_2022-09-19.ims Resolution Level 1:63	0.8388	141.1379	8.8347	126	163	201.5695	132.9129	-29.7462	118.3845	141	4093.0000	0	65535	4.7989
	4	MAX_Rtnl1GFP_mRFPPACT_afterUbch10c114s_tubA647_cytATLwt_e2_2022-09...h10c114s_tubA647_cytATLwt_e2_2022-09-19.ims Resolution Level 1:63	1.9957	160.2174	14.6286	138	196	194.3843	111.9087	20.5571	319.7509	154	11055	0	65535	11.6244			8	MAX_Rtnl1GFP_mRFPPACT_afterUbch10c114s_tubA647_cytATLwt_e2_2022-09...h10c114s_tubA647_cytATLwt_e2_2022-09-19.ims Resolution Level 1:63	0.8388	140.9655	7.1538	128	156	197.0628	163.1010	-39.9379	118.2399	140	4088.0000	0	65535	4.7688
																length
	1	MAX_EREYFP_629_afterUbch10c114s_tubA647_buffer_e1_2022-09-19.ims -...bch10c114s_tubA647_buffer_e1_2022-09-19.ims Resolution Level 1:0003-0642-1196:3	2.2561	134.2308	5.8884	122	146	203.4007	109.1025	-90	302.8350	135	10470	0	65535	13.0957		t1	1	MAX_EREYFP_629_afterUbch10c114s_tubA647_buffer_e1_2022-09-19.ims -...bch10c114s_tubA647_buffer_e1_2022-09-19.ims Resolution Level 1:3	1.0702	128.1351	7.8534	114	147	203.0606	109.3576	-6.3404	137.1290	127	4741	0	65535	6.1601
	2	MAX_EREYFP_629_afterUbch10c114s_tubA647_buffer_e1_2022-09-19.ims -...bch10c114s_tubA647_buffer_e1_2022-09-19.ims Resolution Level 1:0003-0904-1248:3	2.1693	137.0800	4.8512	125	147	212.1592	153.7470	66.9040	297.3684	138	10281.0000	0	65535	12.5728			2	MAX_EREYFP_629_afterUbch10c114s_tubA647_buffer_e1_2022-09-19.ims -...bch10c114s_tubA647_buffer_e1_2022-09-19.ims Resolution Level 1:3	1.1570	130.9750	6.4151	118	147	211.8616	153.3218	-29.5613	151.5332	130	5239	0	65535	6.5499
	3	MAX_EREYFP_629_afterUbch10c114s_tubA647_buffer_e1_2022-09-19.ims -...bch10c114s_tubA647_buffer_e1_2022-09-19.ims Resolution Level 1:0003-0902-1103:3	2.3139	139.7750	6.8952	124	154	187.5845	153.3218	-50.6606	323.4290	140	11182.0000	0	65535	13.4141			3	MAX_EREYFP_629_afterUbch10c114s_tubA647_buffer_e1_2022-09-19.ims -...bch10c114s_tubA647_buffer_e1_2022-09-19.ims Resolution Level 1:3	1.0991	130.4211	5.2383	117	140	187.8396	153.4493	37.8076	143.3477	130	4956	0	65535	6.2424
	4	MAX_EREYFP_629_afterUbch10c114s_tubA647_buffer_e1_2022-09-19.ims -...bch10c114s_tubA647_buffer_e1_2022-09-19.ims Resolution Level 1:0003-1038-1133:3	2.2272	147.5195	5.4787	131	159	192.6865	176.4519	44.4656	328.5485	147	11359.0000	0	65535	12.8682			4	MAX_EREYFP_629_afterUbch10c114s_tubA647_buffer_e1_2022-09-19.ims -...bch10c114s_tubA647_buffer_e1_2022-09-19.ims Resolution Level 1:3	1.0413	131.8056	7.1106	116	144	193.0266	176.7920	-50.8274	137.2447	134	4745	0	65535	5.9233
																																		width
	1	MAX_EREYFP_629_afterUbch10c114s_tubA647_buffer_e1_2022-09-19.ims -...bch10c114s_tubA647_buffer_e1_2022-09-19.ims Resolution Level 1:60	2.2850	143.0253	8.4185	121	166	205.6966	108.7624	-81.8702	326.8131	145	11299	0	65535	13.2286		t20	1	MAX_EREYFP_629_afterUbch10c114s_tubA647_buffer_e1_2022-09-19.ims -...bch10c114s_tubA647_buffer_e1_2022-09-19.ims Resolution Level 1:60	0.9834	128.5882	4.3632	121	136	205.2715	108.7624	8.6160	126.4560	129	4372	0	65535	5.6763
	2	MAX_EREYFP_629_afterUbch10c114s_tubA647_buffer_e1_2022-09-19.ims -...bch10c114s_tubA647_buffer_e1_2022-09-19.ims Resolution Level 1:60	2.1115	140.5616	7.1879	125	156	217.0061	151.5360	-96.3399	296.7899	140	10261	0	65535	12.3207			2	MAX_EREYFP_629_afterUbch10c114s_tubA647_buffer_e1_2022-09-19.ims -...bch10c114s_tubA647_buffer_e1_2022-09-19.ims Resolution Level 1:60	1.0123	128.7429	5.5959	117	140	216.7510	151.3659	-10.3052	130.3319	128	4506	0	65535	5.7042
	3	MAX_EREYFP_629_afterUbch10c114s_tubA647_buffer_e1_2022-09-19.ims -...bch10c114s_tubA647_buffer_e1_2022-09-19.ims Resolution Level 1:60	2.0536	145.1831	10.2808	127	183	192.3463	153.1517	-51.3413	298.1493	143	10308.0000	0	65535	11.9789			3	MAX_EREYFP_629_afterUbch10c114s_tubA647_buffer_e1_2022-09-19.ims -...bch10c114s_tubA647_buffer_e1_2022-09-19.ims Resolution Level 1:60	1.0702	131.5405	4.5436	118	142	192.3463	152.9816	32.3484	140.7735	132	4867	0	65535	6.0393
	4	MAX_EREYFP_629_afterUbch10c114s_tubA647_buffer_e1_2022-09-19.ims -...bch10c114s_tubA647_buffer_e1_2022-09-19.ims Resolution Level 1:60	2.1404	146.9324	6.0846	131	159	197.7885	175.4314	48.8890	314.4914	148	10873.0000	0	65535	12.4152			4	MAX_EREYFP_629_afterUbch10c114s_tubA647_buffer_e1_2022-09-19.ims -...bch10c114s_tubA647_buffer_e1_2022-09-19.ims Resolution Level 1:60	1.0991	130.7632	6.6675	114	140	198.0436	176.1117	-47.2037	143.7237	133	4969	0	65535	6.2581
																length
	1	MAX_20220914_UbcH10C114s_TubA647_cytATL_e2_2022-09-14.ims - 20220914_UbcH10C114s_TubA647_cytATL_e2_2022-09-14.ims Resolution Level 1:0003-0710-1335:3	2.0824	151.7917	6.9626	134	174	227.0334	120.6634	25.8451	316.0909	152	10929	0	65535	12.0937		t1	1	MAX_20220914_UbcH10C114s_TubA647_cytATL_e2_2022-09-14.ims - 20220914_UbcH10C114s_TubA647_cytATL_e2_2022-09-14.ims Resolution Level 1:3	1.0990	133.5789	4.8359	126	146	227.3736	120.5783	-60.6431	146.8092	133	5076	0	65535	6.2440
	2	MAX_20220914_UbcH10C114s_TubA647_cytATL_e2_2022-09-14.ims - 20220914_UbcH10C114s_TubA647_cytATL_e2_2022-09-14.ims Resolution Level 1:0003-0829-1427:3	2.2270	158.7143	10.2365	132	184	242.5942	140.9865	-95.2622	353.4584	159	12221	0	65535	12.9799			2	MAX_20220914_UbcH10C114s_TubA647_cytATL_e2_2022-09-14.ims - 20220914_UbcH10C114s_TubA647_cytATL_e2_2022-09-14.ims Resolution Level 1:3	1.2726	137.3182	7.7932	122	153	242.9343	140.6464	-5.3147	174.7480	138	6042	0	65535	7.3443
	3	MAX_20220914_UbcH10C114s_TubA647_cytATL_e2_2022-09-14.ims - 20220914_UbcH10C114s_TubA647_cytATL_e2_2022-09-14.ims Resolution Level 1:0003-0856-1261:3	2.2559	157.0769	8.3972	136	175	214.4488	145.5783	7.4961	354.3550	158	12252	0	65535	13.0362			3	MAX_20220914_UbcH10C114s_TubA647_cytATL_e2_2022-09-14.ims - 20220914_UbcH10C114s_TubA647_cytATL_e2_2022-09-14.ims Resolution Level 1:3	1.0701	138.8919	6.2218	125	150	214.1087	145.3232	-80.2727	148.6313	138	5139	0	65535	6.0392
	4	MAX_20220914_UbcH10C114s_TubA647_cytATL_e2_2022-09-14.ims - 20220914_UbcH10C114s_TubA647_cytATL_e2_2022-09-14.ims Resolution Level 1:0003-0591-1244:3	2.1113	142.4521	5.5977	132	159	211.5578	100.4252	-63.7894	300.7621	142	10399.0000	0	65535	12.3214			4	MAX_20220914_UbcH10C114s_TubA647_cytATL_e2_2022-09-14.ims - 20220914_UbcH10C114s_TubA647_cytATL_e2_2022-09-14.ims Resolution Level 1:3	1.2437	128.4884	6.8326	113	141	211.6428	100.2552	21.0381	159.7952	129	5525	0	65535	7.1061
	5	MAX_20220914_UbcH10C114s_TubA647_cytATL_e2_2022-09-14.ims - 20220914_UbcH10C114s_TubA647_cytATL_e2_2022-09-14.ims Resolution Level 1:63	1.7932	135.8065	7.2831	121	151	229.2017	117.1344	35.6479	243.5250	136	8420.0000	0	65535	10.3593		t20	5	MAX_20220914_UbcH10C114s_TubA647_cytATL_e2_2022-09-14.ims - 20220914_UbcH10C114s_TubA647_cytATL_e2_2022-09-14.ims Resolution Level 1:63	0.8387	126.9310	4.4955	119	135	229.5844	117.2620	-55.1764	106.4627	126	3681	0	65535	4.7649
	6	MAX_20220914_UbcH10C114s_TubA647_cytATL_e2_2022-09-14.ims - 20220914_UbcH10C114s_TubA647_cytATL_e2_2022-09-14.ims Resolution Level 1:63	1.8510	139.1875	6.5511	121	150	243.1894	140.2212	-100.0604	257.6391	141	8908.0000	0	65535	10.7089			6	MAX_20220914_UbcH10C114s_TubA647_cytATL_e2_2022-09-14.ims - 20220914_UbcH10C114s_TubA647_cytATL_e2_2022-09-14.ims Resolution Level 1:63	1.0701	126.5405	5.5005	116	140	243.1894	140.3913	-1.5912	135.4138	126	4682	0	65535	6.1246
	7	MAX_20220914_UbcH10C114s_TubA647_cytATL_e2_2022-09-14.ims - 20220914_UbcH10C114s_TubA647_cytATL_e2_2022-09-14.ims Resolution Level 1:63	2.0246	141.4143	6.7082	126	155	215.5967	145.1957	10.4918	286.3010	143	9899.0000	0	65535	11.6744			7	MAX_20220914_UbcH10C114s_TubA647_cytATL_e2_2022-09-14.ims - 20220914_UbcH10C114s_TubA647_cytATL_e2_2022-09-14.ims Resolution Level 1:63	0.8966	127.2581	5.9887	113	143	215.8093	145.1532	-78.3110	114.0981	127	3945	0	65535	5.0364
	8	MAX_20220914_UbcH10C114s_TubA647_cytATL_e2_2022-09-14.ims - 20220914_UbcH10C114s_TubA647_cytATL_e2_2022-09-14.ims Resolution Level 1:63	1.7932	121.0484	6.3023	108	135	215.5542	95.8759	-76.7599	217.0612	120	7505.0000	0	65535	10.3954			8	MAX_20220914_UbcH10C114s_TubA647_cytATL_e2_2022-09-14.ims - 20220914_UbcH10C114s_TubA647_cytATL_e2_2022-09-14.ims Resolution Level 1:63	0.8966	115.6452	2.9614	111	123	214.9590	95.2382	7.5949	103.6861	115	3585	0	65535	5.1470
	1	20220831_UbcH10C114S40mgml_cytATLR192Q_e5.ims - 20220831_UbcH10C114S40mgml_cytATLR192Q_e5.ims Resolution Level 1:c:2/2 z:9/20 t:1/20 - 20220831_UbcH10C114S40mgml_cytATLR192Q	2.2568	110.7949	7.9632	99	137	206.1064	86.2261	0.0000	250.0420	109	8642	0	65535	13.0996
	2	20220831_UbcH10C114S40mgml_cytATLR192Q_e5.ims - 20220831_UbcH10C114S40mgml_cytATLR192Q_e5.ims Resolution Level 1:c:2/2 z:9/20 t:1/20 - 20220831_UbcH10C114S40mgml_cytATLR192Q	2.1411	109.1757	5.4430	102	128	215.3782	103.6583	-34.3376	233.7525	107	8079	0	65535	12.3618
	3	20220831_UbcH10C114S40mgml_cytATLR192Q_e5.ims - 20220831_UbcH10C114S40mgml_cytATLR192Q_e5.ims Resolution Level 1:c:2/2 z:9/20 t:1/20 - 20220831_UbcH10C114S40mgml_cytATLR192Q	2.1121	108.6164	5.2774	101	125	207.8927	119.7301	-14.4164	229.4125	107	7929	0	65535	12.2959
	4	20220831_UbcH10C114S40mgml_cytATLR192Q_e5.ims - 20220831_UbcH10C114S40mgml_cytATLR192Q_e5.ims Resolution Level 1:c:2/2 z:9/20 t:1/20 - 20220831_UbcH10C114S40mgml_cytATLR192Q	1.9675	108.6324	5.4277	99	127	171.2308	133.3358	-1.7093	213.7306	107	7387	0	65535	11.4034
	1	20220831_UbcH10C114S40mgml_cytATLR192Q_e5.ims - 20220831_UbcH10C114S40mgml_cytATLR192Q_e5.ims Resolution Level 1:c:2/2 z:8/20 t:20/20 - 20220831_UbcH10C114S40mgml_cytATLR192	2.3147	108.9875	6.1139	102	130	211.1251	85.6308	-6.5799	252.2699	108	8719	0	65535	13.3577
	2	20220831_UbcH10C114S40mgml_cytATLR192Q_e5.ims - 20220831_UbcH10C114S40mgml_cytATLR192Q_e5.ims Resolution Level 1:c:2/2 z:9/20 t:20/20 - 20220831_UbcH10C114S40mgml_cytATLR192	2.1700	109.4267	7.2245	101	138	210.6147	121.0906	-22.3737	237.4560	107	8207	0	65535	12.5103
	3	20220831_UbcH10C114S40mgml_cytATLR192Q_e5.ims - 20220831_UbcH10C114S40mgml_cytATLR192Q_e5.ims Resolution Level 1:c:2/2 z:9/20 t:20/20 - 20220831_UbcH10C114S40mgml_cytATLR192	2.1121	107.3973	4.8066	102	133	187.9881	73.7258	0.7955	226.8374	106	7840	0	65535	12.2502
	4	20220831_UbcH10C114S40mgml_cytATLR192Q_e5.ims - 20220831_UbcH10C114S40mgml_cytATLR192Q_e5.ims Resolution Level 1:c:2/2 z:7/20 t:20/20 - 20220831_UbcH10C114S40mgml_cytATLR192	2.1700	110.1067	6.9488	103	134	182.9694	121.9410	-44.4453	238.9316	108	8258	0	65535	12.6297
