# Supplementary material for: Endoplasmic reticulum membranes are continuously required to maintain mitotic spindle size and forces
Source: Life Sci Alliance. 2022 Nov 15;6(1):e202201540. doi: 10.26508/lsa.202201540 (PMC9671068; doi:10.26508/lsa.202201540)
Supplement: Supplementary file 10 [file LSA-2022-01540_SdataF4.1.xlsx]

## Sheet: 20211022
	20211022
																						spindle
	afterUbch10c114sTubA647_aftercytATL_e2																					length			afterUbch10c114sTubA647_aftercytATL_e2															spindle width
	t1	1	C3-afterUbch10c114sTubA647_aftercytATL_e2.tif:0001-0436-0687:1	1.9056	255	0	255	255	101.6020	64.5280	12.7357	-38.8678	0.1476	485.9402	255	22185	0.0000	0.0000	NaN	255	255	12.7357		t1	1	20211022_C3-afterUbch10c114sTubA647_aftercytATL_e2.tif:0001-0436-0685:1	1.0076	222.5870	80.2187	0	255	101.3800	64.4540	-125.0958	224.2751	255	10239	0	255	6.6928
		2	C3-afterUbch10c114sTubA647_aftercytATL_e2.tif:0001-0453-0510:1	2.0152	255	0	255	255	75.4430	67.0440	13.4071	64.8494	0.1409	513.8678	255	23460	0.0000	0.0000	NaN	255	255	13.4071			2	20211022_C3-afterUbch10c114sTubA647_aftercytATL_e2.tif:0001-0456-0508:1	1.0733	235.1633	64.6044	0	255	75.1840	67.4880	-29.7449	252.3998	255	11523	0	255	7.1593
		3	C3-afterUbch10c114sTubA647_aftercytATL_e2.tif:0001-0627-0473:1	1.9495	255	0	255	255	69.9300	92.7960	13.0215	31.5222	0.1445	497.1113	255	22695	0.0000	0.0000	NaN	255	255	13.0215			3	20211022_C3-afterUbch10c114sTubA647_aftercytATL_e2.tif:0001-0626-0474:1	0.9419	255.0000	0.0000	255	255	70.1520	92.6480	-58.5704	240.1774	255	10965	0	255	6.2441
		4	C3-afterUbch10c114sTubA647_aftercytATL_e2.tif:0001-0244-0493:1	1.9495	255	0	255	255	72.9640	36.1120	13.1878	-44.0906	0.1409	497.1113	255	22695	0.0000	0.0000	NaN	255	255	13.1878			4	20211022_C3-afterUbch10c114sTubA647_aftercytATL_e2.tif:0001-0246-0494:1	0.9857	255.0000	0.0000	255	255	73.0380	36.3340	45.0000	251.3485	255	11475	0	255	6.4884
		5	C3-afterUbch10c114sTubA647_aftercytATL_e2.tif:0001-0380-0403:1	1.8399	255	0	255	255	59.6440	56.2400	12.2653	8.3257	0.1537	469.1837	255	21420	0.0000	0.0000	NaN	255	255	12.2653			5	20211022_C3-afterUbch10c114sTubA647_aftercytATL_e2.tif:0001-0379-0402:1	0.8762	243.5000	50.3801	0	255	59.4220	56.0920	-76.6755	213.3450	255	9740	0	255	5.7796
	t20	1	C3-afterUbch10c114sTubA647_aftercytATL_e2.tif:20	1.4238	255	0	255	255	99.3080	60.6800	9.5319	-25.7693	0.1969	363.0588	255	16575	0.0000	0.0000	NaN	255	255	9.5319		t20	6	20211022_C3-afterUbch10c114sTubA647_aftercytATL_e2.tif:20	0.7447	254.3824	3.6015	234	255	99.1600	60.9513	63.9582	189.4477	255	8649	0	255	4.8319
		2	C3-afterUbch10c114sTubA647_aftercytATL_e2.tif:20	1.3800	255	0	255	255	72.6680	64.6760	9.4070	65.8545	0.1960	351.8878	255	16065	0.0000	0.0000	NaN	255	255	9.4070			7	20211022_C3-afterUbch10c114sTubA647_aftercytATL_e2.tif:20	0.8104	214.9459	88.0858	0	255	72.4460	65.1447	-29.8760	174.2026	255	7953	0	255	5.3481
		3	C3-afterUbch10c114sTubA647_aftercytATL_e2.tif:20	1.4676	255	0	255	255	67.3400	91.0200	9.8395	21.1613	0.1905	374.2298	255	17085	0.0000	0.0000	NaN	255	255	9.8395			8	20211022_C3-afterUbch10c114sTubA647_aftercytATL_e2.tif:20	0.8104	164.1081	105.3847	0	255	67.1920	90.9830	-63.4349	133.0011	205	6072	0	255	5.2950
		4	C3-afterUbch10c114sTubA647_aftercytATL_e2.tif:20	1.3800	255	0	255	255	70.2260	33.7440	9.1629	-31.1225	0.2065	351.8878	255	16065	0.0000	0.0000	NaN	255	255	9.1629			9	20211022_C3-afterUbch10c114sTubA647_aftercytATL_e2.tif:20	0.6571	211.5333	83.2912	0	255	69.7080	33.9660	55.4915	139.0028	255	6346	0	255	4.3105
		5	C3-afterUbch10c114sTubA647_aftercytATL_e2.tif:20	1.2047	255	0	255	255	53.6500	54.6860	8.4477	3.0128	0.2121	307.2036	255	14025	0.0000	0.0000	NaN	255	255	8.4477			10	20211022_C3-afterUbch10c114sTubA647_aftercytATL_e2.tif:20	0.7228	156.3939	109.6685	0	255	53.7610	54.7785	-84.6023	113.0466	215	5161	0	255	4.7199
	afterUbch10c114sTubA647_aftercytATL_e9																					length			afterUbch10c114sTubA647_aftercytATL_e9															spindle width
	t1	1	C3-afterUbch10c114sandTubA647_aftercytATL_e9-2.tif:0001-0330-0540:1	1.7523	315.4125	37.9135	228	421	79.8090	48.7290	11.6182	-0.3649	0.1631	552.7036	310	25233	0.0000	0.0000	NaN	0	65535	11.6182		t1	1	20211022_C3-afterUbch10c114sandTubA647_aftercytATL_e9.tif:1	0.8981	247.3902	39.0589	186	356	79.6425	48.3590	-87.4949	222.1723	243	10143	0	65535	5.9257
		2	C3-afterUbch10c114sandTubA647_aftercytATL_e9-2.tif:0001-0501-0508:1	1.9714	316.7778	40.8900	234	432	75.1840	74.1480	13.1479	-58.8150	0.1433	624.4830	315	28510	0.0000	0.0000	NaN	0	65535	13.1479			2	20211022_C3-afterUbch10c114sandTubA647_aftercytATL_e9.tif:1	1.0514	255.8958	41.9383	173	355	75.4060	74.0000	24.7467	269.0469	260	12283	0	65535	6.9532
		3	C3-afterUbch10c114sandTubA647_aftercytATL_e9-2.tif:0001-0565-0306:1	1.8837	249.0581	33.8524	180	333	45.2140	83.5460	12.5390	59.5002	0.1506	469.1618	248	21419	0.0000	0.0000	NaN	0	65535	12.5390			3	20211022_C3-afterUbch10c114sandTubA647_aftercytATL_e9.tif:1	0.9857	210.5333	27.5834	153	279	45.2325	82.8615	-31.4140	207.5185	211	9474	0	65535	6.4599
		4	C3-afterUbch10c114sandTubA647_aftercytATL_e9-2.tif:0001-0383-0321:1	1.8399	259.5357	39.7999	168	375	47.4340	56.6840	12.2804	-12.5288	0.1533	477.5291	262	21801	0.0000	0.0000	NaN	0	65535	12.2804			4	20211022_C3-afterUbch10c114sandTubA647_aftercytATL_e9.tif:1	1.0733	223.4694	35.9230	155	312	47.3970	56.9615	-100.7843	239.8489	220	10950	0	65535	7.1187
	t20	1	C3-afterUbch10c114sandTubA647_aftercytATL_e9-2.tif:20	1.4457	234.7424	38.5476	159	372	76.2693	44.0300	9.6210	-8.2547	0.1963	339.3587	237	15493	0.0000	0.0000	NaN	0	65535	9.6210		t20	1	20211022_C3-afterUbch10c114sandTubA647_aftercytATL_e9.tif:20	0.7666	209.9143	26.1729	169	307	76.2940	44.1410	-98.4889	160.9287	206	7347	0	65535	5.0129
		2	C3-afterUbch10c114sandTubA647_aftercytATL_e9-2.tif:20	1.4457	232.3030	41.8146	158	364	70.6207	71.1633	9.6315	-37.9265	0.1958	335.8321	231	15332	0.0000	0.0000	NaN	0	65535	9.6315			2	20211022_C3-afterUbch10c114sandTubA647_aftercytATL_e9.tif:20	0.7228	193.4242	27.3428	150	246	70.4295	71.2990	-133.4349	139.8133	198	6383	0	65535	4.7896
		3	C3-afterUbch10c114sandTubA647_aftercytATL_e9-2.tif:20	1.4457	201.6212	33.4539	139	317	41.8840	84.0640	9.6331	62.0570	0.1958	291.4765	201	13307	0.0000	0.0000	NaN	0	65535	9.6331			3	20211022_C3-afterUbch10c114sandTubA647_aftercytATL_e9.tif:20	0.7447	181.4706	29.1373	140	281	41.5510	84.0270	-31.2637	135.1477	180	6170	0	65535	4.8480
		4	C3-afterUbch10c114sandTubA647_aftercytATL_e9-2.tif:20	1.3800	208.7778	22.8392	166	293	42.4205	55.1855	9.2137	21.9296	0.2043	288.1033	206	13153	0.0000	0.0000	NaN	0	65535	9.2137			4	20211022_C3-afterUbch10c114sandTubA647_aftercytATL_e9.tif:20	0.7009	184.4375	26.1064	123	229	42.2725	55.2040	-71.7108	129.2774	184	5902	0	65535	4.5983

## Sheet: 20211116
		20211116_ERYFP_BetaTubulinRFP_afterUbch10c114s40mgml_afterbuffer_e3																				spindle length			20211116_ERYFP_BetaTubulinRFP_afterUbch10c114s40mgml_afterbuffer_e3															spindle width
	t1	1	C2-20211116_ERYFP_BetaTubulinRFP_afterUbch10c114s40mgml_afterbuffer_e3.tif:1	1.9056	441.6552	57.6644	250	598	67.2290	48.2480	12.7282	-90.3331	0.1478	841.6393	443	38424	0.0000	0.0000	NaN	0	65535	12.7282		t1	1	C2-20211116_ERYFP_BetaTubulinRFP_afterUbch10c114s40mgml_afterbuffer_e3.tif:1	1.2047	346.7818	57.8013	213	468	67.3770	48.2850	-5.8696	417.7751	345	19073	0	65535	7.9597
		2	C2-20211116_ERYFP_BetaTubulinRFP_afterUbch10c114s40mgml_afterbuffer_e3.tif:1	1.9276	423.9091	62.2078	280	596	80.4873	71.2127	12.8812	-84.7261	0.1460	817.1068	424	37304	0.0000	0.0000	NaN	0	65535	12.8812			2	C2-20211116_ERYFP_BetaTubulinRFP_afterUbch10c114s40mgml_afterbuffer_e3.tif:1	1.1171	336.8235	48.1538	200	421	80.5860	71.4100	1.1458	376.2670	343	17178	0	65535	7.4015
		3	C2-20211116_ERYFP_BetaTubulinRFP_afterUbch10c114s40mgml_afterbuffer_e3.tif:1	1.8618	426.9176	63.9019	310	587	101.3307	69.4860	12.4054	-67.3100	0.1520	794.8524	415	36288	0.0000	0.0000	NaN	0	65535	12.4054			3	C2-20211116_ERYFP_BetaTubulinRFP_afterUbch10c114s40mgml_afterbuffer_e3.tif:1	1.0295	316.3404	57.7763	204	451	101.3430	69.7080	9.9721	325.6687	309	14868	0	65535	6.8373
		4	C2-20211116_ERYFP_BetaTubulinRFP_afterUbch10c114s40mgml_afterbuffer_e3.tif:1	1.7961	474.6829	58.6671	355	653	74.3207	90.1567	12.0519	-50.3145	0.1554	852.5913	470	38924	0.0000	0.0000	NaN	0	65535	12.0519			4	C2-20211116_ERYFP_BetaTubulinRFP_afterUbch10c114s40mgml_afterbuffer_e3.tif:1	1.0076	373.4565	52.7681	209	478	74.4070	90.4650	37.7631	376.2889	375	17179	0	65535	6.6460
		5	C2-20211116_ERYFP_BetaTubulinRFP_afterUbch10c114s40mgml_afterbuffer_e3.tif:1	1.7961	354.3171	38.9704	279	428	61.5187	70.6207	11.9681	-101.1710	0.1576	636.3988	349	29054	0.0000	0.0000	NaN	0	65535	11.9681			5	C2-20211116_ERYFP_BetaTubulinRFP_afterUbch10c114s40mgml_afterbuffer_e3.tif:1	1.0076	298.0652	40.5098	211	401	61.7530	71.1140	-15.4222	300.3258	297	13711.0000	0	65535	6.6785
	t20	1	C2-20211116_ERYFP_BetaTubulinRFP_afterUbch10c114s40mgml_afterbuffer_e3.tif:20	1.6866	462.2078	73.8719	301	617	48.3775	42.5130	11.2405	-83.7639	0.1677	779.5634	455	35590	0.0000	0.0000	NaN	0	65535	11.2405		t20	6	C2-20211116_ERYFP_BetaTubulinRFP_afterUbch10c114s40mgml_afterbuffer_e3.tif:20	0.8981	348.1951	43.0408	251	436	48.6920	42.8460	-0.9629	312.7016	344	14276.0000	0	65535	5.8715
		2	C2-20211116_ERYFP_BetaTubulinRFP_afterUbch10c114s40mgml_afterbuffer_e3.tif:19	1.7085	352.3462	54.3088	221	513	65.7120	67.3647	11.3493	-79.2274	0.1667	601.9876	348	27483	0.0000	0.0000	NaN	0	65535	11.3493			7	C2-20211116_ERYFP_BetaTubulinRFP_afterUbch10c114s40mgml_afterbuffer_e3.tif:20	0.8762	304.3000	53.0240	170	441	65.6133	67.7100	10.8301	266.6155	300	12172.0000	0	65535	5.7762
		3	C2-20211116_ERYFP_BetaTubulinRFP_afterUbch10c114s40mgml_afterbuffer_e3.tif:20	1.6866	381.6104	50.8680	258	540	91.7415	62.1045	11.2281	-74.9105	0.1681	643.6271	385	29384	0.0000	0.0000	NaN	0	65535	11.2281			8	C2-20211116_ERYFP_BetaTubulinRFP_afterUbch10c114s40mgml_afterbuffer_e3.tif:20	0.8981	316.1220	45.5138	238	418	91.7970	62.4930	15.2551	283.8978	317	12961.0000	0	65535	5.9061
		4	C2-20211116_ERYFP_BetaTubulinRFP_afterUbch10c114s40mgml_afterbuffer_e3.tif:20	1.6866	453.2078	59.9860	300	615	56.4127	86.9993	11.2020	-58.6900	0.1689	764.3839	457	34897	0.0000	0.0000	NaN	0	65535	11.2020			9	C2-20211116_ERYFP_BetaTubulinRFP_afterUbch10c114s40mgml_afterbuffer_e3.tif:20	0.8981	349.1951	54.1190	216	482	57.0170	87.3940	32.0822	313.5996	340	14317.0000	0	65535	5.8516
		5	C2-20211116_ERYFP_BetaTubulinRFP_afterUbch10c114s40mgml_afterbuffer_e3.tif:20	1.5552	380.3239	50.6209	259	509	40.3053	65.7367	10.3545	-105.7579	0.1823	591.4737	381	27003	0.0000	0.0000	NaN	0	65535	10.3545			10	C2-20211116_ERYFP_BetaTubulinRFP_afterUbch10c114s40mgml_afterbuffer_e3.tif:20	0.7666	300.0857	35.0817	241	391	40.7000	65.8353	-20.0310	230.0578	301	10503.0000	0	65535	5.0409
	20211116_ERYFP_BetaTubulinRFP_afterUbch10c114s40mgml_afterbuffer_e2																					length			20211116_ERYFP_BetaTubulinRFP_afterUbch10c114s40mgml_afterbuffer_e2															spindle width
	t1	1	C2-20211116_ERYFP_BetaTubulinRFP_afterUbch10c114s40mgml_afterbuffer_e2-1.tif:0001-0387-0701:1	1.7742	460.9012	77.8361	250	619	103.7480	57.1650	11.8458	75.5297	0.1589	817.7420	453	37333	0.0000	0.0000	NaN	0	65535	11.8458		t1	1	C2-20211116_ERYFP_BetaTubulinRFP_afterUbch10c114s40mgml_afterbuffer_e2-1.tif:1	0.8324	357.8947	69.6776	214	512	103.9700	57.0910	-14.7827	297.8945	357	13600	0	65535	5.5104
		2	C2-20211116_ERYFP_BetaTubulinRFP_afterUbch10c114s40mgml_afterbuffer_e2-1.tif:0001-0519-0661:1	1.7304	527.8481	79.3682	371	705	97.7540	76.8120	11.5904	-84.8718	0.1619	913.3968	534	41700.0000	0.0000	0.0000	NaN	0	65535	11.5904			2	C2-20211116_ERYFP_BetaTubulinRFP_afterUbch10c114s40mgml_afterbuffer_e2-1.tif:1	0.9419	357.1395	51.8893	230	480	97.9020	76.8120	2.7263	336.3798	351	15357.0000	0	65535	6.2230
		3	C2-20211116_ERYFP_BetaTubulinRFP_afterUbch10c114s40mgml_afterbuffer_e2-1.tif:0001-0384-0524:1	1.7742	472.5802	75.2743	245	625	77.5520	56.7580	11.8298	-43.4792	0.1593	838.4632	466	38279.0000	0.0000	0.0000	NaN	0	65535	11.8298			3	C2-20211116_ERYFP_BetaTubulinRFP_afterUbch10c114s40mgml_afterbuffer_e2-1.tif:1	0.8981	373.0000	78.7502	215	571	77.5520	56.8690	39.4401	334.9779	364	15293.0000	0	65535	5.9408
		4	C2-20211116_ERYFP_BetaTubulinRFP_afterUbch10c114s40mgml_afterbuffer_e2-1.tif:0001-0492-0492:1	1.8180	512.8795	70.2680	329	644	72.8160	72.8160	12.0745	-11.3099	0.1567	932.4314	516	42569.0000	0.0000	0.0000	NaN	0	65535	12.0745			4	C2-20211116_ERYFP_BetaTubulinRFP_afterUbch10c114s40mgml_afterbuffer_e2-1.tif:1	0.9419	378.0233	61.9176	239	541	72.9270	72.9640	-103.0456	356.0496	364	16255.0000	0	65535	6.2288
		5	C2-20211116_ERYFP_BetaTubulinRFP_afterUbch10c114s40mgml_afterbuffer_e2-1.tif:0001-0592-0435:1	1.7304	518.9494	112.7790	253	717	64.3060	87.5420	11.5800	-51.2258	0.1622	897.9983	525	40997.0000	0.0000	0.0000	NaN	0	65535	11.5800			5	C2-20211116_ERYFP_BetaTubulinRFP_afterUbch10c114s40mgml_afterbuffer_e2-1.tif:1	0.9857	365.0000	49.9923	249	446	64.3800	87.3200	40.0834	359.7733	366	16425.0000	0	65535	6.5124
	t20	1	C2-20211116_ERYFP_BetaTubulinRFP_afterUbch10c114s40mgml_afterbuffer_e2-1.tif:20	1.6866	503.3247	90.9860	275	747	100.6400	56.6840	11.3101	-96.0090	0.1657	848.9114	500	38756	0.0000	0.0000	NaN	0	65535	11.3101		t20	6	C2-20211116_ERYFP_BetaTubulinRFP_afterUbch10c114s40mgml_afterbuffer_e2-1.tif:20	0.8324	396.5000	80.0553	233	627	100.4180	57.1280	-9.2110	330.0276	395	15067.0000	0	65535	5.5475
		2	C2-20211116_ERYFP_BetaTubulinRFP_afterUbch10c114s40mgml_afterbuffer_e2-1.tif:20	1.7085	485.8590	63.1261	323	616	91.4640	77.1820	11.3498	-102.0426	0.1667	830.0959	483	37897	0.0000	0.0000	NaN	0	65535	11.3498			7	C2-20211116_ERYFP_BetaTubulinRFP_afterUbch10c114s40mgml_afterbuffer_e2-1.tif:20	0.8981	353.6829	53.9340	255	459	91.3900	77.2560	-14.3814	317.6300	351	14501.0000	0	65535	5.9587
		3	C2-20211116_ERYFP_BetaTubulinRFP_afterUbch10c114s40mgml_afterbuffer_e2-1.tif:20	1.6647	567.6579	77.9315	362	821	69.3380	55.7220	11.1010	-47.1611	0.1698	944.9824	574	43142	0.0000	0.0000	NaN	0	65535	11.1010			8	C2-20211116_ERYFP_BetaTubulinRFP_afterUbch10c114s40mgml_afterbuffer_e2-1.tif:20	0.8543	382.2308	62.5466	247	504	69.5107	55.9933	40.7636	326.5230	368	14907.0000	0	65535	5.6667
		4	C2-20211116_ERYFP_BetaTubulinRFP_afterUbch10c114s40mgml_afterbuffer_e2-1.tif:20	1.5771	554.5417	75.3824	338	676	65.4160	74.3700	10.5330	-17.1619	0.1786	874.5610	572	39927	0.0000	0.0000	NaN	0	65535	10.5330			9	C2-20211116_ERYFP_BetaTubulinRFP_afterUbch10c114s40mgml_afterbuffer_e2-1.tif:20	0.8981	383.5854	64.6378	263	517	65.5640	74.8633	67.7510	344.4843	387	15727.0000	0	65535	5.8632
		5	C2-20211116_ERYFP_BetaTubulinRFP_afterUbch10c114s40mgml_afterbuffer_e2-1.tif:20	1.6647	484.9474	80.5843	283	665	53.1320	90.2800	11.0951	-43.9191	0.1699	807.2938	489	36856	0.0000	0.0000	NaN	0	65535	11.0951			10	C2-20211116_ERYFP_BetaTubulinRFP_afterUbch10c114s40mgml_afterbuffer_e2-1.tif:20	0.9419	371.2791	67.6635	255	507	53.3170	90.2060	-129.6290	349.6974	374	15965.0000	0	65535	6.1491

## Sheet: 20211123
	20211123_afterUbch10c114s30mgml_cytATL_e3																					spindle length			20211123_afterUbch10c114s30mgml_cytATL_e3																spindle width
	t1	1	DUP_C3-20211123_afterUbch10c114s30mgml_cytATL_e3.tif:0001-0263-0646:1	1.6866	468.4416	52.4937	345	618	95.6080	38.9240	11.2324	71.5651	0.1680	790.0773	475	36070	0.0000	0.0000	NaN	0	65535	11.2324			t1	1	20211123_afterUbch10c114s30mgml_cytATL_e3.tif:1	0.8981	360.4634	74.6475	199	494	95.3860	39.2940	-20.2249	323.7193	364	14779.0000	0	65535	5.9935
		2	DUP_C3-20211123_afterUbch10c114s30mgml_cytATL_e3.tif:0001-0459-0610:1	1.7523	504.7500	80.4161	318	714	90.2060	67.9320	11.6545	-130.3645	0.1621	884.4835	502	40380	0.0000	0.0000	NaN	0	65535	11.6545				2	20211123_afterUbch10c114s30mgml_cytATL_e3.tif:1	0.8543	351.3846	53.0673	229	503	89.9100	67.8580	-39.6107	300.1725	348	13704.0000	0	65535	5.5712
		3	DUP_C3-20211123_afterUbch10c114s30mgml_cytATL_e3.tif:0001-0597-0472:1	1.7304	485.1139	71.1147	356	719	69.8190	88.3190	11.5160	43.4378	0.1640	839.4489	487	38324	0.0000	0.0000	NaN	0	65535	11.5160				3	20211123_afterUbch10c114s30mgml_cytATL_e3.tif:1	0.8104	376.0811	57.4917	240	496	69.9670	88.2080	-43.3317	304.7942	376	13915.0000	0	65535	5.3919
		4	DUP_C3-20211123_afterUbch10c114s30mgml_cytATL_e3.tif:0001-0286-0483:1	1.6428	494.3333	65.6155	351	727	71.4100	42.3280	10.9929	-133.3634	0.1708	812.0908	489	37075	0.0000	0.0000	NaN	0	65535	10.9929				4	20211123_afterUbch10c114s30mgml_cytATL_e3.tif:1	0.9200	381.1667	60.1425	208	478	71.3360	42.1800	-43.0251	350.6612	397	16009.0000	0	65535	6.0734
		5	DUP_C3-20211123_afterUbch10c114s30mgml_cytATL_e3.tif:0001-0416-0468:1	1.7304	519.1772	83.6411	320	704	69.2640	61.4570	11.5461	-1.1017	0.1631	898.3926	518	41015	0.0000	0.0000	NaN	0	65535	11.5461				5	20211123_afterUbch10c114s30mgml_cytATL_e3.tif:1	0.8324	405.7895	85.3280	279	667	69.7080	61.3460	-90.0000	337.7598	394	15420.0000	0	65535	5.4760
	t20	1	DUP_C3-20211123_afterUbch10c114s30mgml_cytATL_e3.tif:20	1.4895	399.7353	58.4638	286	525	100.3810	38.7020	9.9008	-109.6538	0.1909	595.3945	392	27182	0.0000	0.0000	NaN	0	65535	9.9008			t20	1	20211123_afterUbch10c114s30mgml_cytATL_e3.tif:20	0.7885	303.3056	40.5567	239	415	100.0727	38.5293	-19.2900	239.1698	297	10919	0	65535	5.2268
		2	DUP_C3-20211123_afterUbch10c114s30mgml_cytATL_e3.tif:20	1.4019	365.1875	45.5415	279	507	93.3880	68.3020	9.3615	50.7743	0.2010	511.9403	359	23372	0.0000	0.0000	NaN	0	65535	9.3615				2	20211123_afterUbch10c114s30mgml_cytATL_e3.tif:20	0.8543	297.8974	42.6175	221	411	93.3633	68.5980	-37.8750	254.4807	301	11618	0	65535	5.6249
		3	DUP_C3-20211123_afterUbch10c114s30mgml_cytATL_e3.tif:20	1.5114	349.2174	50.7589	266	509	67.4140	90.2430	10.1153	30.3168	0.1856	527.7988	340	24096	0.0000	0.0000	NaN	0	65535	10.1153				3	20211123_afterUbch10c114s30mgml_cytATL_e3.tif:20	0.8104	314.3784	38.3263	253	411	67.5127	90.4527	-55.7131	254.7874	307	11632	0	65535	5.2544
		4	DUP_C3-20211123_afterUbch10c114s30mgml_cytATL_e3.tif:20	1.3142	345.2167	51.6534	241	444	72.0390	43.4380	8.7761	-118.7261	0.2144	453.6976	354	20713	0.0000	0.0000	NaN	0	65535	8.7761				4	20211123_afterUbch10c114s30mgml_cytATL_e3.tif:20	0.7666	321.8000	42.7068	240	416	71.9033	43.2900	-24.5377	246.7048	321	11263	0	65535	4.9893
		5	DUP_C3-20211123_afterUbch10c114s30mgml_cytATL_e3.tif:20	1.2704	397.3966	54.8564	264	527	68.0800	62.8630	8.4610	-11.6048	0.2230	504.8653	397	23049	0.0000	0.0000	NaN	0	65535	8.4610				5	20211123_afterUbch10c114s30mgml_cytATL_e3.tif:20	0.7447	344.9706	59.1979	242	486	68.0800	62.8013	-98.7905	256.9121	337	11729	0	65535	4.8422
	20211123_afterUbch10c114s30mgml_TubA6471.25mgml_buffer_e1																					length			20211123_afterUbch10c114s30mgml_TubA6471.25mgml_buffer_e1
	t1	1	DUP_C3-20211123_afterUbch10c114s30mgml_TubA6471.25mgml_buffer_e1.tif:0001-0263-0613:1	1.6428	585.0133	90.3098	385	778	90.6130	38.8500	10.9812	50.1944	0.1712	961.0599	575	43876	0.0000	0.0000	NaN	0	65535	10.9812			t1	1	DUP_C3-20211123_afterUbch10c114s30mgml_TubA6471.25mgml_buffer_e1.tif:1	0.9419	411.7907	72.1313	234	573	90.4280	39.0720	-36.3268	387.8542	409	17707	0	65535	6.2459
		2	DUP_C3-20211123_afterUbch10c114s30mgml_TubA6471.25mgml_buffer_e1.tif:0001-0354-0746:1	1.7742	456.7778	72.6505	343	671	110.3340	52.3180	11.8400	-90.0000	0.1590	810.4261	446	36999	0.0000	0.0000	NaN	0	65535	11.8400				2	DUP_C3-20211123_afterUbch10c114s30mgml_TubA6471.25mgml_buffer_e1.tif:1	1.0076	372.8696	53.7796	250	503	110.3340	52.3920	-1.2730	375.6975	379	17152	0	65535	6.6616
		3	DUP_C3-20211123_afterUbch10c114s30mgml_TubA6471.25mgml_buffer_e1.tif:0001-0392-0520:1	1.7961	615.5488	88.2680	409	814	76.8490	57.9420	12.0183	-36.2349	0.1563	1105.6044	614	50475	0.0000	0.0000	NaN	0	65535	12.0183				3	DUP_C3-20211123_afterUbch10c114s30mgml_TubA6471.25mgml_buffer_e1.tif:1	0.8981	437.7073	64.8052	303	585	76.8860	58.4970	49.5538	393.0893	425	17946	0	65535	5.9316
		4	DUP_C3-20211123_afterUbch10c114s30mgml_TubA6471.25mgml_buffer_e1.tif:0001-0547-0635:1	1.6647	451.2632	74.3535	315	608	93.8690	80.8450	11.1389	71.8058	0.1686	751.2196	450	34296	0.0000	0.0000	NaN	0	65535	11.1389				4	DUP_C3-20211123_afterUbch10c114s30mgml_TubA6471.25mgml_buffer_e1.tif:1	0.8981	368.1707	67.5644	253	525	94.0047	81.2273	-19.3348	330.6410	366	15095	0	65535	5.9602
		5	DUP_C3-20211123_afterUbch10c114s30mgml_TubA6471.25mgml_buffer_e1.tif:0001-0594-0457:1	1.7304	468.8228	65.1817	280	607	67.5250	87.8380	11.5868	-58.8480	0.1620	811.2584	456	37037	0.0000	0.0000	NaN	0	65535	11.5868				5	DUP_C3-20211123_afterUbch10c114s30mgml_TubA6471.25mgml_buffer_e1.tif:1	0.9638	365.0909	54.6140	261	488	67.4880	88.1833	31.4922	351.8659	368	16064.0000	0	65535	6.4219
	t20	1	DUP_C3-20211123_afterUbch10c114s30mgml_TubA6471.25mgml_buffer_e1.tif:19	1.5114	435.7971	65.7045	314	665	64.0100	40.5890	10.0217	35.6852	0.1891	658.6533	434	30070	0.0000	0.0000	NaN	0	65535	10.0217			t20	1	DUP_C3-20211123_afterUbch10c114s30mgml_TubA6471.25mgml_buffer_e1.tif:19	0.9419	340.1628	43.1608	261	437	64.0470	40.6630	-53.8204	320.3899	346	14627	0	65535	6.1424
		2	DUP_C3-20211123_afterUbch10c114s30mgml_TubA6471.25mgml_buffer_e1.tif:19	1.4238	444.4154	55.8306	283	593	92.2040	54.9450	9.4306	71.7072	0.2012	632.7408	447	28887	0.0000	0.0000	NaN	0	65535	9.4306				2	DUP_C3-20211123_afterUbch10c114s30mgml_TubA6471.25mgml_buffer_e1.tif:19	0.9857	364.0667	58.5438	198	474	92.0560	55.5740	-18.4349	358.8533	368	16383	0	65535	6.5522
		3	DUP_C3-20211123_afterUbch10c114s30mgml_TubA6471.25mgml_buffer_e1.tif:19	1.4238	393.0923	46.6462	321	501	42.6240	62.7520	9.4766	-38.6598	0.1992	559.6691	392	25551	0.0000	0.0000	NaN	0	65535	9.4766				3	DUP_C3-20211123_afterUbch10c114s30mgml_TubA6471.25mgml_buffer_e1.tif:19	0.8981	332.7073	56.2487	220	521	42.4020	62.8260	46.0051	298.7925	319	13641	0	65535	5.9661
		4	DUP_C3-20211123_afterUbch10c114s30mgml_TubA6471.25mgml_buffer_e1.tif:19	1.5114	408.3333	53.8936	298	537	63.6893	87.3200	10.0362	54.2004	0.1886	617.1452	412	28175	0.0000	0.0000	NaN	0	65535	10.0362				4	DUP_C3-20211123_afterUbch10c114s30mgml_TubA6471.25mgml_buffer_e1.tif:19	0.9419	338.1163	42.0958	235	445	63.9730	87.6160	-34.8245	318.4623	335	14539.0000	0	65535	6.2200
		5	DUP_C3-20211123_afterUbch10c114s30mgml_TubA6471.25mgml_buffer_e1.tif:19	1.5552	359.8310	48.4833	254	549	23.8280	97.0510	10.2871	-89.1757	0.1847	559.6034	352	25548.0000	0.0000	0.0000	NaN	0	65535	10.2871				5	DUP_C3-20211123_afterUbch10c114s30mgml_TubA6471.25mgml_buffer_e1.tif:19	0.8762	289.9250	44.9218	210	397	24.0500	97.5320	1.4688	254.0207	280	11597.0000	0	65535	5.7739

## Sheet: 20211125
		Tubulin-A647
		20211125_afterUbch10c114s_cytATL_e8																				spindle length
	t1	1	C3-20211125_afterUbch10c114s_cytATL_e8.tif:0001-0424-0735:1	1.5990	835.2877	111.9224	530	1093	108.7430	62.7150	10.6955	-81.6456	0.1757	1335.6183	855	60976	0.0000	0.0000	NaN	0	65535	10.6955
		2	C3-20211125_afterUbch10c114s_cytATL_e8.tif:0001-0538-0583:1	1.6866	604.2078	85.5278	394	815	86.2840	79.6240	11.2713	-29.9315	0.1668	1019.0617	605	46524	0.0000	0.0000	NaN	0	65535	11.2713
		3	C3-20211125_afterUbch10c114s_cytATL_e8.tif:0001-0672-0526:1	1.8837	570.2907	91.6777	330	727	77.7370	99.3080	12.5976	-93.0305	0.1492	1074.2817	585	49045.0000	0.0000	0.0000	NaN	0	65535	12.5976
		4	C3-20211125_afterUbch10c114s_cytATL_e8.tif:0001-0550-0429:1	1.6209	495.9865	93.2512	328	816	63.3810	81.3630	10.8035	-83.3131	0.1745	803.9425	499	36703.0000	0.0000	0.0000	NaN	0	65535	10.8035
		5	C3-20211125_afterUbch10c114s_cytATL_e8.tif:0001-0254-0815:1	1.8399	795.3452	148.6884	481	1120	120.5460	37.4810	12.2896	1.7253	0.1531	1463.3843	820	66809.0000	0.0000	0.0000	NaN	0	65535	12.2896
	t20	1	C3-20211125_afterUbch10c114s_cytATL_e8.tif:20	1.4238	591.2000	106.2021	331	797	110.7040	61.5680	9.4766	-91.7899	0.1992	841.7269	596	38428	0.0000	0.0000	NaN	0	65535	9.4766
		2	C3-20211125_afterUbch10c114s_cytATL_e8.tif:20	1.5333	524.1429	64.9382	326	661	84.3970	79.4390	10.1383	-37.2881	0.1875	803.6578	530	36690	0.0000	0.0000	NaN	0	65535	10.1383
		3	C3-20211125_afterUbch10c114s_cytATL_e8.tif:20	1.4895	551.3971	65.2527	413	692	78.9950	98.1240	9.9163	-90.4276	0.1903	821.2905	555	37495	0.0000	0.0000	NaN	0	65535	9.9163
		4	C3-20211125_afterUbch10c114s_cytATL_e8.tif:20	1.4457	465.0152	61.1184	295	584	63.4550	81.0670	9.6080	-77.9977	0.1968	672.2557	472	30691	0.0000	0.0000	NaN	0	65535	9.6080
		5	C3-20211125_afterUbch10c114s_cytATL_e8.tif:20	0.8543	421.7179	69.0694	290	532	120.4227	37.4687	5.6810	2.9866	0.3326	360.2551	427	16447	0.0000	0.0000	NaN	0	65535	5.6810
		20211125_Ubch10c114s_afterbuffer_e6																				length			20211125_Ubch10c114s_afterbuffer_e6															spindle width
	t1	1	C3-20211125_Ubch10c114s_afterbuffer_e6.tif:0001-0319-0746:1	1.9276	469.2386	57.7416	333	614	110.4080	47.2120	12.8513	-38.4537	0.1467	904.4819	475	41293	0.0000	0.0000	NaN	0	65535	12.8513		t1	1	C3-20211125_Ubch10c114s_afterbuffer_e6.tif:1	1.0952	327.6000	49.9596	244	452	110.3710	47.3600	43.7636	358.7876	328	16380.0000	0	65535	7.2750
		2	C3-20211125_Ubch10c114s_afterbuffer_e6.tif:0001-0492-0756:1	1.9276	440.7841	72.1046	302	584	111.8880	72.8160	12.9295	15.9454	0.1449	849.6343	435	38789	0.0000	0.0000	NaN	0	65535	12.9295			2	C3-20211125_Ubch10c114s_afterbuffer_e6.tif:1	0.9857	342.5333	55.0700	236	447	111.8510	72.7790	-74.8590	337.6283	332	15414.0000	0	65535	6.5162
		3	C3-20211125_Ubch10c114s_afterbuffer_e6.tif:0001-0334-0568:1	1.7742	405.4321	56.0062	313	674	84.0640	49.4320	11.8880	-108.8861	0.1578	719.3274	399	32840	0.0000	0.0000	NaN	0	65535	11.8880			3	C3-20211125_Ubch10c114s_afterbuffer_e6.tif:1	0.9857	290.2667	34.3891	204	343	84.1380	49.4690	-21.9218	286.1101	288	13062.0000	0	65535	6.5409
		4	C3-20211125_Ubch10c114s_afterbuffer_e6.tif:0001-0483-0575:1	1.7742	402.5185	57.3930	285	558	85.0260	71.4840	11.7853	35.2867	0.1605	714.1580	398	32604	0.0000	0.0000	NaN	0	65535	11.7853			4	C3-20211125_Ubch10c114s_afterbuffer_e6.tif:1	0.9638	289.5000	32.0867	230	364	85.2850	71.1880	-50.1944	279.0132	291	12738.0000	0	65535	6.3575
		5	C3-20211125_Ubch10c114s_afterbuffer_e6.tif:0001-0585-0529:1	1.6647	367.3026	48.6257	284	522	78.2180	86.5060	11.1404	-19.3978	0.1686	611.4502	359	27915.0000	0.0000	0.0000	NaN	0	65535	11.1404			5	C3-20211125_Ubch10c114s_afterbuffer_e6.tif:1	0.9200	286.0476	36.4303	208	373	78.2180	86.6910	68.7136	263.1547	281	12014.0000	0	65535	6.1152
	t18	1	C3-20211125_Ubch10c114s_afterbuffer_e6.tif:18	1.7085	318.0897	55.2689	210	438	104.1920	46.6200	11.3295	-33.2749	0.1673	543.4601	319	24811	0.0000	0.0000	NaN	0	65535	11.3295		t20	6	C3-20211125_Ubch10c114s_afterbuffer_e6.tif:18	1.0076	257.6739	33.4080	180	345	103.9700	46.6200	-126.8699	259.6282	257	11853.0000	0	65535	6.6600
		2	C3-20211125_Ubch10c114s_afterbuffer_e6.tif:18	1.7304	341.8354	57.7402	213	492	104.7100	75.1100	11.5269	15.6422	0.1637	591.5175	352	27005	0.0000	0.0000	NaN	0	65535	11.5269			7	C3-20211125_Ubch10c114s_afterbuffer_e6.tif:18	1.0295	272.0213	39.9693	197	360	104.2660	74.9620	-70.7693	280.0427	275	12785.0000	0	65535	6.7401
		3	C3-20211125_Ubch10c114s_afterbuffer_e6.tif:18	1.6866	288.3117	43.0499	196	392	75.1840	48.9880	11.2713	-113.1986	0.1668	486.2688	284	22200	0.0000	0.0000	NaN	0	65535	11.2713			8	C3-20211125_Ubch10c114s_afterbuffer_e6.tif:18	1.0295	224.0213	22.3592	183	277	74.8140	49.1360	-31.6075	230.6273	224	10529.0000	0	65535	6.7774
		4	C3-20211125_Ubch10c114s_afterbuffer_e6.tif:18	1.7304	302.8987	34.8979	219	384	74.9620	73.3340	11.5800	38.7742	0.1622	524.1408	303	23929	0.0000	0.0000	NaN	0	65535	11.5800			9	C3-20211125_Ubch10c114s_afterbuffer_e6.tif:18	0.9638	238.4318	31.4579	173	304	75.0360	73.1120	-52.5946	229.7949	232	10491.0000	0	65535	6.3347
		5	C3-20211125_Ubch10c114s_afterbuffer_e6.tif:18	1.7523	314.8625	37.3826	223	390	67.3400	87.3200	11.6498	-27.2161	0.1623	551.7399	325	25189	0.0000	0.0000	NaN	0	65535	11.6498			10	C3-20211125_Ubch10c114s_afterbuffer_e6.tif:18	1.0295	234.0213	32.4121	160	297	67.3400	87.3200	55.6197	240.9221	231	10999.0000	0	65535	6.8144

## Sheet: 20211126
	20211126_afterUbch10c114s_buffer_e6																					spindle length			20211126_afterUbch10c114s_buffer_e6															spindle width
	t1	1	C3-20211126_afterUbch10c114s_buffer_e6.tif:0001-0294-0507:1	1.7742	435.5679	68.8506	279	616	74.9620	43.5120	11.8483	64.0751	0.1588	772.7950	439	35281	0.0000	0.0000	NaN	0	65535	11.8483		t1	1	C3-20211126_afterUbch10c114s_buffer_e6.tif:1	0.9200	310.2619	34.9474	236	428	75.3073	43.6353	-27.8015	285.4311	312	13031	0	65535	6.1348
		2	C3-20211126_afterUbch10c114s_buffer_e6.tif:0001-0415-0568:1	1.8399	500.3690	77.3895	303	683	84.0640	61.3460	12.2340	-34.6513	0.1545	920.6470	513	42031	0.0000	0.0000	NaN	0	65535	12.2340			2	C3-20211126_afterUbch10c114s_buffer_e6.tif:1	0.9419	359.6744	52.2789	248	477	84.1627	61.3953	51.8428	338.7673	359	15466	0	65535	6.1485
		3	C3-20211126_afterUbch10c114s_buffer_e6.tif:0001-0421-0417:1	1.7304	429.9873	64.4268	288	642	61.6420	62.2340	11.5193	-110.2976	0.1639	744.0570	434	33969	0.0000	0.0000	NaN	0	65535	11.5193			3	C3-20211126_afterUbch10c114s_buffer_e6.tif:1	0.9419	334.7209	62.4314	193	454	62.0367	61.8393	-18.4349	315.2643	330	14393	0	65535	6.2402
		4	C3-20211126_afterUbch10c114s_buffer_e6.tif:0001-0491-0508:1	1.6428	452.4533	67.5442	345	683	75.1840	72.5940	10.9210	26.5651	0.1731	743.2903	445	33934	0.0000	0.0000	NaN	0	65535	10.9210			4	C3-20211126_afterUbch10c114s_buffer_e6.tif:1	0.8324	360.7895	46.8143	275	485	74.9127	72.2487	-58.8610	300.3039	360	13710	0	65535	5.5333
		5	C3-20211126_afterUbch10c114s_buffer_e6.tif:0001-0534-0568:1	1.7523	484.2250	61.2011	343	661	84.0640	78.9580	11.7518	16.8375	0.1594	848.5172	490	38738	0.0000	0.0000	NaN	0	65535	11.7518			5	C3-20211126_afterUbch10c114s_buffer_e6.tif:1	0.8104	363.5405	56.0598	263	467	84.0270	78.9950	-68.0513	294.6308	364	13451	0	65535	5.3454
	t20	1	C3-20211126_afterUbch10c114s_buffer_e6.tif:20	1.6209	333.2162	38.8613	230	410	75.7513	42.5500	10.7709	65.0782	0.1756	540.1088	342	24658	0.0000	0.0000	NaN	0	65535	10.7709		t20	1	C3-20211126_afterUbch10c114s_buffer_e6.tif:20	0.8981	264	35.0221	180	329	75.6773	42.3773	-25.0744	237.0889	270	10824	0	65535	5.9368
		2	C3-20211126_afterUbch10c114s_buffer_e6.tif:20	1.7961	363.0122	51.0979	199	486	85.4700	60.5073	12.0462	-26.7749	0.1555	652.0164	367	29767	0.0000	0.0000	NaN	0	65535	12.0462			2	C3-20211126_afterUbch10c114s_buffer_e6.tif:20	1.0076	292.4130	40.2440	215	396	85.4330	60.3100	-111.4477	294.6308	293	13451	0	65535	6.6785
		3	C3-20211126_afterUbch10c114s_buffer_e6.tif:20	1.6647	321.2237	45.3230	234	443	61.9627	61.3460	11.1000	73.7398	0.1698	534.7424	317	24413	0.0000	0.0000	NaN	0	65535	11.1000			3	C3-20211126_afterUbch10c114s_buffer_e6.tif:20	0.9419	271.2791	35.7487	213	371	61.8393	61.5680	-19.1602	255.5102	262	11665	0	65535	6.1627
		4	C3-20211126_afterUbch10c114s_buffer_e6.tif:20	1.7085	347.1667	52.5793	229	457	76.4420	72.9147	11.4186	29.2229	0.1647	593.1384	346	27079	0.0000	0.0000	NaN	0	65535	11.4186			4	C3-20211126_afterUbch10c114s_buffer_e6.tif:20	0.8762	286.6250	32.6659	206	366	76.2200	73.2600	-55.4915	251.1294	290	11465	0	65535	5.7473
		5	C3-20211126_afterUbch10c114s_buffer_e6.tif:20	1.7742	346.1358	60.2768	246	516	84.3353	78.3907	11.7849	8.9103	0.1605	614.1224	339	28037	0.0000	0.0000	NaN	0	65535	11.7849			5	C3-20211126_afterUbch10c114s_buffer_e6.tif:20	0.8762	284.9750	37.8658	204	357	84.5080	78.2920	-75.2564	249.6838	290	11399	0	65535	5.8155
		C3-20211126_afterUbch10c114s_cytATL_e3																				length			C3-20211126_afterUbch10c114s_cytATL_e3															spindle width
	t1	1	C3-20211126_afterUbch10c114s_cytATL_e3.tif:0001-0309-0485:1	1.9276	448.7159	84.7126	244	636	71.7800	45.7320	12.8411	25.9744	0.1469	864.9232	464	39487	0.0000	0.0000	NaN	0	65535	12.8411		t1	1	C3-20211126_afterUbch10c114s_cytATL_e3.tif:1	0.8981	354.7561	53.2122	246	471	71.7060	45.6950	-61.8438	318.5938	358	14545	0	65535	5.9592
		2	C3-20211126_afterUbch10c114s_cytATL_e3.tif:0001-0403-0587:1	1.7742	376.2963	67.6841	256	555	86.8760	59.5700	11.7853	-82.7857	0.1605	667.6339	362	30480	0.0000	0.0000	NaN	0	65535	11.7853			2	C3-20211126_afterUbch10c114s_cytATL_e3.tif:1	0.9857	304.9556	50.1715	170	407	86.7650	60.3470	7.2061	300.5887	303	13723.0000	0	65535	6.4893
		3	C3-20211126_afterUbch10c114s_cytATL_e3.tif:0001-0410-0763:1	1.9276	363.7159	53.1504	241	485	112.9240	60.6800	12.8513	-51.5463	0.1467	701.0813	368	32007.0000	0.0000	0.0000	NaN	0	65535	12.8513			3	C3-20211126_afterUbch10c114s_cytATL_e3.tif:1	0.8981	304.3902	44.4370	206	383	113.0967	61.2720	32.5075	273.3620	306	12480.0000	0	65535	5.9669
		4	C3-20211126_afterUbch10c114s_cytATL_e3.tif:0001-0591-0609:1	1.7523	372.0500	56.5065	283	524	90.0580	87.3940	11.7154	63.7587	0.1604	651.9507	366	29764.0000	0.0000	0.0000	NaN	0	65535	11.7154			4	C3-20211126_afterUbch10c114s_cytATL_e3.tif:1	0.9200	313.1905	40.2172	202	402	89.5400	87.6653	-21.1048	288.1253	308	13154.0000	0	65535	6.0284
		5	C3-20211126_afterUbch10c114s_cytATL_e3.tif:0001-0538-0425:1	1.8399	421.2262	67.5089	278	608	62.9000	79.6240	12.2545	37.1467	0.1540	775.0292	418	35383.0000	0.0000	0.0000	NaN	0	65535	12.2545			5	C3-20211126_afterUbch10c114s_cytATL_e3.tif:1	0.9857	340.3778	45.9141	209	435	62.6780	79.1060	-58.1340	335.5036	341	15317.0000	0	65535	6.4478
	t20	1	C3-20211126_afterUbch10c114s_cytATL_e3.tif:20	1.3800	319.8254	36.6419	248	400	68.3020	44.4000	9.1341	-139.6001	0.2078	441.3437	318	20149	0.0000	0.0000	NaN	0	65535	9.1341		t20	1	C3-20211126_afterUbch10c114s_cytATL_e3.tif:20	0.7009	267.0312	31.0862	208	319	68.4500	44.1410	-54.7824	187.1697	266	8545	0	65535	4.6195
		2	C3-20211126_afterUbch10c114s_cytATL_e3.tif:20	1.3580	278.5806	47.3690	172	396	85.3220	59.9400	8.9793	-81.4692	0.2117	378.3259	272	17272	0.0000	0.0000	NaN	0	65535	8.9793			2	C3-20211126_afterUbch10c114s_cytATL_e3.tif:20	0.7228	220.9697	46.9271	129	329	85.5440	60.4210	6.2419	159.7240	223	7292	0	65535	4.7642
		3	C3-20211126_afterUbch10c114s_cytATL_e3.tif:20	1.5552	307.4366	47.6648	202	443	111.0000	61.5680	10.3091	-50.8263	0.1839	478.1205	311	21828	0.0000	0.0000	NaN	0	65535	10.3091			3	C3-20211126_afterUbch10c114s_cytATL_e3.tif:20	0.8762	221.9750	34.1584	99	295	111.4440	61.3830	29.8355	194.4857	229	8879	0	65535	5.8009
		4	C3-20211126_afterUbch10c114s_cytATL_e3.tif:20	1.2485	273.2456	48.1261	177	388	88.1340	89.6880	8.2999	58.8610	0.2278	341.1548	273	15575	0.0000	0.0000	NaN	0	65535	8.2999			4	C3-20211126_afterUbch10c114s_cytATL_e3.tif:20	0.7009	236.6562	25.8702	179	296	88.1340	90.3540	-30.6507	165.8790	237	7573	0	65535	4.6449
		5	C3-20211126_afterUbch10c114s_cytATL_e3.tif:20	1.2923	297.2203	33.6698	211	394	58.4600	81.9920	8.6450	38.0470	0.2173	384.1085	297	17536	0.0000	0.0000	NaN	0	65535	8.6450			5	C3-20211126_afterUbch10c114s_cytATL_e3.tif:20	0.6352	241.0000	35.8867	161	326	58.4107	81.9920	-51.6544	153.0871	246	6989	0	65535	4.2145

## Sheet: 20211215
		beta-tubulin-RFP
		20211215_afterUbch10c114s_cytATL_e1																				spindle length				20211215_afterUbch10c114s_cytATL_e1															spindle width
	t1	1	C2-20211215_afterUbch10c114s_cytATL_e1.tif:0001-0263-0523:1	1.7085	514.8205	62.7035	384	699	77.3300	38.9240	11.3305	66.1135	0.1672	879.5770	517	40156	0.0000	0.0000	NaN	0	65535	11.3305			t1	1	C2-20211215_afterUbch10c114s_cytATL_e1.tif:0001-0265-0523:1	0.9419	391.4419	58.9981	284	511	77.3300	39.1830	-24.7273	368.6882	381	16832	0	65535	6.1917
		2	C2-20211215_afterUbch10c114s_cytATL_e1.tif:0001-0377-0669:1	1.7961	473.5732	74.0462	317	649	98.9380	55.7220	11.9816	-25.6155	0.1572	850.5980	477	38833	0.0000	0.0000	NaN	0	65535	11.9816				2	C2-20211215_afterUbch10c114s_cytATL_e1.tif:0001-0378-0667:1	0.8104	388.9459	61.9498	279	525	98.6790	55.7960	60.5546	315.2205	379	14391	0	65535	5.2686
		3	C2-20211215_afterUbch10c114s_cytATL_e1.tif:0001-0505-0683:1	1.6866	484.8961	60.4852	360	670	101.0840	74.6660	11.2490	32.6446	0.1675	817.8296	480	37337	0.0000	0.0000	NaN	0	65535	11.2490				3	C2-20211215_afterUbch10c114s_cytATL_e1.tif:0001-0505-0684:1	0.9857	398.4444	61.5019	265	556	101.1580	74.7030	-55.5915	392.7388	401	17930	0	65535	6.5476
		4	C2-20211215_afterUbch10c114s_cytATL_e1.tif:0001-0405-0531:1	1.5552	536.2535	64.5314	411	707	78.5880	59.9400	10.4274	-55.4077	0.1797	833.9729	538	38074	0.0000	0.0000	NaN	0	65535	10.4274				4	C2-20211215_afterUbch10c114s_cytATL_e1.tif:0001-0403-0531:1	0.8104	401.9459	53.1465	300	519	78.4770	59.6440	34.1359	325.7564	401	14872	0	65535	5.2748
		5	C2-20211215_afterUbch10c114s_cytATL_e1.tif:0001-0536-0494:1	1.7304	473.3291	55.3255	348	624	73.0380	79.2540	11.5800	51.2258	0.1622	819.0563	477	37393	0.0000	0.0000	NaN	0	65535	11.5800				5	C2-20211215_afterUbch10c114s_cytATL_e1.tif:0001-0535-0495:1	0.8104	414.1892	52.6929	252	511	73.2230	79.1060	-39.9079	335.6789	402	15325	0	65535	5.3059
	t20	1	C2-20211215_afterUbch10c114s_cytATL_e1.tif:21	1.0952	531.8200	87.1772	389	744	76.3680	38.1840	7.2806	63.4349	0.2596	582.4493	533	26591.0000	0.0000	0.0000	NaN	0	65535	7.2806			t20	6	C2-20211215_afterUbch10c114s_cytATL_e1.tif:20	0.6790	404.0968	99.8830	246	609	75.9980	39.1460	-23.9625	274.3915	407	12527	0	65535	4.3729
		2	C2-20211215_afterUbch10c114s_cytATL_e1.tif:21	1.1171	511.8039	59.4131	370	622	95.3860	54.0940	7.3733	-38.4802	0.2582	571.7382	510	26102.0000	0.0000	0.0000	NaN	0	65535	7.3733				7	C2-20211215_afterUbch10c114s_cytATL_e1.tif:20	0.6790	393.1290	50.6443	284	519	95.6080	54.4887	58.2665	266.9441	393	12187	0	65535	4.4084
		3	C2-20211215_afterUbch10c114s_cytATL_e1.tif:21	1.2047	461.5818	55.4259	280	587	99.0120	74.2960	7.9645	41.9872	0.2387	556.0768	470	25387.0000	0.0000	0.0000	NaN	0	65535	7.9645				8	C2-20211215_afterUbch10c114s_cytATL_e1.tif:20	0.8324	370.7105	67.6429	280	600	98.8640	74.2220	-42.7974	308.5617	361	14087	0	65535	5.4459
		4	C2-20211215_afterUbch10c114s_cytATL_e1.tif:21	1.1828	522.2407	72.4902	337	710	75.6280	59.2740	7.8440	-58.1092	0.2416	617.7147	516	28201.0000	0.0000	0.0000	NaN	0	65535	7.8440				9	C2-20211215_afterUbch10c114s_cytATL_e1.tif:20	0.7228	404.7273	57.2840	302	532	75.4430	59.3850	26.9657	292.5499	395	13356	0	65535	4.7325
		5	C2-20211215_afterUbch10c114s_cytATL_e1.tif:21	1.0733	489.3469	63.6506	372	622	70.2260	78.3660	7.1194	46.6847	0.2661	525.2141	479	23978.0000	0.0000	0.0000	NaN	0	65535	7.1194				10	C2-20211215_afterUbch10c114s_cytATL_e1.tif:20	0.5257	415.1667	56.1037	302	566	70.3000	78.2550	-42.3575	218.2515	416	9964	0	65535	3.4048
		20211215_afterUbch10c114s_cytATL_e2																				length				20211215_afterUbch10c114s_cytATL_e2															spindle width
	t1	1	C2-20211215_afterUbch10c114s_cytATL_e2.tif:0001-0396-0606:1	1.5990	529.3288	56.0513	424	677	89.6880	58.6080	10.5900	-63.4349	0.1792	846.3925	527	38641	0.0000	0.0000	NaN	0	65535	10.5900			t1	1	C2-20211215_afterUbch10c114s_cytATL_e2.tif:1	0.8543	464.4359	64.0599	354	599	89.7620	59.0150	22.5035	396.7472	464	18113	0	65535	5.6069
		2	C2-20211215_afterUbch10c114s_cytATL_e2.tif:0001-0379-0415:1	1.6209	541.8919	56.2798	360	680	61.4200	56.0180	10.7918	-42.2208	0.1749	878.3504	533	40100	0.0000	0.0000	NaN	0	65535	10.7918				2	C2-20211215_afterUbch10c114s_cytATL_e2.tif:1	0.7885	427.3889	70.0805	285	601	61.9010	56.4250	43.8542	337.0150	432	15386	0	65535	5.2336
		3	C2-20211215_afterUbch10c114s_cytATL_e2.tif:0001-0483-0369:1	1.7304	471.0506	63.2342	293	653	54.6120	71.4100	11.5449	-53.8646	0.1631	815.1136	461	37213	0.0000	0.0000	NaN	0	65535	11.5449				3	C2-20211215_afterUbch10c114s_cytATL_e2.tif:1	0.8543	401.6667	60.1355	270	550	54.7970	71.9280	39.1304	343.1262	398	15665	0	65535	5.6284
		4	C2-20211215_afterUbch10c114s_cytATL_e2.tif:0001-0577-0283:1	1.7085	496.7692	77.5155	350	697	41.8100	85.3220	11.4046	2.2312	0.1651	848.7362	492	38748	0.0000	0.0000	NaN	0	65535	11.4046				4	C2-20211215_afterUbch10c114s_cytATL_e2.tif:1	0.9419	407.7674	54.0687	309	532	41.4770	85.4330	-85.1792	384.0648	411	17534	0	65535	6.1638
		5	C2-20211215_afterUbch10c114s_cytATL_e2.tif:0001-0510-0209:1	1.7523	477.9375	61.9596	364	646	30.8580	75.4060	11.7378	5.0636	0.1598	837.4994	474	38235	0.0000	0.0000	NaN	0	65535	11.7378				5	C2-20211215_afterUbch10c114s_cytATL_e2.tif:1	0.8981	390.4146	62.5012	283	512	30.7840	75.4800	-82.8157	350.6174	385	16007	0	65535	5.9171
	t20	1	C2-20211215_afterUbch10c114s_cytATL_e2.tif:20	1.1609	471.1509	72.8989	328	612	99.2340	65.5640	7.7258	-53.5691	0.2444	546.9648	475	24971	0.0000	0.0000	NaN	0	65535	7.7258			t20	1	C2-20211215_afterUbch10c114s_cytATL_e2.tif:20	0.5695	362.2308	42.3162	275	423	99.3820	65.8600	36.8699	206.2919	374	9418	0	65535	3.7000
		2	C2-20211215_afterUbch10c114s_cytATL_e2.tif:20	1.1171	484.4510	80.4501	333	659	70.0780	60.3100	7.3733	-38.4802	0.2582	541.1821	485	24707	0.0000	0.0000	NaN	0	65535	7.3733				2	C2-20211215_afterUbch10c114s_cytATL_e2.tif:20	0.6133	396.9286	49.0343	296	489	70.2753	60.7047	50.0131	243.4411	408	11114	0	65535	3.9920
		3	C2-20211215_afterUbch10c114s_cytATL_e2.tif:20	1.1390	465.5577	81.9183	296	695	62.6780	76.7380	7.5378	-46.5911	0.2519	530.2739	448	24209	0.0000	0.0000	NaN	0	65535	7.5378				3	C2-20211215_afterUbch10c114s_cytATL_e2.tif:20	0.7228	399.9697	57.1224	293	515	62.7520	77.3793	38.6598	289.1110	411	13199	0	65535	4.7383
		4	C2-20211215_afterUbch10c114s_cytATL_e2.tif:20	1.2047	425.1636	57.9504	322	536	49.7280	90.9460	8.0098	16.0908	0.2360	512.2031	422	23384	0.0000	0.0000	NaN	0	65535	8.0098				4	C2-20211215_afterUbch10c114s_cytATL_e2.tif:20	0.7666	397.3429	53.0222	285	576	49.9253	90.0333	-73.3550	304.6190	392	13907	0	65535	4.9946
		5	C2-20211215_afterUbch10c114s_cytATL_e2.tif:20	1.1609	509.5094	74.2575	375	705	36.7780	79.3280	7.6403	8.9149	0.2499	591.4956	509	27004	0.0000	0.0000	NaN	0	65535	7.6403				5	C2-20211215_afterUbch10c114s_cytATL_e2.tif:20	0.6352	430.5517	69.0867	286	553	37.0000	78.9580	-77.4712	273.4934	439	12486	0	65535	4.0935
		20211215_afterUbch10c114s_cytATLbuffer_e4																				spindle length				20211215_afterUbch10c114s_cytATLbuffer_e4															spindle width
	t1	1	C2-20211215_afterUbch10c114s_cytATLbuffer_e4.tif:0001-0384-0586:1	1.9276	502.7614	78.0576	314	747	86.6540	56.7580	12.8905	12.6002	0.1458	969.0987	509	44243	0.0000	0.0000	NaN	0	65535	12.8905			t1	1	C2-20211215_afterUbch10c114s_cytATLbuffer_e4.tif:1	0.9419	379.3256	66.3833	209	494	86.5430	56.4250	-81.0983	357.2762	393	16311	0	65535	6.2169
		2	C2-20211215_afterUbch10c114s_cytATLbuffer_e4.tif:0001-0555-0700:1	1.9276	464.4091	78.0045	284	614	103.5260	82.1400	12.8930	-41.7428	0.1457	895.1727	458	40868	0.0000	0.0000	NaN	0	65535	12.8930				2	C2-20211215_afterUbch10c114s_cytATLbuffer_e4.tif:1	0.9419	336.8837	52.9273	226	416	103.5630	82.3250	46.9415	317.3014	349	14486.0000	0	65535	6.1780
		3	C2-20211215_afterUbch10c114s_cytATLbuffer_e4.tif:0001-0662-0565:1	1.8837	448.6512	75.1599	291	703	83.6200	97.9760	12.5931	60.4222	0.1493	845.1439	443	38584	0.0000	0.0000	NaN	0	65535	12.5931				3	C2-20211215_afterUbch10c114s_cytATLbuffer_e4.tif:1	0.9419	354.0000	54.9619	202	488	83.9900	98.3090	-28.9888	333.4228	363	15222.0000	0	65535	6.2603
		4	C2-20211215_afterUbch10c114s_cytATLbuffer_e4.tif:0001-0500-0437:1	1.8618	531.5294	69.2564	337	699	64.6760	74.0000	12.4355	-38.2338	0.1513	989.6227	530	45180	0.0000	0.0000	NaN	0	65535	12.4355				4	C2-20211215_afterUbch10c114s_cytATLbuffer_e4.tif:1	0.9638	373.4773	69.5432	240	515	65.1940	73.8150	49.2538	359.9485	375	16433.0000	0	65535	6.3489
		5	C2-20211215_afterUbch10c114s_cytATLbuffer_e4.tif:0001-0322-0398:1	1.9495	525.0787	73.3837	315	699	58.9040	47.6560	12.9768	-45.0000	0.1455	1023.6177	514	46732.0000	0.0000	0.0000	NaN	0	65535	12.9768				5	C2-20211215_afterUbch10c114s_cytATLbuffer_e4.tif:1	0.8981	388.0000	42.1675	314	515	58.7560	47.8780	46.6748	348.4489	390	15908.0000	0	65535	5.9677
	t20	1	C2-20211215_afterUbch10c114s_cytATLbuffer_e4.tif:21	1.7085	440.8590	57.5750	297	532	90.7610	57.2390	11.3280	1.8717	0.1673	753.2128	446	34387	0.0000	0.0000	NaN	0	65535	11.3280			t20	1	C2-20211215_afterUbch10c114s_cytATLbuffer_e4.tif:21	0.9200	344.4762	32.8264	273	427	91.0570	57.3130	-86.4677	316.9071	347	14468	0	65535	6.0054
		2	C2-20211215_afterUbch10c114s_cytATLbuffer_e4.tif:21	1.6866	441.5714	72.7453	302	644	108.3730	81.8440	11.2219	-38.3058	0.1683	744.7579	441	34001	0.0000	0.0000	NaN	0	65535	11.2219				2	C2-20211215_afterUbch10c114s_cytATLbuffer_e4.tif:21	0.9200	325.8333	55.9512	228	499	108.3545	82.0105	-124.5625	299.7563	322	13685	0	65535	6.0655
		3	C2-20211215_afterUbch10c114s_cytATLbuffer_e4.tif:21	1.5990	397.1233	44.3747	297	496	87.6653	96.9647	10.6858	59.1723	0.1760	634.9970	399	28990	0.0000	0.0000	NaN	0	65535	10.6858				3	C2-20211215_afterUbch10c114s_cytATLbuffer_e4.tif:21	0.9638	324.6591	43.7126	244	475	87.7887	97.4333	-35.7974	312.8987	316	14285.0000	0	65535	6.3256
		4	C2-20211215_afterUbch10c114s_cytATLbuffer_e4.tif:21	1.6866	467.2078	60.8969	314	599	65.9833	73.1613	11.2004	-43.7508	0.1689	787.9964	478	35975	0.0000	0.0000	NaN	0	65535	11.2004				4	C2-20211215_afterUbch10c114s_cytATLbuffer_e4.tif:21	0.8543	357.0513	35.8755	281	420	66.1067	73.3340	46.0675	305.0133	359	13925.0000	0	65535	5.6173
		5	C2-20211215_afterUbch10c114s_cytATLbuffer_e4.tif:21	1.6866	471.1688	70.2970	313	663	60.2113	47.8040	11.2887	-52.2787	0.1663	794.6771	470	36280	0.0000	0.0000	NaN	0	65535	11.2887				5	C2-20211215_afterUbch10c114s_cytATLbuffer_e4.tif:21	0.9200	346.1429	59.0554	234	476	60.4087	48.0260	39.6855	318.4404	350	14538.0000	0	65535	6.0259
		C2-20211215_afterUbch10c114s_cytATLbuffer_e5																								C2-20211215_afterUbch10c114s_cytATLbuffer_e5															spindle width
	t1	1	C2-20211215_afterUbch10c114s_cytATLbuffer_e5.tif:0001-0399-0613:1	1.8180	497.1687	56.4841	322	622	90.6130	58.9040	12.0629	-0.7030	0.1570	903.8686	496	41265	0.0000	0.0000	NaN	0	65535	12.0629			t1	1	C2-20211215_afterUbch10c114s_cytATLbuffer_e5.tif:1	0.8543	377.0513	54.3536	251	519	90.9090	58.5710	-89.2361	322.0984	372	14705	0	65535	5.5505
		2	C2-20211215_afterUbch10c114s_cytATLbuffer_e5.tif:0001-0565-0656:1	1.7304	488.5063	55.8429	369	614	97.0510	83.6200	11.5935	-24.1110	0.1618	845.3192	485	38592	0.0000	0.0000	NaN	0	65535	11.5935				2	C2-20211215_afterUbch10c114s_cytATLbuffer_e5.tif:1	0.8543	378.6410	62.1122	254	520	97.2730	83.8790	67.7824	323.4564	374	14767	0	65535	5.6754
		3	C2-20211215_afterUbch10c114s_cytATLbuffer_e5.tif:0001-0503-0526:1	1.8180	410.2169	70.9359	247	615	77.7370	74.3700	12.1983	29.8311	0.1535	745.7874	415	34048	0.0000	0.0000	NaN	0	65535	12.1983				3	C2-20211215_afterUbch10c114s_cytATLbuffer_e5.tif:1	0.9200	352.0476	64.1184	216	489	77.7740	74.1110	-54.3815	323.8726	354	14786	0	65535	6.0991
		4	C2-20211215_afterUbch10c114s_cytATLbuffer_e5.tif:0001-0281-0571:1	1.7523	446.0125	61.9605	329	602	84.4340	41.4400	11.6582	20.0452	0.1620	781.5566	447	35681	0.0000	0.0000	NaN	0	65535	11.6582				4	C2-20211215_afterUbch10c114s_cytATLbuffer_e5.tif:1	0.8324	365.8158	54.1489	258	483	84.0640	42.0690	-69.3530	304.4876	365	13901	0	65535	5.4565
		5	C2-20211215_afterUbch10c114s_cytATLbuffer_e5.tif:0001-0390-0463:1	1.8837	399.8837	65.3860	282	653	68.3760	57.7200	12.5102	-64.0412	0.1513	753.2786	400	34390	0.0000	0.0000	NaN	0	65535	12.5102				5	C2-20211215_afterUbch10c114s_cytATLbuffer_e5.tif:1	0.8762	380.2750	45.0749	283	492	68.7830	58.0530	21.6660	333.1818	382	15211	0	65535	5.8127
	t20	6	C2-20211215_afterUbch10c114s_cytATLbuffer_e5.tif:20	1.4019	480.6875	80.0274	281	645	90.9830	58.0530	9.2739	-4.1182	0.2048	673.8547	490	30764	0.0000	0.0000	NaN	0	65535	9.2739			t20	1	C2-20211215_afterUbch10c114s_cytATLbuffer_e5.tif:20	0.8543	400.5641	54.9635	290	549	91.0200	57.9050	-91.5275	342.1844	399	15622	0	65535	5.5520
		7	C2-20211215_afterUbch10c114s_cytATLbuffer_e5.tif:20	1.3361	477.9836	72.7664	326	653	97.1620	81.9180	8.8714	-27.8476	0.2133	638.6549	463	29157	0.0000	0.0000	NaN	0	65535	8.8714				2	C2-20211215_afterUbch10c114s_cytATLbuffer_e5.tif:20	0.7228	410.5455	60.4210	235	507	96.9030	82.0290	-118.5400	296.7555	418	13548	0	65535	4.8015
		8	C2-20211215_afterUbch10c114s_cytATLbuffer_e5.tif:20	1.4019	483.2500	65.7591	272	652	77.6260	73.9630	9.2796	32.2960	0.2046	677.4469	490	30928	0.0000	0.0000	NaN	0	65535	9.2796				3	C2-20211215_afterUbch10c114s_cytATLbuffer_e5.tif:20	0.8104	351.9459	48.6815	233	457	77.2190	73.7410	-58.7608	285.2340	349	13022	0	65535	5.2795
		9	C2-20211215_afterUbch10c114s_cytATLbuffer_e5.tif:20	1.4457	423.8636	43.7601	311	559	84.4710	40.5520	9.5712	18.0147	0.1983	612.7644	427	27975	0.0000	0.0000	NaN	0	65535	9.5712				4	C2-20211215_afterUbch10c114s_cytATLbuffer_e5.tif:20	0.7666	328.1143	38.2082	258	417	84.2860	40.5890	-71.3010	251.5456	317	11484	0	65535	5.0780
		10	C2-20211215_afterUbch10c114s_cytATLbuffer_e5.tif:20	1.5114	408.1159	51.8552	300	537	69.6710	57.3500	10.0403	-70.6302	0.1884	616.8166	415	28160	0.0000	0.0000	NaN	0	65535	10.0403				5	C2-20211215_afterUbch10c114s_cytATLbuffer_e5.tif:20	0.7228	341.6970	53.9088	229	483	35.1500	51.1833	16.9275	246.9896	334	11276	0	65535	4.7442

## Sheet: 20220117
			C2-20211227_Ubch10_cytATL_01														spindle width
	t1	1	C2-20211227_Ubch10_cytATL_01-1.tif:0001-0335-0464:1	1.1171	382.5098	83.2597	230	540	68.5980	49.5060	-41.7295	427.3032	381	19508	0	65535	7.3376
		2	C2-20211227_Ubch10_cytATL_01-1.tif:0001-0490-0712:1	0.9638	403.7955	51.1635	256	542	105.3020	72.4460	39.2894	389.1684	409	17767	0	65535	6.3104
		3	C2-20211227_Ubch10_cytATL_01-1.tif:0001-0581-0480:1	1.0733	393.6327	76.5285	242	576	71.0400	85.9140	-70.4269	422.4844	403	19288	0	65535	7.0685
		4	C2-20211227_Ubch10_cytATL_01-1.tif:0001-0494-0372:1	1.0952	379.8000	64.5057	252	536	55.0560	73.0380	-42.5104	415.9570	375	18990	0	65535	7.2278
		5	C2-20211227_Ubch10_cytATL_01-1.tif:0001-0353-0296:1	1.0076	383.7826	59.0107	218	526	43.8080	52.1700	44.0906	386.6932	388	17654	0	65535	6.5939
																	width
	t20	6	C2-20211227_Ubch10_cytATL_01-1.tif:20	0.7885	324.7222	48.4860	233	439	66.6925	48.2850	-37.1169	256.0578	319	11690	0	65535	5.1504
		7	C2-20211227_Ubch10_cytATL_01-1.tif:20	0.7447	300.0294	43.5016	211	384	106.8067	72.4707	35.1342	223.4427	301	10201	0	65535	4.8862
		8	C2-20211227_Ubch10_cytATL_01-1.tif:20	0.7447	349.1471	48.6317	239	435	67.2167	85.8893	-62.6676	260.0224	353	11871	0	65535	4.9425
		9	C2-20211227_Ubch10_cytATL_01-1.tif:20	0.6790	367.6129	41.8845	288	454	49.6540	74.7893	-39.1554	249.6180	364	11396	0	65535	4.4534
		10	C2-20211227_Ubch10_cytATL_01-1.tif:20	0.7447	360.2353	62.8008	234	477	37.7030	52.2070	48.6522	268.2802	369	12248	0	65535	4.9286

## Sheet: 20220129
		20211229_Ubch10c114s_buffer_e2															spindle width
	t1	1	C2-20211229_Ubch10c114s_buffer_e2.tif:0001-0223-0462:1	0.9200	353.6667	49.2983	236	437	68.3020	32.8930	-81.5730	325.3620	355	14854	0	65535	6.0594
		2	C2-20211229_Ubch10c114s_buffer_e2.tif:0001-0419-0542:1	0.8762	404.0000	55.1785	298	583	80.2160	61.9380	-22.6199	353.9686	412	16160	0	65535	5.7720
		3	C2-20211229_Ubch10c114s_buffer_e2.tif:0001-0526-0583:1	0.9200	380.3571	60.6038	267	555	86.2840	77.7740	-64.0577	349.9164	389	15975.0000	0	65535	6.0896
		4	C2-20211229_Ubch10c114s_buffer_e2.tif:0001-0365-0413:1	0.8104	396.2973	64.7666	289	550	61.1240	54.0200	-9.4623	321.1784	387	14663.0000	0	65535	5.4015
		5	C2-20211229_Ubch10c114s_buffer_e2.tif:0001-0510-0382:1	0.9638	376.4091	66.8870	257	505	56.5360	75.4060	-42.1844	362.7740	389	16562.0000	0	65535	6.3915
	t20	1	C2-20211229_Ubch10c114s_buffer_e2.tif:19	0.8324	329.8684	69.9147	172	474	70.4480	31.7460	-86.9059	274.5666	345	12535	0	65535	5.4840
		2	C2-20211229_Ubch10c114s_buffer_e2.tif:19	0.8543	366.8718	65.6238	244	526	82.7320	60.3840	-25.2011	313.4024	362	14308	0	65535	5.5613
		3	C2-20211229_Ubch10c114s_buffer_e2.tif:0019-0519-0595:19	0.7885	411.6667	57.5366	278	552	88.0600	76.8120	-59.0362	324.6173	417	14820	0	65535	5.1779
		4	C2-20211229_Ubch10c114s_buffer_e2.tif:19	0.8762	335.8500	52.6832	211	445	62.0120	52.6880	-23.9625	294.2583	344	13434	0	65535	5.8305
		5	C2-20211229_Ubch10c114s_buffer_e2.tif:19	0.8324	344.9474	43.9047	264	448	58.0900	74.6660	-42.7974	287.1176	342	13108.0000	0	65535	5.4459
		20211229_Ubch10c114s_cytATL_e4															spindle width
	t1	1	C2-20211229_Ubch10c114s_cytATL_e4-1.tif:0001-0297-0482:1	0.8762	373	67.7314	245	550	71.3360	43.8820	-90	326.8077	359	14920	0	65535	5.7720
		2	C2-20211229_Ubch10c114s_cytATL_e4-1.tif:0001-0468-0561:1	1.0076	355.5652	52.4263	222	458	83.0280	69.2640	20.8545	358.2618	356	16356.0000	0	65535	6.6518
		3	C2-20211229_Ubch10c114s_cytATL_e4-1.tif:0001-0395-0682:1	0.8762	358.5250	71.1600	244	559	100.9360	58.4600	-34.5085	314.1253	366	14341.0000	0	65535	5.7473
		4	C2-20211229_Ubch10c114s_cytATL_e4-1.tif:0001-0626-0540:1	0.9200	330.3333	63.4380	199	476	79.9200	92.5740	-72.8973	303.8961	322	13874.0000	0	65535	6.0391
		5	C2-20211229_Ubch10c114s_cytATL_e4-1.tif:0001-0246-0362:1	1.0733	331.3265	54.8123	222	463	53.5390	36.3710	-64.7672	355.6114	328	16235.0000	0	65535	7.1171
	t20	6	C2-20211229_Ubch10c114s_cytATL_e4-1.tif:21	0.8324	325.5263	43.2215	232	426	73.0380	44.6220	-82.3039	270.9525	323	12370.0000	0	65535	5.5258
		7	C2-20211229_Ubch10c114s_cytATL_e4-1.tif:21	0.8104	339.5676	40.9604	245	425	86.4567	68.9680	16.9052	275.2019	343	12564.0000	0	65535	5.2593
		8	C2-20211229_Ubch10c114s_cytATL_e4-1.tif:21	0.7447	335.5000	49.6626	235	448	104.3893	57.3993	-32.0674	249.8589	336	11407.0000	0	65535	4.8319
		9	C2-20211229_Ubch10c114s_cytATL_e4-1.tif:21	0.7447	358.2647	73.8234	216	506	82.2880	91.2420	-83.0888	266.8126	357	12181.0000	0	65535	4.9197
		10	C2-20211229_Ubch10c114s_cytATL_e4-1.tif:21	0.8104	331.9730	48.2047	192	418	55.6480	36.5560	-56.3099	269.0468	336	12283.0000	0	65535	5.3362

## Sheet: 20220203
		20220203_UbcH10C114S_ buffer_e3															spindle length																			spindle width
	t1	1	C2-20220203_UbcH10C114S_ buffer_e3.tif:0001-0327-0664:1	1.8837	1558.8837	256.5078	1039	2106	98.2720	48.4700	-32.0054	2936.5379	1568	134064	0	65535	12.5661			t1	6	C2-20220203_UbcH10C114S_ buffer_e3.tif:1	0.9419	877.9535	156.4190	590	1273	97.9020	48.2480	-116.5651	826.9198	851	37752.0000	0	65535	6.2878
		2	C2-20220203_UbcH10C114S_ buffer_e3.tif:0001-0435-0558:1	1.8837	1556.8605	310.5731	841	2286	82.6580	64.3800	-12.2361	2932.7266	1584	133890	0	65535	12.5695				7	C2-20220203_UbcH10C114S_ buffer_e3.tif:1	1.0076	976.9565	207.1575	574	1396	82.4360	64.0840	-102.8043	984.3658	1004	44940.0000	0	65535	6.6781
		3	C2-20220203_UbcH10C114S_ buffer_e3.tif:0001-0560-0454:1	1.7961	1371.6463	369.3614	704	2047	67.1920	82.8800	39.9869	2463.6524	1324	112475.0000	0	65535	11.9761				8	C2-20220203_UbcH10C114S_ buffer_e3.tif:1	0.9857	978.8444	213.4475	452	1492	67.0070	83.3363	-46.2254	964.8274	983	44048.0000	0	65535	6.5248
		4	C2-20220203_UbcH10C114S_ buffer_e3.tif:0001-0333-0448:1	1.9495	1499.9663	311.5621	798	2359	66.3040	49.2840	41.3086	2924.1183	1443	133497.0000	0	65535	13.0038				9	C2-20220203_UbcH10C114S_ buffer_e3.tif:1	0.9419	940.3953	185.0746	476	1275	66.2300	49.5800	-49.8440	885.7320	985	40437.0000	0	65535	6.1966
		5	C2-20220203_UbcH10C114S_ buffer_e3.tif:0001-0513-0334:1	1.8618	1430.2118	275.8468	891	2207	49.5060	75.9240	-87.9546	2662.8255	1427	121568.0000	0	65535	12.4399				10	C2-20220203_UbcH10C114S_ buffer_e3.tif:1	1.0514	845.3750	178.9188	493	1248	49.6540	75.9240	0.0000	888.8205	869	40578.0000	0	65535	6.9560
																	length																			spindle width
	t20	1	C2-20220203_UbcH10C114S_ buffer_e3.tif:20	1.7961	1299.3049	233.3356	884	1765	92.7960	48.3960	-39.9869	2333.7179	1287	106543	0	65535	11.9761			t20	6	C2-20220203_UbcH10C114S_ buffer_e3.tif:20	0.8324	823.4737	100.4839	588	1020	92.7220	48.4700	34.1145	685.4200	817	31292	0	65535	5.5416
		2	C2-20220203_UbcH10C114S_ buffer_e3.tif:20	1.7742	1184.8642	211.7598	742	1737	77.4163	64.3183	-13.6024	2102.2145	1180	95974	0	65535	11.8518				7	C2-20220203_UbcH10C114S_ buffer_e3.tif:20	0.9419	734.5349	108.1664	532	1006	77.7000	64.6020	-101.0409	691.8378	725	31585	0	65535	6.1824
		3	C2-20220203_UbcH10C114S_ buffer_e3.tif:20	1.6428	1027.0133	270.8544	461	1554	57.8680	80.7340	35.6279	1687.1775	1049	77026	0	65535	10.9250				8	C2-20220203_UbcH10C114S_ buffer_e3.tif:20	1.0076	772.0000	146.7635	521	1071	57.8680	81.1040	-57.7244	777.8548	760	35512	0	65535	6.6518
		4	C2-20220203_UbcH10C114S_ buffer_e3.tif:20	1.7085	1208.0256	195.8377	780	1620	57.3500	49.6540	22.2176	2063.9263	1220	94226	0	65535	11.3507				9	C2-20220203_UbcH10C114S_ buffer_e3.tif:20	0.8981	723.4390	96.7533	519	956	57.3500	50.0980	-67.9321	649.6945	725	29661.0000	0	65535	5.9089
		5	C2-20220203_UbcH10C114S_ buffer_e3.tif:20	1.7085	983.7308	156.2469	664	1376	36.4080	77.3300	-94.4556	1680.7158	997	76731	0	65535	11.4305				10	C2-20220203_UbcH10C114S_ buffer_e3.tif:20	0.8762	826.9000	143.6641	480	1127	36.7780	77.9220	-7.3058	724.4967	843	33076.0000	0	65535	5.8192
		ER area		ER area
	t1	1	C1-20220203_UbcH10C114S_ buffer_e3.tif:0001-0335-0450:1	41.3767	255	0	255	255	66.6670	49.6281	10551.0473	255	481695	255	255
		2	C1-20220203_UbcH10C114S_ buffer_e3.tif:0001-0438-0559:1	40.3472	255	0	255	255	82.7776	64.5292	10288.5278	255	469710	255	255
		3	C1-20220203_UbcH10C114S_ buffer_e3.tif:0001-0563-0455:1	38.4853	255	0	255	255	67.3451	83.3555	9813.7586	255	448035	255	255
		4	C1-20220203_UbcH10C114S_ buffer_e3.tif:0001-0375-0315:1	26.7229	255	0	255	255	46.4412	55.7309	6814.3344	255	311100	255	255
		5	C1-20220203_UbcH10C114S_ buffer_e3.tif:0001-0512-0338:1	43.0633	255	0	255	255	49.7986	75.7832	10981.1323	255	501330	255	255
				ER area
	t20	6	C1-20220203_UbcH10C114S_ buffer_e3.tif:20	41.0481	255	0	255	255	58.0056	50.0225	10467.2645	255	477870	255	255
		7	C1-20220203_UbcH10C114S_ buffer_e3.tif:20	47.2907	255	0	255	255	77.2089	64.4371	12059.1377	255	550545	255	255
		8	C1-20220203_UbcH10C114S_ buffer_e3.tif:20	44.9470	255	0	255	255	58.1282	81.2460	11461.4870	255	523260	255	255
		9	C1-20220203_UbcH10C114S_ buffer_e3.tif:20	28.5628	255	0	255	255	34.2570	54.1402	7283.5181	255	332520	255	255
		10	C1-20220203_UbcH10C114S_ buffer_e3.tif:20	45.1441	255	0	255	255	36.8597	77.5229	11511.7567	255	525555	255	255
		20220203_UbcH10C114S_ cytATL_e4															spindle length				20220203_UbcH10C114S_ cytATL_e4															spindle width
	t1	1	C2-20220203_UbcH10C114S_ cytATL_e4.tif:0001-0384-0558:1	1.8399	1240.3095	153.4718	959	1627	82.6703	56.8443	-113.3195	2282.0901	1263	104186	0	65535	12.2754			t1	6	C2-20220203_UbcH10C114S_ cytATL_e4.tif:1	1.0076	902.9348	252.4149	376	1505	82.6580	57.4240	-23.7026	909.7826	871	41535	0	65535	6.6270
		2	C2-20220203_UbcH10C114S_ cytATL_e4.tif:1	1.8399	1451.3810	228.2357	650	1993	106.0420	69.9300	-28.1132	2670.4481	1475	121916	0	65535	12.2492				7	C2-20220203_UbcH10C114S_ cytATL_e4.tif:1	0.8543	942.3846	175.4853	338	1243	106.1160	69.8560	-115.2011	805.0377	955	36753	0	65535	5.5613
		3	C2-20220203_UbcH10C114S_ cytATL_e4.tif:0001-0527-0529:1	1.8837	1349.1860	219.3527	550	1857	78.3660	78.0700	-21.4253	2541.5211	1391	116030	0	65535	12.5600				8	C2-20220203_UbcH10C114S_ cytATL_e4.tif:1	0.9857	897.6889	237.4222	457	1428	78.6620	77.8480	-107.1985	884.8340	876	40396	0	65535	6.5070
		4	C2-20220203_UbcH10C114S_ cytATL_e4.tif:0001-0641-0396:1	1.8837	1368.8256	200.3381	886	1843	58.5710	94.8310	40.7108	2578.5170	1372	117719	0	65535	12.5935				9	C2-20220203_UbcH10C114S_ cytATL_e4.tif:1	0.7885	1013.0556	172.7489	674	1319	58.7560	94.4980	-55.4077	798.8389	1049	36470	0	65535	5.2137
		5	C2-20220203_UbcH10C114S_ cytATL_e4.tif:1	1.9276	1410.8295	208.2686	939	1861	65.6010	50.8010	-106.3524	2719.4473	1444	124153	0	65535	12.8790				10	C2-20220203_UbcH10C114S_ cytATL_e4.tif:1	0.9857	931.7778	257.9092	329	1391	65.7120	50.7640	-15.9454	918.4347	968	41930	0	65535	6.4647
																	spindle length
	t20	1	C2-20220203_UbcH10C114S_ cytATL_e4.tif:20	1.1828	1105.4444	208.9438	529	1474	82.7320	56.9060	-106.3895	1307.5374	1162	59694.0000	0	65535	7.8677			t20	6	C2-20220203_UbcH10C114S_ cytATL_e4.tif:20	0.8543	778.0256	200.8024	396	1229	82.4360	57.4240	-18.4349	664.6331	782	30343.0000	0	65535	5.6162
		2	C2-20220203_UbcH10C114S_ cytATL_e4.tif:20	1.2485	1047.1053	207.3967	622	1487	105.1910	70.5590	-29.5537	1307.3402	1075	59685.0000	0	65535	8.2516				7	C2-20220203_UbcH10C114S_ cytATL_e4.tif:20	0.6790	649.6452	82.7557	380	800	105.5980	70.8920	-119.9816	441.1247	649	20139.0000	0	65535	4.4425
		3	C2-20220203_UbcH10C114S_ cytATL_e4.tif:20	1.3361	1111.4098	211.6512	630	1497	76.9230	78.5510	-17.8350	1485.0036	1143	67796.0000	0	65535	8.9396				8	C2-20220203_UbcH10C114S_ cytATL_e4.tif:20	0.7666	732.7143	134.6144	473	975	76.7380	78.3660	-101.9761	561.7281	737	25645.0000	0	65535	4.9927
		4	C2-20220203_UbcH10C114S_ cytATL_e4.tif:20	1.2923	1253.1356	244.7127	612	1563	58.1640	96.8660	34.5085	1619.4722	1319	73935.0000	0	65535	8.6209				9	C2-20220203_UbcH10C114S_ cytATL_e4.tif:20	0.7009	850.2500	172.7812	548	1161	57.7200	96.6440	-58.3925	595.9640	870	27208.0000	0	65535	4.5182
		5	C2-20220203_UbcH10C114S_ cytATL_e4.tif:20	1.2923	1018.9831	195.2628	640	1361	64.6020	51.1340	-98.9726	1316.8685	1043	60120.0000	0	65535	8.5405				10	C2-20220203_UbcH10C114S_ cytATL_e4.tif:20	0.7666	741.6286	126.7276	510	1026	64.8980	51.4300	-15.2551	568.5621	732	25957.0000	0	65535	5.0624
		ER area		area
	t1	1	C1-20220203_UbcH10C114S_ cytATL_e4.tif:1	44.6184	255	0	255	255	83.0261	56.9260	11377.7042	255	519435	255	255
		2	C1-20220203_UbcH10C114S_ cytATL_e4.tif:1	35.7692	255	0	255	255	105.8550	69.9016	9121.1542	255	416415	255	255
		3	C1-20220203_UbcH10C114S_ cytATL_e4.tif:1	46.3051	255	0	255	255	78.6147	77.9697	11807.7893	255	539070	255	255
		4	C1-20220203_UbcH10C114S_ cytATL_e4.tif:1	42.5157	255	0	255	255	65.8968	51.2071	10841.4943	255	494955	255	255
		5	C1-20220203_UbcH10C114S_ cytATL_e4.tif:1	45.0127	255	0	255	255	53.6949	74.2074	11478.2436	255	524025	255	255
	t20	6	C1-20220203_UbcH10C114S_ cytATL_e4.tif:20	33.3160	255	0	255	255	83.0178	57.4579	8495.5759	255	387855	255	255
		7	C1-20220203_UbcH10C114S_ cytATL_e4.tif:20	19.4069	255	0	255	255	105.8390	71.0397	4948.7707	255	225930	255	255
		8	C1-20220203_UbcH10C114S_ cytATL_e4.tif:20	27.4019	255	0	255	255	77.0868	78.6134	6987.4855	255	319005	255	255
		9	C1-20220203_UbcH10C114S_ cytATL_e4.tif:20	25.5839	255	0	255	255	65.0912	51.2114	6523.8874	255	297840	255	255
		10	C1-20220203_UbcH10C114S_ cytATL_e4.tif:20	23.3935	255	0	255	255	51.9256	75.0422	5965.3354	255	272340	255	255
