# Supplementary material for: Endoplasmic reticulum membranes are continuously required to maintain mitotic spindle size and forces
Source: Life Sci Alliance. 2022 Nov 15;6(1):e202201540. doi: 10.26508/lsa.202201540 (PMC9671068; doi:10.26508/lsa.202201540)
Supplement: Supplementary file 13 [file LSA-2022-01540_SdataF4.4.xlsx]

## Sheet: buffer
	buffer
	Time (seconds)	Mean Values	Standard Deviation	1.xlsx	10.xlsx	11.xlsx	12.xlsx	13.xlsx	2.xlsx	3.xlsx	4.xlsx	5.xlsx	6.xlsx	7.xlsx	8.xlsx	9.xlsx
	0	1	0	1	1	1	1	1	1	1	1	1	1	1	1	1
	0.54	-0.022123	0.017335	-0.052729	-0.007201	0.010526	-0.020391	-0.005874	-0.044005	-0.038521	-0.014775	-0.024158	-0.016292	-0.016292	-0.020382	-0.037502
	1.079	0	0	0	0	0	0	0	0	0	0	0	0	0	0	0
	1.619	0.052989	0.0094	0.064697	0.047941	0.059499	0.040688	0.051218	0.072649	0.06179	0.042713	0.04994	0.046064	0.046064	0.049184	0.056407			Date: 18/4/2022
	2.159	0.099687	0.01211	0.111522	0.118684	0.09204	0.07019	0.104623	0.105002	0.105906	0.10822	0.098248	0.090695	0.090695	0.101081	0.099027			Export: Mobile Fraction | T-half | R-square
	2.698	0.136898	0.012895	0.154087	0.150349	0.126508	0.122937	0.124698	0.134352	0.157919	0.127596	0.138388	0.13051	0.13051	0.155335	0.126481			Prebleach Values: 1
	3.238	0.177042	0.01494	0.200266	0.19348	0.153714	0.153904	0.175406	0.18747	0.180859	0.159098	0.185795	0.174225	0.174225	0.191756	0.171354			Bleach Values: 1
	3.778	0.207153	0.019182	0.23179	0.235001	0.195698	0.188195	0.197972	0.23149	0.197221	0.197804	0.218853	0.193989	0.193989	0.229894	0.181093			Postbleach Values: 438
	4.317	0.232239	0.015182	0.253185	0.23716	0.217669	0.225551	0.23771	0.250518	0.250849	0.221988	0.240602	0.221131	0.221131	0.23887	0.202749			Initial Deleted Values: 0
	4.857	0.258989	0.016861	0.26396	0.293181	0.238266	0.242254	0.243986	0.282762	0.262097	0.258832	0.260429	0.249191	0.249191	0.277215	0.245494			Normalization Method: FullScale
	5.397	0.28572	0.016667	0.3044	0.301285	0.273783	0.26824	0.299285	0.308182	0.301369	0.285893	0.284592	0.271663	0.271663	0.289144	0.254857			Exponential Equation: Double
	5.936	0.314051	0.020066	0.328397	0.323628	0.270393	0.291052	0.341484	0.340907	0.313706	0.319273	0.311536	0.314126	0.314126	0.32271	0.291321
	6.476	0.334603	0.016778	0.342444	0.349544	0.309209	0.31042	0.343395	0.348769	0.351708	0.346406	0.343416	0.321817	0.321817	0.349351	0.311548			filename	T-half	Mobile Fraction	R square
	7.016	0.353637	0.022659	0.371869	0.3938	0.322037	0.332046	0.362557	0.35989	0.390286	0.344038	0.354721	0.339556	0.339556	0.360671	0.326256			1.xlsx	9.97	1	0.84
	7.555	0.37623	0.021988	0.393943	0.409784	0.352007	0.347751	0.40027	0.374457	0.393042	0.368695	0.378856	0.352457	0.352457	0.403598	0.36368			10.xlsx	5.17	0.78	0.75
	8.095	0.396523	0.025781	0.407463	0.462975	0.366983	0.369881	0.387031	0.389099	0.424611	0.392724	0.401004	0.383212	0.383212	0.409342	0.377266			11.xlsx	13.56	0.99	0.97
	8.635	0.417234	0.019294	0.429814	0.4547	0.401292	0.394665	0.417956	0.401856	0.446998	0.419424	0.406765	0.406289	0.406289	0.437142	0.400856			12.xlsx	13.77	1	0.97
	9.174	0.434379	0.01852	0.443877	0.473467	0.423087	0.403852	0.440249	0.424011	0.448641	0.430728	0.440359	0.419007	0.419007	0.456145	0.424502			13.xlsx	9.29	0.88	0.98
	9.714	0.447253	0.024767	0.455805	0.496299	0.4284	0.415095	0.447068	0.450895	0.453701	0.440009	0.452175	0.427003	0.427003	0.493542	0.427296			2.xlsx	10.97	1	0.99
	10.254	0.468919	0.032485	0.461877	0.540643	0.442268	0.42383	0.453512	0.477814	0.467121	0.475349	0.476369	0.444685	0.444685	0.524613	0.463185			3.xlsx	9.5	0.94	0.97
	10.793	0.485477	0.026113	0.490325	0.539275	0.454897	0.456266	0.470947	0.498794	0.493783	0.482364	0.495825	0.45866	0.45866	0.523672	0.487727			4.xlsx	10.34	0.99	0.98
	11.333	0.502423	0.024298	0.511965	0.55788	0.470924	0.471718	0.502147	0.518372	0.504875	0.503057	0.503673	0.479808	0.479808	0.528578	0.498701			5.xlsx	11.4	0.99	0.98
	11.873	0.51759	0.030931	0.512049	0.585373	0.513164	0.467681	0.515979	0.522306	0.505662	0.517674	0.523371	0.487724	0.487724	0.565717	0.524244			6.xlsx	11.89	0.93	0.97
	12.412	0.527321	0.031226	0.50051	0.591876	0.521461	0.494175	0.526365	0.538494	0.521832	0.535826	0.539194	0.490014	0.490014	0.577609	0.527808			7.xlsx	11.89	0.93	0.97
	12.952	0.542626	0.028321	0.545468	0.578654	0.526104	0.506907	0.526704	0.560478	0.558999	0.522846	0.563775	0.509132	0.509132	0.595396	0.550544			8.xlsx	12.34	1	0.94
	13.492	0.556143	0.029947	0.550652	0.601564	0.542805	0.504166	0.561229	0.561955	0.560059	0.563109	0.575573	0.519778	0.519778	0.607224	0.561965			9.xlsx	8.86	0.91	0.99
	14.031	0.563214	0.028466	0.565042	0.593031	0.549787	0.511912	0.55108	0.5731	0.567048	0.574244	0.594573	0.530478	0.530478	0.613106	0.567909			Mean:	10.69	0.95
	14.571	0.58308	0.025059	0.58191	0.623863	0.553533	0.556672	0.56923	0.59588	0.592342	0.587504	0.609082	0.553901	0.553901	0.621237	0.580983			Standard Deviation:	2.18	0.06
	15.111	0.59592	0.0275	0.596654	0.631366	0.590489	0.5651	0.57914	0.600598	0.575735	0.612454	0.622329	0.563426	0.563426	0.651097	0.595139
	15.65	0.611981	0.026565	0.626098	0.649583	0.58882	0.58069	0.589396	0.616288	0.598843	0.622772	0.627459	0.587142	0.587142	0.667142	0.614381
	16.19	0.62242	0.031245	0.623748	0.670826	0.599613	0.575674	0.601301	0.612149	0.634513	0.630036	0.644302	0.595778	0.595778	0.685746	0.621998
	16.73	0.630458	0.039518	0.62854	0.686491	0.610433	0.587734	0.583141	0.61648	0.657083	0.644668	0.645826	0.600783	0.600783	0.718754	0.615233
	17.269	0.642123	0.032348	0.642504	0.70997	0.612834	0.602951	0.600298	0.635766	0.661888	0.639193	0.657179	0.624594	0.624594	0.692413	0.643418
	17.809	0.6522	0.040796	0.655393	0.73803	0.621322	0.591655	0.633995	0.635707	0.684428	0.660518	0.66392	0.619767	0.619767	0.71439	0.639708
	18.349	0.660254	0.036518	0.654857	0.714386	0.638498	0.612555	0.628213	0.639771	0.693991	0.671988	0.689331	0.629138	0.629138	0.729027	0.652413
	18.888	0.670394	0.036237	0.663915	0.714819	0.635291	0.614971	0.640419	0.653998	0.706279	0.68005	0.695372	0.641108	0.641108	0.733464	0.694323
	19.428	0.678225	0.034162	0.668498	0.753361	0.646511	0.637122	0.658611	0.661695	0.705044	0.704784	0.687234	0.648317	0.648317	0.718422	0.679014
	19.968	0.687788	0.033138	0.664613	0.741699	0.656965	0.648256	0.670615	0.684558	0.720488	0.705221	0.709466	0.657097	0.657097	0.743883	0.681279
	20.507	0.687996	0.030926	0.687911	0.724902	0.649555	0.666755	0.673264	0.683867	0.740118	0.703268	0.70682	0.653125	0.653125	0.731413	0.669819
	21.047	0.703411	0.029796	0.703684	0.757799	0.672259	0.668033	0.681858	0.698296	0.737934	0.733274	0.699108	0.681397	0.681397	0.74345	0.685849
	21.587	0.707021	0.034837	0.712312	0.762001	0.673823	0.672453	0.684653	0.699046	0.768914	0.728657	0.722145	0.669191	0.669191	0.73844	0.690446
	22.126	0.713534	0.02663	0.729866	0.747351	0.678478	0.68942	0.681307	0.69213	0.753037	0.728508	0.743398	0.696033	0.696033	0.734595	0.705789
	22.666	0.724205	0.031452	0.729526	0.767197	0.697599	0.694177	0.693893	0.700219	0.788704	0.743583	0.744923	0.696661	0.696661	0.743453	0.718067
	23.205	0.722087	0.03757	0.744449	0.761865	0.684949	0.692826	0.671497	0.721936	0.799641	0.735746	0.744148	0.683466	0.683466	0.741814	0.721326
	23.745	0.734063	0.03132	0.747625	0.74518	0.713207	0.711211	0.69304	0.72307	0.805703	0.752237	0.762523	0.709718	0.709718	0.759735	0.709856
	24.285	0.736961	0.033795	0.748045	0.765871	0.704744	0.707391	0.715002	0.746346	0.807815	0.7386	0.780515	0.699634	0.699634	0.749779	0.717122
	24.824	0.742521	0.034435	0.771947	0.746126	0.699835	0.713371	0.6958	0.731271	0.811909	0.750589	0.782635	0.721183	0.721183	0.772572	0.734358
	25.364	0.743812	0.0308	0.76271	0.745456	0.692057	0.73271	0.720071	0.736729	0.820742	0.755208	0.77042	0.726915	0.726915	0.750963	0.728658
	25.904	0.752843	0.025489	0.783687	0.755978	0.716087	0.727827	0.741727	0.759231	0.8091	0.753767	0.768797	0.730264	0.730264	0.766155	0.744082
	26.443	0.757275	0.027127	0.772407	0.766564	0.730472	0.749409	0.729698	0.737524	0.827379	0.762523	0.779234	0.742517	0.742517	0.770496	0.733833
	26.983	0.758054	0.029979	0.790107	0.75196	0.712276	0.7664	0.730843	0.76031	0.826149	0.756451	0.782307	0.743323	0.743323	0.766109	0.725144
	27.523	0.774441	0.027453	0.797783	0.767252	0.740077	0.747886	0.740714	0.782902	0.833911	0.76106	0.804847	0.773865	0.773865	0.790458	0.75311
	28.062	0.771876	0.031181	0.794927	0.760521	0.726012	0.755071	0.754925	0.778799	0.848357	0.778848	0.802189	0.753266	0.753266	0.782202	0.746009
	28.602	0.780027	0.028032	0.789734	0.799796	0.757286	0.763552	0.747574	0.79839	0.83393	0.766618	0.803439	0.765534	0.765534	0.810884	0.738077
	29.142	0.77751	0.026041	0.782227	0.787174	0.752179	0.773944	0.751764	0.797895	0.826522	0.774469	0.795898	0.755173	0.755173	0.813254	0.741957
	29.681	0.789187	0.028327	0.791736	0.818602	0.765255	0.785931	0.78195	0.793888	0.858592	0.785952	0.795474	0.766441	0.766441	0.804345	0.74483
	30.221	0.793355	0.030395	0.804095	0.812803	0.782026	0.791777	0.764264	0.798672	0.85849	0.796049	0.804587	0.766112	0.766112	0.826523	0.742101
	30.761	0.802235	0.031592	0.803525	0.824145	0.791976	0.80147	0.792401	0.803118	0.872572	0.815137	0.825056	0.764834	0.764834	0.818646	0.751346
	31.3	0.804134	0.029787	0.805553	0.82143	0.785174	0.803961	0.778612	0.79099	0.864409	0.806804	0.828762	0.769516	0.769516	0.848444	0.78057
	31.84	0.807492	0.027692	0.824763	0.804319	0.809671	0.801334	0.796891	0.80053	0.860964	0.817177	0.83306	0.767657	0.767657	0.83758	0.775794
	32.38	0.811257	0.03149	0.812256	0.829313	0.826802	0.816085	0.762601	0.7999	0.873012	0.818718	0.847504	0.772025	0.772025	0.824321	0.791785
	32.919	0.808961	0.039589	0.809318	0.819418	0.840733	0.814084	0.779585	0.801644	0.879631	0.813923	0.84435	0.755794	0.755794	0.849571	0.752642
	33.459	0.81439	0.034608	0.816066	0.813929	0.813987	0.796492	0.789387	0.79449	0.882533	0.828892	0.862861	0.768766	0.768766	0.852063	0.798837
	33.999	0.81698	0.02957	0.81273	0.811438	0.830062	0.803867	0.79001	0.816934	0.861314	0.836921	0.859437	0.776172	0.776172	0.852912	0.792774
	34.538	0.823013	0.030227	0.830828	0.829688	0.842907	0.815606	0.78481	0.826742	0.869596	0.834296	0.86587	0.780548	0.780548	0.842942	0.794792
	35.078	0.825635	0.030229	0.822111	0.811458	0.82405	0.833048	0.798617	0.833669	0.859441	0.83575	0.87801	0.783167	0.783167	0.867897	0.802863
	35.618	0.825697	0.03052	0.819411	0.830614	0.83112	0.817154	0.803052	0.840469	0.865188	0.854317	0.870202	0.781765	0.781765	0.851	0.788001
	36.157	0.831299	0.032623	0.829938	0.826747	0.856298	0.812132	0.817645	0.83812	0.86743	0.853193	0.88577	0.781485	0.781485	0.858246	0.798405
	36.697	0.835689	0.031943	0.821043	0.818275	0.842049	0.852653	0.81903	0.852211	0.865375	0.848027	0.872034	0.796963	0.796963	0.891931	0.787411
	37.237	0.837839	0.032747	0.822078	0.836833	0.847814	0.818954	0.830536	0.850295	0.875	0.850664	0.889797	0.790466	0.790466	0.884076	0.804934
	37.776	0.840075	0.032293	0.814725	0.837235	0.825068	0.827082	0.844938	0.860324	0.877034	0.843502	0.876923	0.799769	0.799769	0.904509	0.810092
	38.316	0.841736	0.035907	0.806674	0.831551	0.858288	0.84633	0.844318	0.872383	0.8864	0.847581	0.886563	0.796331	0.796331	0.883087	0.786728
	38.856	0.842212	0.034187	0.816133	0.819763	0.850528	0.849262	0.824573	0.873388	0.895327	0.846273	0.88856	0.796477	0.796477	0.879471	0.812525
	39.395	0.85089	0.032911	0.849234	0.843989	0.856075	0.865141	0.834738	0.881	0.904682	0.849469	0.88594	0.804324	0.804324	0.879445	0.803205
	39.935	0.8524	0.031555	0.854397	0.86231	0.85994	0.853908	0.861938	0.87775	0.892294	0.859908	0.886318	0.806439	0.806439	0.868554	0.791003
	40.475	0.847479	0.029895	0.845985	0.86119	0.848889	0.85604	0.842637	0.869881	0.880748	0.846369	0.88934	0.810341	0.810341	0.869773	0.785688
	41.014	0.851479	0.034321	0.832997	0.869415	0.848673	0.869592	0.862413	0.885346	0.883769	0.844201	0.898545	0.809189	0.809189	0.871965	0.783935
	41.554	0.85472	0.029394	0.854842	0.859075	0.863652	0.858985	0.837297	0.876899	0.885788	0.855317	0.907767	0.821337	0.821337	0.870813	0.798253
	42.094	0.86212	0.029321	0.852313	0.84746	0.865668	0.881809	0.839781	0.890685	0.886145	0.86931	0.909719	0.822875	0.822875	0.893381	0.825536
	42.633	0.867083	0.025342	0.867069	0.855243	0.851405	0.860424	0.849087	0.893446	0.887955	0.871155	0.917569	0.852365	0.852365	0.893187	0.820805
	43.173	0.873733	0.029382	0.869762	0.870637	0.874398	0.867333	0.857389	0.898912	0.863565	0.864834	0.92878	0.85265	0.85265	0.929987	0.827627
	43.713	0.876221	0.028386	0.864402	0.868383	0.853873	0.903135	0.857873	0.907828	0.8834	0.869874	0.924705	0.858677	0.858677	0.913463	0.826584
	44.252	0.871955	0.030803	0.875428	0.86712	0.847501	0.878562	0.844253	0.913075	0.874611	0.873623	0.932802	0.85043	0.85043	0.905492	0.822088
	44.792	0.875098	0.029787	0.872812	0.845297	0.862072	0.876981	0.873897	0.913342	0.880378	0.89188	0.935822	0.848883	0.848883	0.898039	0.827989
	45.332	0.87284	0.033173	0.851377	0.84467	0.842387	0.884737	0.854625	0.910865	0.899128	0.876309	0.930879	0.843804	0.843804	0.922001	0.842338
	45.871	0.875065	0.03415	0.853101	0.822989	0.861027	0.8803	0.866154	0.897952	0.891243	0.884651	0.946769	0.862625	0.862625	0.918818	0.827592
	46.411	0.878239	0.030446	0.863785	0.858919	0.860914	0.880114	0.869383	0.899564	0.906187	0.893526	0.946114	0.867861	0.867861	0.886302	0.816578
	46.951	0.879658	0.034356	0.852017	0.874262	0.83608	0.869339	0.868713	0.901295	0.909609	0.902941	0.947385	0.873815	0.873815	0.908624	0.817659
	47.49	0.879335	0.031021	0.84816	0.83533	0.841072	0.885874	0.882401	0.892532	0.90685	0.88549	0.945616	0.880662	0.880662	0.902382	0.84432
	48.03	0.880494	0.030841	0.851918	0.836826	0.841926	0.883958	0.881693	0.894847	0.90902	0.888669	0.945944	0.884307	0.884307	0.900037	0.842967
	48.57	0.888119	0.027636	0.85751	0.867452	0.878164	0.893399	0.898177	0.901871	0.907663	0.892701	0.956771	0.876826	0.876826	0.894473	0.843713
	49.109	0.883541	0.0273	0.85544	0.856024	0.86683	0.88941	0.865967	0.900993	0.89812	0.875855	0.947848	0.896055	0.896055	0.894311	0.843124
	49.649	0.880425	0.03504	0.835684	0.839316	0.889026	0.883369	0.845422	0.887869	0.8914	0.881287	0.962546	0.894076	0.894076	0.904289	0.837168
	50.189	0.880363	0.034267	0.834736	0.840524	0.873531	0.868451	0.872202	0.892485	0.894041	0.90065	0.957272	0.892871	0.892871	0.898305	0.826778
	50.728	0.883448	0.036139	0.824153	0.832929	0.871904	0.871096	0.86966	0.904827	0.91174	0.891496	0.952539	0.895868	0.895868	0.918215	0.844524
	51.268	0.886134	0.03953	0.838309	0.819829	0.892738	0.885441	0.873234	0.890628	0.919489	0.903592	0.959072	0.898943	0.898943	0.915785	0.823741
	51.808	0.883258	0.033862	0.84629	0.816386	0.872506	0.890892	0.874987	0.894759	0.923826	0.893701	0.941508	0.898724	0.898724	0.890085	0.839972
	52.347	0.882373	0.044429	0.85163	0.77908	0.881344	0.880789	0.873922	0.888446	0.911895	0.904114	0.967175	0.896662	0.896662	0.906232	0.832904
	52.887	0.882474	0.044831	0.845703	0.770702	0.874183	0.893611	0.867201	0.879516	0.918735	0.908103	0.963419	0.8923	0.8923	0.906855	0.859537
	53.427	0.887457	0.042017	0.881925	0.796346	0.89083	0.8993	0.865024	0.872961	0.917274	0.904179	0.97798	0.886141	0.886141	0.914721	0.844118
	53.966	0.885242	0.040051	0.862615	0.80745	0.880746	0.899618	0.876841	0.868394	0.91468	0.905244	0.971118	0.883932	0.883932	0.917511	0.836066
	54.506	0.88564	0.036266	0.849422	0.822295	0.890523	0.882249	0.882222	0.869011	0.91808	0.909289	0.965185	0.882372	0.882372	0.912662	0.847641
	55.046	0.886641	0.035428	0.842704	0.852344	0.882184	0.90987	0.876569	0.865823	0.905063	0.903313	0.976756	0.877833	0.877833	0.908174	0.847867
	55.585	0.886137	0.037285	0.828033	0.844151	0.865438	0.910308	0.895159	0.888269	0.910949	0.905569	0.961059	0.880442	0.880442	0.916959	0.833001
	56.125	0.885874	0.034251	0.830476	0.83288	0.886385	0.905351	0.889629	0.892684	0.913742	0.911303	0.946784	0.876207	0.876207	0.911231	0.843485
	56.665	0.896162	0.037401	0.845166	0.853773	0.899118	0.923165	0.892496	0.890789	0.947832	0.927089	0.958848	0.876538	0.876538	0.916249	0.842509
	57.204	0.891692	0.035907	0.849157	0.850342	0.87449	0.925786	0.89187	0.882202	0.930244	0.92563	0.954425	0.882785	0.882785	0.908733	0.833542
	57.744	0.897238	0.036592	0.865031	0.831152	0.89655	0.93598	0.892855	0.88643	0.93161	0.920186	0.963831	0.886872	0.886872	0.917143	0.84958
	58.284	0.897368	0.042267	0.841103	0.838442	0.911346	0.926196	0.89844	0.883454	0.93549	0.917027	0.9711	0.885801	0.885801	0.93949	0.832094
	58.823	0.900041	0.036509	0.85184	0.844042	0.906053	0.930363	0.903046	0.886677	0.94436	0.912305	0.94676	0.894648	0.894648	0.942574	0.843223
	59.363	0.899716	0.041509	0.842775	0.829382	0.903211	0.940783	0.891489	0.886912	0.950459	0.914507	0.967713	0.8943	0.8943	0.928322	0.852157
	59.903	0.897343	0.037764	0.846228	0.848574	0.89517	0.930823	0.89054	0.878632	0.945714	0.924753	0.949528	0.883855	0.883855	0.940788	0.846997
	60.442	0.904127	0.041212	0.834489	0.852418	0.91337	0.93207	0.890342	0.889508	0.951647	0.931033	0.964361	0.893647	0.893647	0.952331	0.854788
	60.982	0.904788	0.036271	0.845412	0.851306	0.899319	0.935355	0.902427	0.889014	0.948188	0.932728	0.956675	0.900148	0.900148	0.937853	0.863678
	61.522	0.903821	0.03937	0.859167	0.852774	0.935276	0.937288	0.865055	0.892703	0.949445	0.941632	0.960127	0.888776	0.888776	0.926141	0.852517
	62.061	0.900668	0.033743	0.846954	0.872378	0.908237	0.926563	0.873378	0.878701	0.928376	0.93567	0.958827	0.892611	0.892611	0.932495	0.861886
	62.601	0.905199	0.038161	0.871422	0.843922	0.930948	0.948864	0.884388	0.880772	0.932051	0.926403	0.968925	0.894917	0.894917	0.935833	0.854228
	63.141	0.904438	0.034632	0.860119	0.855392	0.927656	0.933556	0.882706	0.883202	0.918561	0.923481	0.970693	0.910161	0.910161	0.925169	0.856842
	63.68	0.90702	0.037881	0.860682	0.832355	0.930425	0.950164	0.894147	0.871729	0.911903	0.940652	0.958072	0.919919	0.919919	0.928052	0.873239
	64.22	0.903156	0.033038	0.867122	0.837082	0.913704	0.948628	0.881339	0.88781	0.91141	0.928136	0.941344	0.892892	0.892892	0.948134	0.890533
	64.76	0.908154	0.032534	0.876445	0.863105	0.929523	0.936168	0.883014	0.893986	0.913741	0.94604	0.958426	0.916857	0.916857	0.920977	0.850859
	65.299	0.910644	0.033465	0.882835	0.844363	0.923592	0.935987	0.903016	0.878208	0.916323	0.940041	0.970318	0.918929	0.918929	0.931533	0.874295
	65.839	0.914716	0.036612	0.89222	0.841428	0.935317	0.935533	0.90228	0.876511	0.913664	0.941983	0.963064	0.935141	0.935141	0.952903	0.866125
	66.379	0.917656	0.040525	0.884407	0.849199	0.942352	0.96115	0.885526	0.880108	0.921449	0.939812	0.981811	0.931213	0.931213	0.95472	0.866572
	66.918	0.916391	0.043195	0.88794	0.838492	0.937091	0.955382	0.902431	0.882277	0.907889	0.940551	0.989266	0.923669	0.923669	0.967428	0.857002
	67.458	0.915618	0.048793	0.867122	0.848093	0.933261	0.976935	0.90496	0.865364	0.907471	0.936001	0.990402	0.93817	0.93817	0.958844	0.83824
	67.997	0.914722	0.051027	0.858282	0.820014	0.923665	0.98089	0.908627	0.876346	0.905693	0.939366	0.985461	0.946638	0.946638	0.949641	0.850129
	68.537	0.915577	0.049902	0.85351	0.851426	0.947025	0.980952	0.884947	0.881343	0.920528	0.929771	0.993622	0.934656	0.934656	0.952703	0.837356
	69.077	0.919447	0.048509	0.848807	0.862772	0.922114	0.983887	0.905346	0.876228	0.925534	0.945289	0.997131	0.937838	0.937838	0.95968	0.850351
	69.616	0.917453	0.04889	0.848052	0.855261	0.938715	0.964233	0.887248	0.897895	0.922833	0.943584	1.00136	0.933538	0.933538	0.960339	0.840292
	70.156	0.917977	0.047283	0.850019	0.864114	0.947893	0.963022	0.876423	0.892611	0.911341	0.941364	0.994775	0.945903	0.945903	0.951796	0.848533
	70.696	0.916425	0.051414	0.842032	0.850265	0.964853	0.963946	0.886438	0.885648	0.920774	0.950006	0.99894	0.935237	0.935237	0.941595	0.838558
	71.235	0.922196	0.04853	0.842301	0.852219	0.959428	0.951183	0.895648	0.890055	0.940614	0.941556	0.998182	0.949596	0.949596	0.957483	0.860693
	71.775	0.923473	0.050476	0.847985	0.854612	0.970701	0.964935	0.90002	0.876859	0.938378	0.951199	0.989423	0.966343	0.966343	0.921513	0.856832
	72.315	0.923723	0.052539	0.853465	0.853394	0.952917	0.97052	0.88198	0.88616	0.94255	0.941983	0.999312	0.969255	0.969255	0.942322	0.845286
	72.854	0.920712	0.052048	0.825676	0.852719	0.955409	0.965441	0.904072	0.888735	0.940562	0.948623	0.999216	0.942884	0.942884	0.952964	0.850074
	73.394	0.92301	0.052211	0.826507	0.876586	0.957777	0.974003	0.901465	0.899412	0.921914	0.938127	0.99226	0.957943	0.957943	0.959463	0.835726
	73.934	0.931185	0.051547	0.830239	0.869447	0.965661	0.972515	0.907107	0.907334	0.944488	0.942709	1.01653	0.955918	0.955918	0.967309	0.870226
	74.473	0.925632	0.051946	0.850581	0.833429	0.950804	0.951662	0.89097	0.906706	0.943955	0.945876	0.998516	0.963649	0.963649	0.972693	0.860728
	75.013	0.92412	0.04792	0.850223	0.878791	0.960118	0.947449	0.87459	0.903472	0.935579	0.927759	1.01402	0.950966	0.950966	0.961016	0.85861
	75.553	0.918079	0.052701	0.841156	0.841205	0.942542	0.95483	0.893546	0.91264	0.926501	0.912116	1.00404	0.948645	0.948645	0.972373	0.836788
	76.092	0.9232	0.051244	0.840096	0.858778	0.933063	0.956454	0.901128	0.904274	0.936839	0.924831	1.01242	0.961737	0.961737	0.962718	0.847529
	76.632	0.920219	0.050073	0.832855	0.85666	0.916841	0.952288	0.898433	0.896572	0.928043	0.907257	1.00068	0.962576	0.962576	0.978905	0.869168
	77.172	0.920114	0.048133	0.864032	0.847985	0.94129	0.963476	0.884719	0.903882	0.90742	0.905918	1.00602	0.943539	0.943539	0.98282	0.866842
	77.711	0.917501	0.052587	0.860634	0.826161	0.970357	0.951084	0.885408	0.88673	0.897291	0.91218	0.989771	0.953773	0.953773	0.981019	0.859327
	78.251	0.922679	0.054316	0.867759	0.84165	0.971233	0.94589	0.876861	0.880185	0.917437	0.923429	1.00293	0.958771	0.958771	0.995443	0.854475
	78.791	0.927268	0.052176	0.886101	0.866423	0.974126	0.95438	0.867474	0.893121	0.916252	0.908648	0.999729	0.962171	0.962171	1.00744	0.856441
	79.33	0.928218	0.053595	0.879831	0.848385	0.974761	0.969294	0.895016	0.878492	0.928151	0.902889	0.991057	0.967719	0.967719	1.00453	0.858991
	79.87	0.928756	0.057317	0.877478	0.845668	0.967129	0.960433	0.8774	0.880821	0.939167	0.889933	0.99383	0.976266	0.976266	1.02089	0.868551
	80.41	0.9258	0.058207	0.840943	0.850574	0.969384	0.970801	0.882122	0.893473	0.933236	0.906254	0.998858	0.965585	0.965585	1.0066	0.85198
	80.949	0.927671	0.055689	0.851251	0.84399	0.9514	0.956717	0.895052	0.893166	0.945799	0.903639	1.00441	0.959418	0.959418	1.02222	0.873249
	81.489	0.929469	0.059971	0.844552	0.836888	0.984097	0.965532	0.892611	0.893761	0.928733	0.910753	1.00373	0.955616	0.955616	1.03261	0.878602
	82.029	0.924644	0.066849	0.831809	0.804687	0.970747	0.966986	0.873934	0.897226	0.944934	0.908417	0.990597	0.979067	0.979067	1.01439	0.85851
	82.568	0.928732	0.062293	0.845116	0.853909	0.972472	0.963087	0.857272	0.897459	0.94337	0.923998	0.997087	0.975398	0.975398	1.02241	0.846538
	83.108	0.932975	0.065894	0.834953	0.833372	0.99206	0.960242	0.857009	0.913144	0.95245	0.910216	0.993474	0.990001	0.990001	1.02324	0.878509
	83.648	0.928554	0.060874	0.848603	0.825242	0.962984	0.975855	0.872334	0.902599	0.941072	0.907755	0.997998	0.98251	0.98251	1.00222	0.869524
	84.187	0.937267	0.05902	0.845458	0.854609	0.996426	0.970543	0.865984	0.899525	0.957628	0.908978	0.995254	0.984054	0.984054	1.01268	0.909276
	84.727	0.9403	0.058457	0.86671	0.865601	1.00485	0.967058	0.877146	0.903516	0.960832	0.89799	1.00481	0.987628	0.987628	1.01618	0.883945
	85.267	0.938757	0.050269	0.873978	0.868347	0.990451	0.948722	0.889443	0.91311	0.949517	0.919279	0.997181	0.97573	0.97573	1.01582	0.886534
	85.806	0.938881	0.053185	0.863818	0.861249	0.988641	0.955742	0.893574	0.909088	0.971682	0.890249	1.00042	0.979836	0.979836	1.00779	0.903527
	86.346	0.943422	0.051959	0.878313	0.882349	0.994795	0.960174	0.866822	0.911694	0.972047	0.923805	1.00999	0.984532	0.984532	1.00055	0.894891
	86.886	0.938843	0.050375	0.869732	0.879094	1.00225	0.957104	0.883363	0.907179	0.952823	0.91656	1.00439	0.966117	0.966117	1.00902	0.891205
	87.425	0.935563	0.041693	0.893697	0.882667	0.994084	0.933612	0.880883	0.912584	0.964828	0.913285	0.994762	0.951184	0.951184	0.988637	0.900911
	87.965	0.935394	0.038486	0.880026	0.88186	0.989103	0.935243	0.898869	0.904172	0.965077	0.92688	0.99132	0.952437	0.952437	0.972299	0.910397
	88.505	0.937628	0.044029	0.858409	0.885112	0.995283	0.957873	0.883531	0.928727	0.964945	0.932783	0.995051	0.944285	0.944285	0.988518	0.91036
	89.044	0.935432	0.037103	0.8758	0.889838	0.98957	0.944487	0.896725	0.921027	0.944038	0.928737	0.967193	0.953767	0.953767	0.992882	0.902782
	89.584	0.934245	0.039953	0.899364	0.863939	0.990889	0.942826	0.883751	0.931812	0.954661	0.928901	0.976836	0.947014	0.947014	0.986656	0.891523
	90.124	0.940337	0.042529	0.909892	0.865688	0.991539	0.959748	0.882548	0.910374	0.954959	0.938605	0.997056	0.955059	0.955059	0.995706	0.908147
	90.663	0.935717	0.045757	0.891125	0.852351	0.993094	0.964076	0.880903	0.918916	0.927938	0.951206	0.992225	0.95181	0.95181	0.992596	0.896268
	91.203	0.940144	0.045722	0.896108	0.86656	1.00645	0.98716	0.881612	0.905494	0.946998	0.94664	0.997668	0.951263	0.951263	0.98003	0.904622
	91.743	0.941192	0.051206	0.907384	0.866356	1.0062	0.973715	0.861422	0.910217	0.926247	0.95025	0.995042	0.950745	0.950745	1.02869	0.908478
	92.282	0.938516	0.050689	0.90864	0.846238	1.02885	0.972401	0.897912	0.903512	0.938945	0.932623	0.99487	0.938651	0.938651	1.00347	0.895941
	92.822	0.942604	0.044196	0.918506	0.874197	1.02678	0.972345	0.897009	0.923128	0.943844	0.9216	1.00153	0.944603	0.944603	0.986615	0.899104
	93.362	0.939554	0.050825	0.932327	0.849641	1.02718	0.949603	0.87283	0.916217	0.948029	0.94181	1.00785	0.931361	0.931361	1.00224	0.903762
	93.901	0.940959	0.053244	0.959039	0.831923	1.02202	0.984929	0.886644	0.911002	0.935887	0.929759	0.98805	0.945707	0.945707	1.00502	0.886784
	94.441	0.942404	0.054169	0.951831	0.82722	1.01544	0.999515	0.887973	0.911839	0.931665	0.938453	1.00361	0.952516	0.952516	0.990629	0.888043
	94.981	0.946219	0.055914	0.968957	0.833269	1.0272	1.00371	0.887819	0.911786	0.949826	0.946705	0.98564	0.947519	0.947519	1.00952	0.881373
	95.52	0.949576	0.056697	1.00017	0.839314	1.03144	0.99856	0.8769	0.914047	0.954435	0.942543	0.986442	0.958955	0.958955	0.998238	0.884493
	96.06	0.947642	0.056157	0.989623	0.839992	1.02688	1.01289	0.885396	0.895083	0.947167	0.930209	0.996851	0.960302	0.960302	0.982388	0.892267
	96.6	0.940134	0.058231	0.970295	0.810766	1.01633	0.987775	0.875254	0.893799	0.950846	0.933071	0.97278	0.976277	0.976277	0.976713	0.881558
	97.139	0.941607	0.057863	0.961383	0.834635	1.03722	1.00367	0.868315	0.902741	0.943262	0.926072	0.980252	0.968176	0.968176	0.971764	0.875214
	97.679	0.941811	0.064252	0.942526	0.817639	1.04622	1.00403	0.867092	0.899651	0.945895	0.926649	0.991942	0.964913	0.964913	0.999651	0.872415
	98.219	0.940958	0.065706	0.95678	0.815256	1.01282	1.00441	0.861186	0.882677	0.956827	0.923838	0.985296	0.975083	0.975083	1.01894	0.864253
	98.758	0.939154	0.061322	0.931216	0.820306	1.01989	0.994993	0.865093	0.909555	0.944528	0.914048	0.992364	0.972119	0.972119	1.00442	0.868338
	99.298	0.942471	0.062597	0.94324	0.83674	1.01712	1.02753	0.855105	0.904866	0.951728	0.913055	0.995985	0.966849	0.966849	1.00328	0.869772
	99.838	0.938047	0.063121	0.937364	0.839806	1.02674	1.01951	0.846886	0.910343	0.956004	0.910607	0.992018	0.963968	0.963968	0.977194	0.850208
	100.377	0.93658	0.058865	0.93063	0.836928	1.01221	1.01223	0.8598	0.907033	0.9601	0.904734	0.988564	0.966716	0.966716	0.971435	0.858449
	100.917	0.93531	0.061778	0.931768	0.820492	1.02576	1.00515	0.868106	0.911284	0.956598	0.906682	0.980032	0.96388	0.96388	0.977977	0.847423
	101.457	0.938602	0.056873	0.915528	0.818626	0.992628	1.00774	0.878407	0.913115	0.958433	0.912359	0.984064	0.978029	0.978029	0.985269	0.879605
	101.996	0.932337	0.06506	0.913495	0.786547	0.986951	1.01305	0.872538	0.919786	0.955433	0.909994	0.975954	0.980614	0.980614	0.974282	0.851117
	102.536	0.934354	0.059081	0.91354	0.802502	0.989908	1.01297	0.884687	0.914721	0.941251	0.909416	0.974468	0.961311	0.961311	1.00409	0.876436
	103.076	0.937548	0.062594	0.922169	0.806133	1.03427	1.02009	0.872219	0.931174	0.95482	0.916452	0.97374	0.958443	0.958443	0.972501	0.867661
	103.615	0.935062	0.054165	0.914729	0.81597	1.00063	1.03263	0.894904	0.912352	0.949425	0.919829	0.97071	0.941466	0.941466	0.968506	0.893186
	104.155	0.940481	0.06547	0.929546	0.780107	1.02829	1.03317	0.91617	0.922702	0.968848	0.911008	0.985008	0.953272	0.953272	0.965748	0.879113
	104.695	0.935659	0.06517	0.912271	0.784508	1.03147	1.03474	0.887719	0.913908	0.950049	0.914121	0.980422	0.950438	0.950438	0.962346	0.891147
	105.234	0.939739	0.059263	0.92277	0.806411	1.00348	1.03917	0.879527	0.918097	0.959348	0.91565	0.977078	0.960153	0.960153	0.975016	0.899745
	105.774	0.938468	0.056876	0.924219	0.795055	1.0031	1.02757	0.922135	0.911352	0.947108	0.912292	0.969498	0.964268	0.964268	0.958925	0.900292
	106.314	0.938679	0.060868	0.912843	0.794763	1.03779	1.01459	0.891353	0.915979	0.965329	0.918272	0.963173	0.960859	0.960859	0.96493	0.902086
	106.853	0.942611	0.059317	0.920943	0.800004	1.03968	1.01682	0.900063	0.927211	0.972901	0.939163	0.973541	0.950235	0.950235	0.964669	0.898468
	107.393	0.93765	0.060135	0.923177	0.787065	1.0266	1.0009	0.902434	0.914309	0.975104	0.918979	0.989522	0.943061	0.943061	0.966244	0.898991
	107.932	0.943822	0.061407	0.919791	0.818165	1.04392	1.01696	0.912594	0.916568	0.96712	0.935268	1.02047	0.939284	0.939284	0.965638	0.874627
	108.472	0.947716	0.058926	0.928548	0.804008	1.03952	1.0039	0.913214	0.925537	0.983604	0.942805	0.999977	0.954256	0.954256	0.973725	0.896964
	109.012	0.950935	0.056608	0.93123	0.804665	1.03401	0.998088	0.922688	0.950412	0.972065	0.938812	0.99467	0.959131	0.959131	0.993878	0.903369
	109.552	0.94548	0.062219	0.91725	0.819854	1.04396	1.01769	0.905423	0.92294	0.977379	0.920888	1.00404	0.963995	0.963995	0.969262	0.864564
	110.091	0.947714	0.057653	0.9401	0.812368	1.02426	0.995317	0.897534	0.928535	0.967335	0.932492	1.00753	0.963217	0.963217	0.998031	0.890346
	110.631	0.950101	0.05537	0.936862	0.835872	1.01475	1.02387	0.904328	0.936805	0.992069	0.944577	1.00463	0.957522	0.957522	0.971912	0.870593
	111.17	0.953292	0.061975	0.936787	0.824371	1.02809	1.02471	0.900312	0.942725	0.990056	0.944549	1.00625	0.959673	0.959673	1.01125	0.864349
	111.71	0.950772	0.06513	0.93929	0.815801	1.03789	1.02711	0.905246	0.943987	0.988887	0.933923	0.999095	0.957187	0.957187	1.00388	0.850554
	112.25	0.949459	0.058733	0.938028	0.831885	1.03051	1.01154	0.890289	0.948034	0.977497	0.957547	0.996578	0.957117	0.957117	0.990372	0.856449
	112.789	0.951957	0.06107	0.950029	0.837236	1.02123	1.01451	0.885819	0.934467	0.983262	0.952217	1.00754	0.966901	0.966901	1.00673	0.848602
	113.329	0.955725	0.061908	0.935582	0.835952	1.02893	1.01253	0.881558	0.936365	1.00009	0.964708	1.00989	0.98044	0.98044	0.996584	0.861356
	113.869	0.950874	0.068705	0.915924	0.827274	1.02769	1.01327	0.859785	0.933696	1.00606	0.951064	1.03069	0.961075	0.961075	1.01351	0.860249
	114.408	0.949891	0.066418	0.918868	0.815336	1.0075	1.00084	0.873812	0.921724	1.0015	0.950051	1.01858	0.976316	0.976316	1.023	0.864743
	114.948	0.953128	0.072721	0.920822	0.80245	1.02188	1.00748	0.847698	0.924726	1.02115	0.952214	1.02197	0.9811	0.9811	1.02178	0.886301
	115.488	0.959209	0.063294	0.938233	0.831793	1.02659	0.996801	0.856393	0.944131	0.990163	0.957129	1.03826	0.979552	0.979552	1.02269	0.908431
	116.027	0.958143	0.071156	0.949761	0.795575	1.04435	1.00645	0.880537	0.927187	0.980066	0.951509	1.03488	0.98373	0.98373	1.029	0.889078
	116.567	0.951446	0.067106	0.927491	0.810074	1.02138	1.0109	0.870821	0.917247	0.984896	0.942342	1.03386	0.97357	0.97357	1.01616	0.886474
	117.107	0.958301	0.072261	0.942903	0.814263	1.0415	1.02173	0.855793	0.928587	0.997547	0.941523	1.02765	0.983178	0.983178	1.03574	0.88432
	117.646	0.950725	0.071344	0.933746	0.79178	1.02062	1.01968	0.846665	0.921638	0.985281	0.949816	1.03158	0.962752	0.962752	1.01989	0.913222
	118.186	0.949815	0.068714	0.931226	0.785631	1.02978	1.02449	0.876074	0.913345	0.981355	0.95757	1.02643	0.954855	0.954855	0.998229	0.913758
	118.726	0.941778	0.069792	0.893125	0.78621	1.01992	1.0021	0.862836	0.917817	0.979812	0.942857	1.03191	0.951608	0.951608	1.00348	0.899834
	119.265	0.940175	0.074843	0.899305	0.75322	1.01408	1.0259	0.883773	0.915468	0.968492	0.951924	1.04047	0.946529	0.946529	0.976405	0.900181
	119.805	0.942626	0.069988	0.907176	0.782934	1.00942	1.02044	0.877927	0.911959	0.981471	0.937872	1.03935	0.951254	0.951254	0.993206	0.889868
	120.345	0.93917	0.070799	0.90545	0.776234	1.00028	1.0186	0.865889	0.914569	0.973237	0.922477	1.03398	0.955065	0.955065	0.996435	0.891923
	120.884	0.940694	0.068019	0.898053	0.770527	1.00635	1.01776	0.885654	0.910357	0.968216	0.950277	1.02344	0.951884	0.951884	0.982758	0.911876
	121.424	0.938956	0.070508	0.900335	0.773998	1.00788	1.03093	0.861031	0.927665	0.972856	0.944025	1.02715	0.936559	0.936559	0.979311	0.908123
	121.964	0.937897	0.065023	0.90867	0.772282	0.995588	1.00791	0.876659	0.924195	0.967814	0.954615	1.01715	0.950024	0.950024	0.969246	0.898486
	122.503	0.941313	0.062708	0.910272	0.787247	1.00191	1.02094	0.8842	0.933322	0.966818	0.950783	1.00268	0.946478	0.946478	0.990843	0.895092
	123.043	0.935225	0.063179	0.891209	0.762659	0.970767	1.00751	0.908734	0.923448	0.95653	0.961214	0.999225	0.944712	0.944712	0.984269	0.902931
	123.583	0.931891	0.072799	0.887292	0.732711	0.985927	1.03022	0.906414	0.926572	0.956609	0.955389	0.998286	0.936604	0.936604	0.970029	0.891925
	124.122	0.93022	0.070249	0.877106	0.733964	0.951011	0.99832	0.899858	0.937001	0.953567	0.952224	1.01589	0.946856	0.946856	0.977027	0.903185
	124.662	0.932443	0.072407	0.885976	0.737496	0.977692	1.01684	0.897259	0.926925	0.971388	0.981127	1.00115	0.920255	0.920255	0.982672	0.902723
	125.202	0.932	0.067231	0.8837	0.764445	0.972367	1.02678	0.882555	0.93542	0.928401	0.972717	1.00886	0.925032	0.925032	0.982304	0.908385
	125.741	0.938305	0.071786	0.887861	0.749616	0.987134	1.01357	0.883846	0.955241	0.942604	0.975201	1.01636	0.933403	0.933403	1.00425	0.915481
	126.281	0.934711	0.063507	0.876527	0.773203	0.975452	1.0082	0.900399	0.950021	0.936227	0.964273	1.01629	0.934213	0.934213	0.978805	0.903415
	126.821	0.934756	0.070983	0.876642	0.734272	0.98287	0.993833	0.889884	0.943591	0.965573	0.960963	1.01622	0.945745	0.945745	0.955896	0.940592
	127.36	0.928025	0.071499	0.872505	0.737892	0.998617	1.01536	0.889237	0.942678	0.94028	0.963445	0.998853	0.917816	0.917816	0.957904	0.911916
	127.9	0.930337	0.076165	0.870162	0.728605	0.981054	1.01942	0.878505	0.934838	0.942155	0.960115	1.0177	0.930293	0.930293	0.986671	0.914576
	128.44	0.927973	0.072896	0.870356	0.731631	0.982503	1.00703	0.884338	0.942759	0.939755	0.966058	1.00497	0.919455	0.919455	0.980161	0.915176
	128.979	0.934004	0.065006	0.883826	0.767879	1.02018	0.996246	0.893509	0.936736	0.947656	0.954981	1.00466	0.91432	0.91432	0.969096	0.938641
	129.519	0.928029	0.069439	0.893522	0.749766	0.997377	1.01316	0.882176	0.929443	0.932358	0.958769	1.01431	0.908633	0.908633	0.964291	0.911946
	130.059	0.937296	0.069775	0.900058	0.751539	0.993037	1.0177	0.877001	0.929446	0.951196	0.973678	1.01297	0.933944	0.933944	0.981219	0.929119
	130.598	0.93417	0.068653	0.905043	0.756463	1.01469	1.017	0.893758	0.938924	0.950445	0.97018	0.993047	0.898381	0.898381	0.973404	0.934484
	131.138	0.927072	0.073652	0.894258	0.734147	0.998634	1.00331	0.872762	0.935996	0.923844	0.973053	1.01444	0.90178	0.90178	0.969457	0.928469
	131.678	0.931335	0.070154	0.913217	0.747301	0.997274	1.0059	0.889004	0.93556	0.943248	0.977881	0.988699	0.894817	0.894817	1.00017	0.91947
	132.217	0.929481	0.076364	0.887351	0.723582	0.98797	1.02143	0.896658	0.939947	0.930431	0.985768	1.00311	0.896451	0.896451	0.972123	0.941982
	132.757	0.937818	0.068661	0.933301	0.753938	0.993683	1.01365	0.896928	0.934173	0.937107	0.986722	1.01473	0.908949	0.908949	0.983334	0.92617
	133.297	0.930196	0.074919	0.920323	0.722419	0.970678	1.02371	0.894558	0.929031	0.938161	0.999181	0.999805	0.904581	0.904581	0.966596	0.918928
	133.836	0.930351	0.069725	0.902419	0.749192	0.980511	1.02221	0.893623	0.927402	0.943957	0.98343	1.00616	0.90165	0.90165	0.971145	0.91121
	134.376	0.930605	0.072604	0.893852	0.749691	0.995213	1.01006	0.875216	0.931662	0.943549	0.986525	1.01591	0.903253	0.903253	0.984508	0.905177
	134.916	0.932331	0.071894	0.898396	0.738404	0.990032	1.00764	0.89524	0.937358	0.937307	0.993023	1.0013	0.914998	0.914998	0.987239	0.90436
	135.455	0.93631	0.076548	0.911075	0.729281	0.987553	1.02629	0.905927	0.950549	0.949951	0.989944	1.0062	0.899341	0.899341	0.999043	0.917535
	135.995	0.9372	0.071158	0.894566	0.751127	0.989437	1.02175	0.905127	0.948743	0.945441	1.00222	1.00205	0.911608	0.911608	0.989615	0.910306
	136.535	0.93401	0.073493	0.905727	0.745252	0.988711	1.00843	0.89196	0.927027	0.936113	1.03542	0.994313	0.904809	0.904809	0.980681	0.918879
	137.074	0.928363	0.073854	0.885419	0.743357	0.968622	1.03176	0.897191	0.941205	0.933013	1.01603	0.989595	0.901329	0.901329	0.968729	0.891136
	137.614	0.935247	0.076002	0.869305	0.757822	1.00249	1.02986	0.891256	0.939628	0.958549	1.0331	0.990383	0.902784	0.902784	0.977169	0.903068
	138.154	0.930025	0.077763	0.867204	0.753325	0.97927	1.03062	0.910169	0.950245	0.94077	1.02701	0.998435	0.881237	0.881237	0.985543	0.885258
	138.693	0.928754	0.079074	0.863333	0.733237	0.963882	1.0233	0.905751	0.9565	0.92805	1.02735	0.988005	0.893408	0.893408	0.996319	0.901254
	139.233	0.929354	0.081759	0.849882	0.734689	0.971604	1.03403	0.894262	0.941088	0.950308	1.01814	1.00203	0.894818	0.894818	0.999008	0.896925
	139.773	0.929051	0.080036	0.859756	0.733727	0.991469	1.02852	0.896498	0.95026	0.935024	1.0181	0.990337	0.896899	0.896899	0.987971	0.89221
	140.312	0.931215	0.074614	0.856979	0.748775	0.97535	1.02101	0.92349	0.935969	0.928933	1.01365	0.996741	0.903824	0.903824	0.997195	0.900065
	140.852	0.931478	0.078507	0.856108	0.733004	0.986371	1.01624	0.922526	0.922946	0.946203	1.01687	0.987451	0.91029	0.91029	1.00647	0.894437
	141.392	0.930342	0.074555	0.852691	0.743542	0.980097	1.02008	0.910366	0.922953	0.948525	1.01594	0.979427	0.927073	0.927073	0.981766	0.884916
	141.931	0.938528	0.074227	0.851439	0.764196	0.969001	1.04432	0.886209	0.941257	0.949792	1.02022	0.998372	0.9329	0.9329	0.988874	0.921388
	142.471	0.935052	0.077909	0.86475	0.739461	0.971195	1.02036	0.885827	0.938655	0.955328	1.02598	1.00449	0.925869	0.925869	0.996721	0.901168
	143.011	0.938464	0.077729	0.872325	0.740316	1.00072	1.01883	0.900869	0.927373	0.968655	1.03587	0.98922	0.916083	0.916083	0.991049	0.922635
	143.55	0.938613	0.069525	0.862096	0.797036	0.993465	1.02398	0.887574	0.943647	0.948125	1.0316	1.0022	0.906186	0.906186	0.994879	0.904994
	144.09	0.938862	0.077786	0.878168	0.753734	0.996772	1.03093	0.879732	0.940258	0.951061	1.03646	0.997519	0.90684	0.90684	1.00183	0.925043
	144.63	0.937199	0.077299	0.863926	0.758971	0.980437	1.03398	0.878688	0.948211	0.936581	1.04088	1.0032	0.927088	0.927088	0.989304	0.895233
	145.169	0.936744	0.078829	0.862747	0.743827	1.00412	1.03501	0.883625	0.933326	0.952366	1.01563	0.996426	0.915564	0.915564	0.997563	0.921893
	145.709	0.942194	0.07944	0.880441	0.740605	1.01378	1.04147	0.881034	0.933235	0.958215	1.02218	1.00161	0.930023	0.930023	0.985304	0.930597
	146.249	0.93706	0.078701	0.8794	0.744995	0.986231	1.02579	0.86913	0.938059	0.959479	1.02191	0.998403	0.919887	0.919887	1.01481	0.903801
	146.788	0.93376	0.076729	0.873541	0.729849	0.988016	1.00803	0.879023	0.930708	0.962229	1.01624	0.997882	0.927008	0.927008	0.978435	0.92091
	147.328	0.940523	0.082132	0.866965	0.729258	0.993285	1.03607	0.874096	0.931394	0.965147	1.01715	1.00357	0.941122	0.941122	1.00227	0.925363
	147.868	0.936814	0.084	0.875093	0.737068	1.00767	1.04306	0.882489	0.921468	0.930872	1.01488	1.01577	0.906866	0.906866	1.0199	0.916584
	148.407	0.933636	0.076185	0.863197	0.758472	0.982401	1.02345	0.887158	0.922406	0.926919	1.01756	1.02018	0.909534	0.909534	1.00474	0.911718
	148.947	0.93961	0.0763	0.860136	0.762458	0.968998	1.03641	0.906816	0.912069	0.946812	1.01038	1.02511	0.920904	0.920904	1.02161	0.922322
	149.487	0.935254	0.070768	0.857766	0.771832	0.983865	1.02311	0.888491	0.920647	0.954358	0.999623	1.00998	0.910618	0.910618	0.995158	0.932233
	150.026	0.936265	0.074981	0.857281	0.7695	0.959169	1.03459	0.891871	0.90495	0.932926	1.00329	1.02488	0.920868	0.920868	1.02223	0.929024
	150.566	0.92996	0.080947	0.845867	0.737607	0.961875	1.03364	0.891538	0.929775	0.942822	1.01169	1.00335	0.898976	0.898976	1.01392	0.919433
	151.106	0.935504	0.087983	0.840458	0.739325	0.97412	1.07993	0.88271	0.931211	0.940884	1.01038	1.017	0.911144	0.911144	1.01353	0.909717
	151.645	0.932811	0.086986	0.818067	0.751444	0.978516	1.07614	0.882344	0.92819	0.944394	1.01388	1.0138	0.910023	0.910023	0.998092	0.90163
	152.185	0.937249	0.087672	0.820161	0.736965	0.968064	1.06311	0.888662	0.934961	0.934504	1.01277	1.01398	0.923596	0.923596	1.02251	0.941365
	152.724	0.936989	0.082008	0.809428	0.769664	0.970828	1.05882	0.88878	0.935191	0.946906	1.00081	1.01429	0.918696	0.918696	1.02185	0.926896
	153.264	0.9384	0.084196	0.834003	0.749106	0.982573	1.05564	0.901547	0.921839	0.941911	1.00385	1.01583	0.914254	0.914254	1.03565	0.928743
	153.804	0.93768	0.080448	0.829987	0.781911	0.979575	1.06227	0.868768	0.936411	0.951277	0.990704	1.02421	0.917902	0.917902	1.02392	0.904995
	154.343	0.945691	0.080792	0.842296	0.786203	0.992559	1.08229	0.896821	0.929049	0.953415	0.992077	1.03878	0.918769	0.918769	1.0216	0.921369
	154.883	0.941334	0.080384	0.827732	0.777758	0.978381	1.05648	0.891583	0.942811	0.957491	0.993969	1.02386	0.921136	0.921136	1.0364	0.908601
	155.423	0.940193	0.075102	0.830851	0.807546	0.971263	1.06115	0.881113	0.95131	0.939633	0.992058	1.01948	0.916418	0.916418	1.0281	0.907183
	155.962	0.941689	0.072711	0.828846	0.827157	0.960667	1.059	0.868093	0.945174	0.938525	0.987481	1.0255	0.927615	0.927615	1.0303	0.915984
	156.502	0.942815	0.072598	0.818442	0.834178	0.985916	1.04384	0.883044	0.949865	0.943255	0.987819	1.03018	0.912741	0.912741	1.03405	0.920518
	157.042	0.942283	0.073905	0.819334	0.835197	0.995167	1.0434	0.876976	0.936082	0.942674	1.0025	1.01225	0.911378	0.911378	1.04532	0.918026
	157.581	0.943006	0.070109	0.817495	0.844813	0.976345	1.041	0.885102	0.949538	0.959427	0.995345	1.02903	0.907109	0.907109	1.02159	0.92518
	158.121	0.938621	0.073342	0.792153	0.831077	0.974577	1.03932	0.886405	0.945562	0.938691	0.994204	1.00796	0.919805	0.919805	1.0305	0.922027
	158.661	0.938455	0.073676	0.803738	0.808631	0.95746	1.03911	0.885175	0.950439	0.955553	0.988767	1.01708	0.914373	0.914373	1.01862	0.946597
	159.2	0.939827	0.075163	0.803423	0.820561	0.958754	1.05723	0.882454	0.953095	0.957223	0.98156	0.998477	0.91517	0.91517	1.04273	0.931893
	159.74	0.938862	0.076551	0.788048	0.832926	0.97082	1.04663	0.885948	0.948162	0.957235	0.980051	1.0162	0.914892	0.914892	1.04215	0.907254
	160.28	0.937726	0.084918	0.757652	0.814576	0.99686	1.03362	0.893952	0.961102	0.976762	0.996249	1.02473	0.895786	0.895786	1.02385	0.919517
	160.819	0.938519	0.085103	0.774921	0.809885	0.979935	1.05978	0.8828	0.967731	0.968013	0.995203	1.00074	0.909842	0.909842	1.04689	0.895171
	161.359	0.930469	0.091307	0.735863	0.788225	0.97879	1.04548	0.88182	0.956856	0.969682	0.98542	1.00159	0.906858	0.906858	1.03849	0.900181
	161.899	0.93547	0.087885	0.747429	0.815365	1.00811	1.03636	0.881698	0.952607	0.970046	0.977462	1.01588	0.903148	0.903148	1.04432	0.905536
	162.438	0.936572	0.091845	0.753728	0.825017	0.999078	1.06707	0.872361	0.959654	0.974707	0.996158	1.00047	0.898381	0.898381	1.05496	0.875464
	162.978	0.937052	0.091393	0.736325	0.809225	1.0106	1.051	0.883522	0.97954	0.969823	0.983822	1.01726	0.914197	0.914197	1.02343	0.888726
	163.518	0.937108	0.09269	0.743587	0.796623	1.00835	1.04937	0.891468	0.977769	0.955301	1.0071	1.02342	0.906033	0.906033	1.0256	0.891757
	164.057	0.938243	0.088227	0.760886	0.811793	1.01063	1.04433	0.884402	0.987376	0.954544	1.00246	1.01177	0.897516	0.897516	1.0355	0.898437
	164.597	0.937387	0.090182	0.759229	0.808878	1.03032	1.04286	0.878775	1.00296	0.95187	0.991817	1.00737	0.901307	0.901307	1.02737	0.881963
	165.137	0.934954	0.09008	0.761209	0.800906	1.02429	1.03459	0.868844	0.997217	0.967838	0.981085	0.992506	0.903429	0.903429	1.04121	0.877852
	165.676	0.93603	0.084267	0.756117	0.814894	1.02183	1.04372	0.891219	0.978515	0.964852	0.972684	0.98869	0.90476	0.90476	1.02242	0.903929
	166.216	0.938163	0.088791	0.748879	0.817209	1.01989	1.04367	0.872339	1.00258	0.977075	0.973929	0.99284	0.906947	0.906947	1.03198	0.901831
	166.756	0.942166	0.08676	0.737932	0.838586	1.01116	1.04742	0.872107	0.985889	0.971964	0.980905	1.00303	0.929052	0.929052	1.03046	0.910606
	167.295	0.940629	0.09374	0.739138	0.818132	1.0256	1.0559	0.855767	0.982285	0.966359	0.982626	0.997393	0.924505	0.924505	1.05361	0.902354
	167.835	0.937486	0.095095	0.718751	0.820716	1.00992	1.04661	0.854297	0.995974	0.952391	0.995658	0.996066	0.914753	0.914753	1.04369	0.923735
	168.375	0.934023	0.090535	0.73117	0.822687	0.985042	1.05046	0.872468	0.990447	0.93993	1.00046	1.00572	0.907973	0.907973	1.03083	0.897125
	168.914	0.93831	0.097307	0.732657	0.789947	1.01192	1.05712	0.869452	0.984163	0.935258	1.01039	0.998868	0.9258	0.9258	1.05096	0.905686
	169.454	0.931475	0.098432	0.724272	0.807319	1.00024	1.06277	0.859244	0.989133	0.927134	0.997656	0.976951	0.911365	0.911365	1.06315	0.878579
	169.994	0.934142	0.101303	0.724515	0.778908	0.998152	1.03723	0.871676	0.989869	0.947133	1.01314	0.97951	0.925929	0.925929	1.07908	0.872773
	170.533	0.937482	0.101319	0.738215	0.771737	1.01194	1.04872	0.881622	0.994025	0.948667	1.0247	0.97271	0.927727	0.927727	1.07104	0.868428
	171.073	0.936971	0.100265	0.756558	0.769458	1.01591	1.04555	0.872966	0.991529	0.952841	1.02269	0.985895	0.927054	0.927054	1.06604	0.847068
	171.613	0.944907	0.092157	0.771821	0.773742	1.00607	1.05853	0.901176	0.984982	0.953308	1.00498	0.987504	0.95008	0.95008	1.05909	0.882423
	172.152	0.936896	0.091029	0.747496	0.779373	1.00529	1.03995	0.889745	0.979149	0.952511	1.01317	0.993961	0.921854	0.921854	1.03003	0.905271
	172.692	0.936961	0.093914	0.744944	0.778697	1.00689	1.02642	0.882816	0.988421	0.967736	1.02082	0.98892	0.927397	0.927397	1.04224	0.877786
	173.232	0.94099	0.093802	0.757826	0.768884	1.01254	1.05033	0.888183	0.976058	0.960815	1.00833	1.0018	0.942499	0.942499	1.03853	0.884586
	173.771	0.94205	0.096339	0.770119	0.746325	1.01114	1.03652	0.898333	0.986859	0.969126	1.00518	0.994322	0.948097	0.948097	1.05897	0.873543
	174.311	0.946284	0.094089	0.774598	0.762594	1.00522	1.0494	0.888534	0.986235	0.975646	1.01656	0.997876	0.945258	0.945258	1.0597	0.894813
	174.851	0.941716	0.094768	0.765146	0.760893	1.017	1.03159	0.890732	0.972746	0.981252	1.01205	0.999114	0.949689	0.949689	1.04631	0.866097
	175.39	0.940097	0.090351	0.772216	0.770652	1.01	1.03102	0.87105	0.964892	0.973824	1.00834	1.00189	0.949821	0.949821	1.0364	0.881334
	175.93	0.940903	0.095747	0.775034	0.754602	0.996301	1.04723	0.881064	0.9701	0.997056	1.01076	1.00803	0.931911	0.931911	1.05113	0.87662
	176.47	0.939036	0.095938	0.765611	0.748733	1.0031	1.02594	0.875938	0.96931	0.9918	1.01421	1.01548	0.922081	0.922081	1.04706	0.906128
	177.009	0.936084	0.093748	0.770588	0.748817	1.01665	1.03097	0.877947	0.968104	0.976865	0.996435	1.018	0.936056	0.936056	1.02005	0.872533
	177.549	0.944001	0.095896	0.758898	0.751076	1.01214	1.04918	0.895924	0.983656	0.973944	1.00736	1.0184	0.945429	0.945429	1.02823	0.902346
	178.089	0.942376	0.098271	0.740727	0.754966	1.00968	1.03037	0.893987	0.963924	0.976808	1.01208	1.03435	0.944332	0.944332	1.03853	0.906797
	178.628	0.941422	0.092816	0.753101	0.766516	1.01684	1.0274	0.890465	0.963359	0.984374	1.00062	1.03586	0.941852	0.941852	1.01441	0.901843
	179.168	0.94038	0.094627	0.741443	0.767535	1.01941	1.02719	0.872531	0.96668	0.986784	0.999724	1.02151	0.948522	0.948522	1.01523	0.909868
	179.708	0.941776	0.090916	0.755478	0.775744	1.00638	1.01944	0.874967	0.957378	0.993368	1.01107	1.02872	0.939184	0.939184	1.02232	0.919858
	180.247	0.934925	0.093749	0.747641	0.747328	1.01656	1.00552	0.896646	0.950166	0.986061	0.992515	1.0166	0.94416	0.94416	1.01814	0.888518
	180.787	0.943617	0.092539	0.772725	0.75274	1.02127	1.01142	0.885426	0.954886	0.984214	1.01415	1.02702	0.9462	0.9462	1.0361	0.914666
	181.327	0.939271	0.090369	0.765653	0.753793	0.992465	1.01371	0.878312	0.960569	0.989994	0.993013	1.02315	0.956493	0.956493	1.02113	0.905754
	181.866	0.937771	0.095602	0.762051	0.735188	0.990165	1.01277	0.895806	0.963373	0.986672	0.998689	1.02668	0.949264	0.949264	1.03692	0.884186
	182.406	0.938473	0.0916	0.762976	0.746968	0.998927	1.01276	0.900448	0.972207	0.986933	0.985143	1.02518	0.949183	0.949183	1.02081	0.88944
	182.946	0.939265	0.090597	0.766793	0.756671	1.01932	1.01689	0.882361	0.95272	0.974827	1.00193	1.02534	0.950594	0.950594	1.01152	0.900874
	183.485	0.936907	0.08647	0.763617	0.765069	1.00398	0.99037	0.893028	0.934667	0.951446	0.99403	1.03055	0.958087	0.958087	1.02205	0.914798
	184.025	0.943791	0.08379	0.782526	0.790016	1.0008	1.02344	0.893095	0.924901	0.948466	0.99313	1.02707	0.971432	0.971432	1.04084	0.902132
	184.565	0.939557	0.085057	0.786604	0.757928	1.00454	1.02618	0.885115	0.932439	0.962442	0.995905	1.01173	0.967599	0.967599	1.00565	0.910517
	185.104	0.939047	0.085171	0.812955	0.747009	1.01451	1.02965	0.887357	0.939754	0.948288	0.979292	1.01386	0.957156	0.957156	1.02677	0.893857
	185.644	0.943557	0.088103	0.803922	0.744214	1.00793	1.03476	0.904779	0.927261	0.9643	0.988509	1.01027	0.980742	0.980742	1.02836	0.890448
	186.184	0.941469	0.085871	0.810836	0.736244	1.0145	1.00644	0.904698	0.91666	0.961397	0.980671	1.01122	0.965343	0.965343	1.03951	0.926244
	186.723	0.94439	0.081099	0.796411	0.76552	0.991302	1.02532	0.91703	0.933619	0.957049	0.990727	1.0166	0.970606	0.970606	1.0216	0.920691
	187.263	0.939163	0.083919	0.800475	0.752545	1.00254	1.02829	0.886688	0.92703	0.971012	0.994012	1.00098	0.955004	0.955004	1.0207	0.914837
	187.803	0.93922	0.091881	0.77467	0.739569	1.00036	1.04824	0.909729	0.926346	0.970038	0.991165	0.999642	0.941544	0.941544	1.04042	0.926596
	188.342	0.942245	0.092666	0.77033	0.738225	1.00886	1.03369	0.909518	0.939026	0.982291	0.997163	1.00062	0.957101	0.957101	1.03683	0.918426
	188.882	0.943213	0.092677	0.799727	0.717503	1.00294	1.04979	0.910455	0.946878	0.981284	0.994104	0.996463	0.94959	0.94959	1.03465	0.928804
	189.422	0.94301	0.096129	0.790823	0.715507	1.0072	1.04461	0.904349	0.954538	0.984333	0.979073	0.986586	0.961516	0.961516	1.05822	0.910856
	189.961	0.941905	0.089116	0.809371	0.728808	1.0109	1.03709	0.905536	0.957596	0.952053	0.980058	0.978623	0.961622	0.961622	1.05227	0.909207
	190.501	0.931479	0.088762	0.821975	0.709754	1.00263	1.05015	0.910073	0.942563	0.944023	0.964489	0.978954	0.923052	0.923052	1.02912	0.909387
	191.041	0.936828	0.094271	0.829198	0.692381	1.01951	1.05724	0.921037	0.922549	0.945266	0.975051	0.972891	0.937401	0.937401	1.03988	0.928951
	191.58	0.933814	0.097451	0.808878	0.688201	1.00486	1.04826	0.912994	0.940808	0.935408	0.979001	0.964293	0.934936	0.934936	1.06168	0.925326
	192.12	0.930586	0.09803	0.81382	0.679451	1.00942	1.05814	0.908248	0.94176	0.932422	0.971876	0.9571	0.934053	0.934053	1.04365	0.913621
	192.66	0.929353	0.103461	0.800255	0.674664	1.01301	1.0511	0.90795	0.936578	0.936727	0.987089	0.931379	0.927015	0.927015	1.07415	0.91466
	193.199	0.927545	0.101064	0.805299	0.693147	0.983564	1.07415	0.894001	0.940344	0.947169	0.96875	0.923265	0.922329	0.922329	1.08223	0.901507
	193.739	0.924546	0.098123	0.787835	0.682116	0.983018	1.05194	0.89578	0.929936	0.953533	0.979051	0.934979	0.931121	0.931121	1.04082	0.917853
	194.279	0.922513	0.096452	0.801672	0.68349	0.971385	1.04096	0.891512	0.937372	0.9478	0.973778	0.950071	0.917555	0.917555	1.05614	0.903366
	194.818	0.932215	0.099603	0.799709	0.686979	1.00389	1.04724	0.91383	0.931393	0.945258	0.97767	0.936098	0.933265	0.933265	1.07498	0.935225
	195.358	0.925717	0.098192	0.801581	0.678114	0.98819	1.0492	0.897534	0.937074	0.954575	0.97172	0.951712	0.919675	0.919675	1.0487	0.916565
	195.898	0.924342	0.102189	0.795475	0.663036	0.974163	1.03604	0.908109	0.926827	0.960435	0.984627	0.941037	0.918808	0.918808	1.06547	0.923608
	196.437	0.926439	0.103785	0.780635	0.671771	0.982862	1.04717	0.926555	0.924559	0.966022	0.974244	0.938568	0.928123	0.928123	1.07093	0.904144
	196.977	0.928363	0.095413	0.7862	0.7083	0.996233	1.02271	0.914319	0.940786	0.957375	0.993426	0.932291	0.932924	0.932924	1.06821	0.883018
	197.516	0.930245	0.093007	0.790103	0.71298	0.997981	1.02767	0.930241	0.927582	0.939117	0.985012	0.937894	0.927963	0.927963	1.0702	0.918475
	198.056	0.931613	0.094967	0.770801	0.720221	1.00773	1.0439	0.914166	0.96429	0.934993	1.00113	0.946206	0.934117	0.934117	1.04015	0.899149
	198.596	0.923792	0.093665	0.776429	0.711345	0.962635	1.04455	0.906601	0.944304	0.933686	0.99093	0.93684	0.931855	0.931855	1.04851	0.889745
	199.135	0.929745	0.097761	0.796244	0.690714	0.995068	1.04537	0.900276	0.938026	0.94604	0.992054	0.947438	0.942914	0.942914	1.05318	0.896438
	199.675	0.925938	0.091854	0.801762	0.706335	0.977987	1.05326	0.892257	0.943196	0.929679	0.992768	0.944279	0.928878	0.928878	1.03496	0.902952
	200.215	0.929383	0.093428	0.795765	0.710351	0.998839	1.05347	0.89559	0.957631	0.918857	1.00035	0.948737	0.927215	0.927215	1.03417	0.913791
	200.754	0.927939	0.095079	0.792793	0.703047	0.994512	1.05043	0.891577	0.940805	0.943671	1.00989	0.944815	0.922567	0.922567	1.03368	0.912848
	201.294	0.926363	0.091946	0.786252	0.72568	0.999998	1.05257	0.874806	0.952195	0.936753	1.00272	0.943548	0.921698	0.921698	1.02563	0.899171
	201.834	0.928238	0.094002	0.799842	0.703107	0.98184	1.04722	0.881159	0.955352	0.947251	1.00022	0.95292	0.922142	0.922142	1.03986	0.914043
	202.373	0.929442	0.097953	0.787732	0.699867	0.995775	1.04583	0.890052	0.935372	0.943722	0.988288	0.951637	0.945405	0.945405	1.05946	0.894192
	202.913	0.93047	0.097723	0.782332	0.711202	0.974885	1.04551	0.875981	0.934715	0.941192	0.995671	0.972045	0.943282	0.943282	1.06966	0.906343
	203.453	0.933222	0.094228	0.777995	0.728164	0.986211	1.05374	0.888278	0.959053	0.93359	1.00214	0.954788	0.936123	0.936123	1.05561	0.920072
	203.992	0.926998	0.099666	0.768544	0.690999	0.962357	1.04485	0.887595	0.968569	0.948455	0.996122	0.958587	0.943119	0.943119	1.03874	0.899916
	204.532	0.925118	0.102213	0.759214	0.694219	0.982347	1.05273	0.871351	0.954351	0.941278	0.999023	0.946314	0.942755	0.942755	1.04216	0.898039
	205.072	0.922141	0.104156	0.74667	0.692856	0.981054	1.04435	0.894132	0.969814	0.929149	0.999835	0.939502	0.913592	0.913592	1.05826	0.905016
	205.611	0.924539	0.107123	0.747599	0.697482	0.986325	1.06154	0.865988	0.974987	0.921259	0.985947	0.966349	0.919209	0.919209	1.06719	0.905932
	206.151	0.925571	0.105885	0.758863	0.684577	0.985032	1.05864	0.883619	0.954419	0.91344	0.983191	0.972729	0.933696	0.933696	1.06235	0.908173
	206.691	0.926056	0.096109	0.782967	0.699829	0.983304	1.03557	0.884662	0.949774	0.921111	1.00004	0.967691	0.93481	0.93481	1.04287	0.901293
	207.23	0.924389	0.100075	0.776122	0.700553	0.963709	1.05157	0.85615	0.954004	0.916436	0.99515	0.962387	0.938923	0.938923	1.05694	0.906178
	207.77	0.931331	0.097922	0.807739	0.705391	0.98873	1.05004	0.861805	0.959488	0.908072	1.01114	0.983198	0.931912	0.931912	1.05671	0.911161
	208.31	0.932254	0.093412	0.817819	0.712241	0.980012	1.05992	0.871913	0.963446	0.909256	0.994544	0.971723	0.933497	0.933497	1.05025	0.921181
	208.849	0.931899	0.094226	0.8159	0.722338	1.00649	1.0473	0.854929	0.961109	0.904351	1.01406	0.972565	0.924653	0.924653	1.0502	0.916133
	209.389	0.928122	0.095962	0.81039	0.710442	0.971293	1.05951	0.870492	0.96999	0.908316	0.995365	0.963663	0.93068	0.93068	1.05885	0.885922
	209.929	0.929187	0.103501	0.805769	0.695525	0.968618	1.07128	0.865787	0.969099	0.914085	1.01314	0.958473	0.92728	0.92728	1.07572	0.887373
	210.468	0.930975	0.095686	0.81742	0.71797	0.970828	1.07396	0.85444	0.964203	0.928394	0.995773	0.965914	0.922385	0.922385	1.05969	0.909323
	211.008	0.934836	0.099486	0.824524	0.717185	0.992134	1.0686	0.846896	0.958249	0.918729	1.00162	0.969164	0.932605	0.932605	1.08627	0.904295
	211.548	0.934449	0.096431	0.822766	0.719294	0.971628	1.07323	0.84834	0.952416	0.946989	0.98985	0.982178	0.936494	0.936494	1.06776	0.900402
	212.087	0.93696	0.094312	0.826221	0.714884	0.982927	1.07039	0.883603	0.958222	0.923962	0.99334	0.981963	0.926106	0.926106	1.06445	0.928294
	212.627	0.938584	0.095672	0.814754	0.72318	0.961279	1.0588	0.866262	0.971159	0.9492	0.981579	0.982681	0.936721	0.936721	1.08976	0.929503
	213.167	0.937648	0.092046	0.809628	0.747957	0.952446	1.05669	0.849477	0.970839	0.94515	0.99295	0.98733	0.937962	0.937962	1.07971	0.921325
	213.706	0.940045	0.093372	0.819542	0.746819	0.949258	1.06166	0.852502	0.977729	0.944766	0.996666	0.998022	0.936323	0.936323	1.08674	0.914232
	214.246	0.935521	0.097212	0.80182	0.722088	0.95735	1.06236	0.859201	0.967729	0.943504	0.988858	0.989587	0.940202	0.940202	1.07728	0.911592
	214.786	0.929457	0.099595	0.777547	0.734063	0.941949	1.0725	0.85995	0.985839	0.925488	0.974769	0.979997	0.927293	0.927293	1.08202	0.894239
	215.325	0.929043	0.095809	0.780062	0.733587	0.947528	1.05072	0.855533	0.993958	0.929143	0.971257	0.984636	0.918228	0.918228	1.06998	0.924698
	215.865	0.928721	0.100295	0.799485	0.711886	0.94678	1.04475	0.846666	1.00387	0.937213	0.966588	0.993348	0.9192	0.9192	1.08411	0.900275
	216.405	0.926225	0.100017	0.788266	0.713771	0.945522	1.01809	0.859796	1.00336	0.926136	0.958867	0.985503	0.933152	0.933152	1.09828	0.87703
	216.944	0.930712	0.102857	0.78796	0.709109	0.963182	1.04246	0.886495	0.993197	0.914799	0.980154	0.977988	0.915227	0.915227	1.10943	0.904022
	217.484	0.92675	0.10301	0.791484	0.701146	0.944551	1.05227	0.862048	0.994944	0.933908	0.9836	0.948527	0.913824	0.913824	1.09672	0.910913
	218.024	0.922802	0.103308	0.793265	0.701867	0.93477	1.05373	0.861793	0.988555	0.914202	0.966964	0.933205	0.920716	0.920716	1.1083	0.898353
	218.563	0.927504	0.104354	0.810906	0.675218	0.954736	1.06233	0.878001	0.99071	0.935057	0.964044	0.950774	0.914391	0.914391	1.08788	0.91911
	219.103	0.924106	0.101139	0.809618	0.692076	0.929895	1.04882	0.887836	0.971246	0.932957	0.980212	0.929901	0.908881	0.908881	1.10494	0.908116
	219.643	0.919067	0.109852	0.790174	0.657233	0.91458	1.03747	0.862283	0.97957	0.941004	0.96803	0.94646	0.90989	0.90989	1.10582	0.92547
	220.182	0.920657	0.105159	0.797304	0.672021	0.939265	1.04738	0.87294	0.965809	0.924909	0.967492	0.939644	0.917392	0.917392	1.1	0.906994
	220.722	0.921475	0.102092	0.801174	0.685944	0.942698	1.03125	0.860019	0.973708	0.916268	0.970007	0.939819	0.920154	0.920154	1.10407	0.913906
	221.262	0.92138	0.097116	0.805418	0.706585	0.92337	1.04751	0.851938	0.988214	0.910481	0.963818	0.949414	0.918853	0.918853	1.08134	0.912142
	221.801	0.920174	0.103206	0.779751	0.670871	0.952167	1.03305	0.874414	0.953658	0.914507	0.962212	0.955127	0.927902	0.927902	1.08058	0.930125
	222.341	0.913689	0.101599	0.785013	0.6777	0.946766	1.04944	0.851851	0.968661	0.891655	0.963031	0.952459	0.91948	0.91948	1.05666	0.895765
	222.881	0.913064	0.105138	0.769008	0.671771	0.940398	1.04804	0.875549	0.953959	0.904652	0.976385	0.951757	0.904079	0.904079	1.07316	0.896992
	223.42	0.915195	0.103395	0.789696	0.679362	0.930149	1.04548	0.853644	0.957478	0.917665	0.971168	0.953083	0.900586	0.900586	1.08589	0.912745
	223.96	0.912873	0.109326	0.78584	0.653768	0.912735	1.0471	0.85303	0.950531	0.909665	0.969069	0.961528	0.908603	0.908603	1.0905	0.916374
	224.5	0.912185	0.107971	0.805518	0.663155	0.931893	1.04785	0.867125	0.93736	0.910527	0.96128	0.984388	0.873367	0.873367	1.09752	0.905043
	225.039	0.919441	0.097437	0.80746	0.711197	0.9387	1.0597	0.879658	0.954359	0.912483	0.961567	1.00163	0.881086	0.881086	1.07093	0.892869
	225.579	0.912596	0.102933	0.804025	0.664919	0.926776	1.04496	0.868123	0.959512	0.913	0.9597	0.983073	0.886756	0.886756	1.0657	0.900452
	226.119	0.917207	0.104448	0.815215	0.683216	0.944485	1.05136	0.852563	0.955735	0.905659	0.985552	0.98058	0.881109	0.881109	1.08913	0.897979
	226.658	0.904565	0.1037	0.794687	0.680541	0.927959	1.0545	0.851455	0.943917	0.897292	0.954378	0.980093	0.865393	0.865393	1.06939	0.87435
	227.198	0.907924	0.106597	0.823488	0.656546	0.962183	1.06615	0.866824	0.938291	0.897028	0.960107	0.97924	0.866482	0.866482	1.05663	0.863563
	227.738	0.904602	0.104168	0.80283	0.655373	0.922595	1.04063	0.844755	0.935115	0.910271	0.964499	0.971644	0.877155	0.877155	1.06178	0.896026
	228.277	0.907455	0.097903	0.828605	0.675976	0.929841	1.02945	0.854664	0.958743	0.886799	0.950151	0.972216	0.874671	0.874671	1.06756	0.893569
	228.817	0.903311	0.102591	0.815866	0.666244	0.923215	1.02859	0.85262	0.946687	0.877269	0.938384	0.973809	0.872951	0.872951	1.08497	0.889491
	229.357	0.911289	0.101295	0.806002	0.692436	0.946734	1.06833	0.85133	0.969755	0.874371	0.933979	0.968363	0.878736	0.878736	1.06607	0.911909
	229.896	0.902829	0.098261	0.802422	0.688206	0.940308	1.04341	0.856205	0.948167	0.881151	0.949132	0.952899	0.861417	0.861417	1.06278	0.88926
	230.436	0.906798	0.10339	0.793896	0.696752	0.957851	1.0614	0.846736	0.941586	0.889378	0.939445	0.953329	0.874924	0.874924	1.08878	0.869375
	230.976	0.907901	0.103599	0.79583	0.686842	0.962131	1.04077	0.835686	0.951414	0.88124	0.948018	0.978298	0.869545	0.869545	1.07945	0.903945
	231.515	0.909297	0.107295	0.81014	0.679965	0.966853	1.04453	0.842719	0.968719	0.887263	0.958456	0.989363	0.85123	0.85123	1.08158	0.88881
	232.055	0.907839	0.111077	0.804519	0.664265	0.946544	1.04512	0.855272	0.961321	0.886443	0.948073	0.982949	0.844559	0.844559	1.09812	0.920167
	232.595	0.911239	0.106182	0.835067	0.667712	0.954448	1.0558	0.85967	0.961345	0.864427	0.949638	0.978089	0.866723	0.866723	1.08463	0.901829
	233.134	0.912759	0.102562	0.830023	0.676325	0.993036	1.0423	0.867011	0.953425	0.896191	0.947815	0.970844	0.857641	0.857641	1.07222	0.901395
	233.674	0.907689	0.107165	0.82139	0.65267	0.987133	1.0193	0.84352	0.954423	0.864324	0.958013	0.971932	0.866598	0.866598	1.0757	0.918347
	234.214	0.911588	0.10438	0.79167	0.691917	0.976969	1.01107	0.844724	0.966221	0.868647	0.958566	0.977287	0.872859	0.872859	1.09882	0.919022
	234.753	0.906994	0.100046	0.80754	0.695207	0.985859	1.02141	0.838075	0.952839	0.872862	0.946398	0.987231	0.853331	0.853331	1.06267	0.914167
	235.293	0.910753	0.101621	0.82298	0.696834	0.974563	1.04541	0.817258	0.951406	0.865399	0.951448	0.990409	0.866263	0.866263	1.06427	0.92729
	235.833	0.910366	0.100192	0.809092	0.685854	0.981608	1.03577	0.840047	0.954584	0.85944	0.965788	0.975467	0.870261	0.870261	1.0444	0.942189
	236.372	0.915321	0.096318	0.815509	0.718949	0.986455	1.04367	0.826146	0.960101	0.867587	0.965777	0.985762	0.875489	0.875489	1.05019	0.928049
	236.912	0.917043	0.105216	0.828917	0.678693	1.00048	1.05032	0.84371	0.95691	0.856905	0.962965	0.992315	0.875022	0.875022	1.06275	0.937539

## Sheet: cytATL
	cytATL
	Time (seconds)	Mean Values	Standard Deviation	1.xlsx	10.xlsx	11.xlsx	12.xlsx	13.xlsx	14.xlsx	15.xlsx	2.xlsx	3.xlsx	4.xlsx	5.xlsx	6.xlsx	7.xlsx	8.xlsx	9.xlsx
	0	1	0	1	1	1	1	1	1	1	1	1	1	1	1	1	1	1
	0.538	-0.019513	0.023893	-0.016788	0.025571	-0.019038	-0.003357	0.018325	-0.019784	-0.034381	-0.039552	-0.058183	-0.02502	-0.037862	-0.039851	-0.035368	-0.021157	0.013756
	1.077	0	0	0	0	0	0	0	0	0	0	0	0	0	0	0	0	0
	1.616	0.055796	0.016282	0.062798	0.068167	0.03005	0.060021	0.074428	0.036452	0.028702	0.081575	0.060121	0.071492	0.066033	0.052108	0.040679	0.046243	0.058076
	2.154	0.092368	0.015412	0.094445	0.10777	0.089609	0.083786	0.066181	0.081327	0.080288	0.122008	0.098931	0.110555	0.112401	0.085568	0.075772	0.083809	0.093066
	2.693	0.132669	0.015083	0.139879	0.137615	0.135232	0.142331	0.105395	0.130577	0.123856	0.142093	0.128402	0.162887	0.152067	0.124127	0.107318	0.133901	0.124352		Date: 18/4/2022
	3.231	0.165594	0.020284	0.179152	0.143401	0.172369	0.16555	0.132783	0.164949	0.134984	0.199863	0.174717	0.193704	0.174979	0.171616	0.139567	0.17713	0.159146		Export: Mobile Fraction | T-half | R-square
	3.77	0.200185	0.020209	0.192731	0.212375	0.212167	0.185954	0.166868	0.184351	0.183061	0.22856	0.193979	0.241474	0.209015	0.181317	0.186314	0.207572	0.21704		Prebleach Values: 1
	4.308	0.234349	0.018015	0.233872	0.237449	0.236744	0.247663	0.200608	0.209484	0.218347	0.245081	0.230886	0.264206	0.230246	0.238749	0.213018	0.25121	0.257668		Bleach Values: 1
	4.847	0.258279	0.027724	0.253502	0.258967	0.254419	0.24264	0.208797	0.2618	0.221722	0.286014	0.288019	0.304167	0.265288	0.244854	0.219277	0.280028	0.28469		Postbleach Values: 435
	5.385	0.290382	0.023628	0.270373	0.271297	0.29446	0.306344	0.231921	0.288117	0.270418	0.313407	0.304381	0.322976	0.306514	0.279592	0.278865	0.309431	0.307636		Initial Deleted Values: 0
	5.924	0.305312	0.024249	0.281109	0.300819	0.30748	0.308193	0.265104	0.300092	0.269024	0.332531	0.341154	0.344344	0.329143	0.298805	0.284498	0.312987	0.304392		Normalization Method: FullScale
	6.462	0.336808	0.030728	0.321788	0.340512	0.343127	0.347519	0.28007	0.331181	0.282272	0.380222	0.372584	0.37979	0.350712	0.339019	0.303276	0.328966	0.351074		Exponential Equation: Double
	7.001	0.358934	0.030606	0.348926	0.369078	0.344377	0.356032	0.28031	0.342702	0.328006	0.387625	0.389641	0.40597	0.367717	0.367565	0.341847	0.366951	0.387267
	7.539	0.377124	0.033981	0.367246	0.368635	0.388742	0.346814	0.316311	0.357904	0.330442	0.397367	0.419871	0.433262	0.372335	0.372442	0.360623	0.396667	0.428197		filename	T-half	Mobile Fraction	R square
	8.078	0.400171	0.0287	0.384854	0.417518	0.386738	0.39206	0.334981	0.361158	0.367799	0.421007	0.439665	0.422788	0.403198	0.420021	0.408174	0.415617	0.426984		1.xlsx	23.96	0.87	0.42
	8.616	0.416573	0.035275	0.40974	0.4321	0.426492	0.418211	0.33795	0.386154	0.362966	0.434258	0.461066	0.467949	0.411712	0.413795	0.395997	0.440786	0.449414		10.xlsx	6.85	0.83	0.81
	9.155	0.433411	0.03441	0.436684	0.464732	0.429043	0.418715	0.379124	0.402908	0.379667	0.445589	0.499847	0.473668	0.413048	0.440532	0.410471	0.436291	0.470849		11.xlsx	9.06	0.94	0.85
	9.693	0.452723	0.038598	0.453651	0.478603	0.456289	0.437317	0.355148	0.424184	0.414427	0.453651	0.508653	0.504554	0.463023	0.460957	0.428333	0.460805	0.491255		12.xlsx	8.71	0.93	0.93
	10.232	0.477298	0.039967	0.471924	0.485452	0.507316	0.496406	0.388252	0.410979	0.437866	0.483246	0.525524	0.527316	0.463835	0.507159	0.467987	0.475826	0.510386		13.xlsx	4.63	0.83	0.78
	10.77	0.496025	0.041667	0.498294	0.505952	0.534054	0.456693	0.397817	0.470135	0.455454	0.501076	0.56831	0.555922	0.49689	0.503179	0.48451	0.502538	0.509556		14.xlsx	8.53	0.88	0.97
	11.309	0.514299	0.038911	0.504491	0.55752	0.534514	0.514789	0.406848	0.473805	0.498711	0.533488	0.563249	0.54748	0.492517	0.525839	0.502674	0.516264	0.542298		15.xlsx	11.97	1	0.92
	11.847	0.520069	0.046595	0.528796	0.523872	0.554668	0.541082	0.406011	0.468925	0.446724	0.532858	0.580699	0.539328	0.515094	0.532878	0.511526	0.551772	0.5668		2.xlsx	10.5	1	0.91
	12.386	0.538525	0.041586	0.550179	0.543292	0.559417	0.53178	0.432215	0.48185	0.506037	0.549975	0.620523	0.553466	0.547385	0.543464	0.54385	0.550408	0.56404		3.xlsx	8.37	1	0.93
	12.924	0.550666	0.044836	0.565213	0.586495	0.565238	0.554314	0.430564	0.505041	0.524463	0.551334	0.631315	0.596523	0.535342	0.54006	0.551555	0.556248	0.566278		4.xlsx	9.11	0.93	0.94
	13.463	0.569383	0.040969	0.576468	0.568312	0.601943	0.565808	0.467285	0.533633	0.527155	0.587392	0.648423	0.606245	0.566068	0.558009	0.56237	0.596504	0.575124		5.xlsx	10.85	1	0.92
	14.001	0.578718	0.046671	0.602697	0.611681	0.589139	0.572465	0.460056	0.524646	0.541088	0.604936	0.664138	0.616757	0.572082	0.568961	0.58396	0.601546	0.566619		6.xlsx	9.38	1	0.97
	14.54	0.589709	0.05377	0.596196	0.599066	0.593069	0.59635	0.444167	0.530652	0.56074	0.623938	0.690079	0.606182	0.564006	0.586779	0.628501	0.61532	0.610588		7.xlsx	10.13	1	0.95
	15.078	0.607726	0.049567	0.620237	0.625686	0.620291	0.585683	0.489006	0.55456	0.543565	0.670845	0.683482	0.621134	0.589015	0.638005	0.629848	0.631034	0.613502		8.xlsx	8.81	1	0.96
	15.617	0.616035	0.047441	0.62276	0.64009	0.645443	0.636303	0.489719	0.578176	0.55646	0.644466	0.698776	0.61188	0.611482	0.606332	0.637055	0.632686	0.628897		9.xlsx	9.35	1	0.81
	16.155	0.631191	0.049023	0.628418	0.642472	0.644696	0.641309	0.496872	0.564259	0.604039	0.656359	0.708417	0.630289	0.61627	0.665087	0.663298	0.650599	0.655484		Mean:	10.01	0.95
	16.694	0.63996	0.054969	0.640189	0.644927	0.677283	0.660527	0.504276	0.555891	0.611327	0.695446	0.709879	0.634713	0.5888	0.661467	0.678492	0.671321	0.664866		Standard Deviation:	4.07	0.06
	17.232	0.653466	0.054518	0.672842	0.682237	0.680152	0.643535	0.542307	0.571294	0.603278	0.711397	0.739532	0.637543	0.59904	0.694144	0.677574	0.695328	0.651789
	17.771	0.665797	0.052676	0.687141	0.685876	0.715432	0.694767	0.554082	0.566127	0.643744	0.70915	0.747944	0.65275	0.629798	0.696067	0.679272	0.679276	0.645527
	18.309	0.668093	0.056254	0.678127	0.651817	0.719102	0.686217	0.552424	0.583185	0.61852	0.735934	0.747034	0.656868	0.629793	0.720659	0.680621	0.714486	0.64661
	18.848	0.676784	0.054672	0.677543	0.666448	0.739797	0.712139	0.552777	0.592205	0.666649	0.739315	0.740568	0.685984	0.629802	0.721508	0.684692	0.698438	0.643891
	19.386	0.6857	0.054053	0.678351	0.7057	0.705791	0.709996	0.571389	0.589778	0.668416	0.730344	0.760624	0.678323	0.662495	0.739597	0.707757	0.739869	0.637074
	19.925	0.697925	0.059155	0.69634	0.732341	0.759801	0.718049	0.579592	0.592415	0.652673	0.764078	0.779248	0.696512	0.656176	0.734231	0.720042	0.723766	0.663615
	20.463	0.702242	0.060785	0.703724	0.736869	0.753079	0.765347	0.566596	0.641895	0.645751	0.756201	0.774901	0.679468	0.626608	0.726481	0.72301	0.754605	0.679091
	21.002	0.710591	0.063047	0.708223	0.738368	0.772434	0.790479	0.582712	0.613819	0.669785	0.753101	0.784135	0.694861	0.654271	0.753851	0.726683	0.755531	0.660612
	21.54	0.714478	0.061512	0.706098	0.735053	0.75537	0.777532	0.596124	0.613705	0.665522	0.763739	0.793555	0.723384	0.666594	0.770903	0.739462	0.756217	0.653905
	22.079	0.723586	0.055139	0.711809	0.732185	0.757978	0.768556	0.59983	0.643114	0.688895	0.761819	0.793832	0.74431	0.66895	0.767164	0.739941	0.781152	0.694252
	22.617	0.730474	0.059073	0.709074	0.746862	0.752735	0.77358	0.619838	0.633451	0.685131	0.775543	0.811244	0.76764	0.644843	0.780516	0.759507	0.768504	0.728648
	23.156	0.736043	0.062173	0.72312	0.753511	0.782832	0.778898	0.615542	0.632615	0.682599	0.796707	0.814393	0.760872	0.660397	0.76172	0.765909	0.79486	0.716664
	23.694	0.745192	0.062545	0.71828	0.716185	0.796687	0.767711	0.626716	0.647774	0.717181	0.823704	0.831507	0.76107	0.669105	0.792768	0.780574	0.794545	0.734073
	24.233	0.747423	0.062202	0.72366	0.723793	0.776692	0.790603	0.642633	0.626091	0.722743	0.788302	0.837954	0.786967	0.669435	0.772905	0.797696	0.805058	0.746817
	24.771	0.752732	0.066424	0.714324	0.739099	0.786686	0.821558	0.636657	0.633911	0.705917	0.798758	0.829845	0.808288	0.670291	0.8053	0.79604	0.795547	0.74876
	25.31	0.748464	0.063203	0.710295	0.726359	0.76739	0.776541	0.630107	0.640814	0.707366	0.827192	0.831265	0.817765	0.688547	0.779073	0.787652	0.788798	0.747797
	25.848	0.754098	0.063355	0.705468	0.755283	0.761784	0.793783	0.628732	0.646348	0.710211	0.814042	0.841562	0.78289	0.698327	0.788075	0.801583	0.81929	0.764089
	26.387	0.765896	0.061236	0.71264	0.798921	0.79044	0.790059	0.649409	0.667597	0.728675	0.84703	0.831178	0.799375	0.700806	0.818837	0.794638	0.815269	0.743566
	26.925	0.76642	0.062214	0.710263	0.79299	0.798944	0.818521	0.647426	0.666019	0.732059	0.853703	0.819381	0.780251	0.697222	0.792057	0.78487	0.835223	0.767377
	27.464	0.768908	0.069482	0.706704	0.777979	0.830169	0.804868	0.622452	0.669546	0.757708	0.844345	0.835124	0.836515	0.682524	0.779527	0.782689	0.837633	0.765833
	28.002	0.770294	0.064911	0.732306	0.753053	0.813144	0.837313	0.64607	0.677002	0.737072	0.846814	0.827607	0.809673	0.676582	0.781756	0.796743	0.843415	0.775866
	28.541	0.780488	0.062851	0.73657	0.77111	0.811108	0.820131	0.672651	0.674497	0.758339	0.86098	0.825164	0.84273	0.695464	0.795484	0.792367	0.866914	0.783814
	29.079	0.778315	0.060651	0.73769	0.749826	0.787404	0.822041	0.663301	0.686685	0.766538	0.843002	0.850156	0.831022	0.705355	0.784556	0.814329	0.858809	0.774011
	29.618	0.786412	0.06556	0.755802	0.768291	0.771752	0.817242	0.660902	0.675174	0.771371	0.85831	0.846939	0.833813	0.700505	0.820552	0.832312	0.86958	0.813629
	30.156	0.793821	0.067074	0.765265	0.774302	0.80454	0.844434	0.668656	0.668358	0.782223	0.85935	0.847976	0.836349	0.701488	0.829814	0.832703	0.875698	0.816156
	30.695	0.80201	0.071601	0.757141	0.766534	0.804194	0.871152	0.679808	0.684943	0.763941	0.885393	0.874559	0.867087	0.723621	0.825737	0.820168	0.902701	0.803179
	31.233	0.804073	0.069893	0.768818	0.793468	0.81489	0.883133	0.654768	0.688797	0.792988	0.875239	0.854436	0.860748	0.726644	0.849102	0.83203	0.875859	0.790176
	31.772	0.807915	0.073158	0.774193	0.808945	0.815736	0.895034	0.651973	0.688374	0.818691	0.892633	0.856488	0.840304	0.721423	0.841133	0.835793	0.891618	0.786381
	32.31	0.821235	0.071192	0.784039	0.804704	0.849616	0.903168	0.68268	0.677348	0.830801	0.88196	0.866004	0.86773	0.755897	0.841462	0.864233	0.905442	0.803447
	32.849	0.823793	0.068032	0.797237	0.817155	0.859325	0.920493	0.691002	0.703184	0.85422	0.877548	0.838036	0.848786	0.731989	0.856931	0.845734	0.904074	0.811189
	33.387	0.826386	0.068467	0.818437	0.793677	0.843733	0.912893	0.697506	0.701748	0.836219	0.920771	0.864637	0.851018	0.74801	0.863603	0.849101	0.895065	0.799372
	33.926	0.821923	0.070407	0.826829	0.803718	0.81699	0.925004	0.684323	0.696932	0.829163	0.886535	0.862845	0.86299	0.736336	0.848617	0.877893	0.883918	0.786758
	34.464	0.822471	0.072114	0.820691	0.770675	0.870245	0.920278	0.69824	0.673628	0.829913	0.875124	0.865639	0.853144	0.744643	0.856378	0.879148	0.884612	0.794706
	35.003	0.82801	0.06987	0.823085	0.81278	0.88162	0.910161	0.701653	0.677167	0.839375	0.866748	0.885723	0.853289	0.752268	0.81221	0.877176	0.903642	0.823254
	35.541	0.826535	0.066597	0.808786	0.789877	0.849413	0.878949	0.737805	0.681685	0.845371	0.885842	0.877239	0.870447	0.72815	0.833063	0.886611	0.907307	0.817471
	36.08	0.831416	0.066809	0.828894	0.829427	0.853369	0.906682	0.724643	0.700154	0.851389	0.893663	0.86326	0.853203	0.722857	0.821142	0.89512	0.907894	0.81955
	36.618	0.839717	0.074605	0.828224	0.810441	0.854738	0.93602	0.714865	0.701584	0.901682	0.906721	0.865591	0.853482	0.729277	0.853423	0.89952	0.92381	0.816377
	37.157	0.842167	0.070896	0.831216	0.858379	0.86793	0.909238	0.731473	0.690544	0.883846	0.916751	0.855171	0.861497	0.730596	0.845647	0.902657	0.916317	0.831237
	37.695	0.845348	0.065505	0.851598	0.880226	0.867262	0.889374	0.718342	0.718839	0.868772	0.93217	0.869016	0.845364	0.759959	0.852782	0.902345	0.909316	0.814854
	38.234	0.848249	0.067959	0.83713	0.855827	0.907243	0.902067	0.744527	0.691514	0.89517	0.913649	0.864046	0.86536	0.769038	0.845349	0.911925	0.911047	0.80985
	38.772	0.849796	0.065201	0.856803	0.864	0.893652	0.88441	0.75062	0.714526	0.917489	0.892197	0.883662	0.85773	0.763133	0.868715	0.920298	0.900617	0.779095
	39.311	0.848819	0.06894	0.849377	0.832775	0.915523	0.910256	0.724185	0.706241	0.89687	0.906232	0.885549	0.876613	0.786217	0.847671	0.92955	0.874473	0.790755
	39.849	0.855786	0.069293	0.842976	0.819849	0.912625	0.920775	0.749284	0.712718	0.920403	0.900795	0.902118	0.855771	0.769825	0.877533	0.929411	0.910376	0.812326
	40.388	0.849573	0.064553	0.832755	0.813	0.923148	0.914913	0.761269	0.718415	0.895281	0.885733	0.888249	0.852746	0.756211	0.856675	0.926302	0.893236	0.825656
	40.926	0.856742	0.070797	0.823275	0.796688	0.915563	0.957667	0.742759	0.725604	0.905127	0.907367	0.884157	0.885711	0.772389	0.872431	0.929594	0.900006	0.832797
	41.465	0.857865	0.063266	0.847137	0.821522	0.908387	0.908363	0.751321	0.726258	0.914465	0.911798	0.896758	0.876022	0.785694	0.866524	0.943965	0.86374	0.846025
	42.003	0.865922	0.063546	0.854653	0.828461	0.933217	0.915162	0.773261	0.722302	0.931346	0.899596	0.903419	0.869571	0.793408	0.884782	0.945811	0.868573	0.865273
	42.542	0.861097	0.059751	0.841822	0.823265	0.899537	0.893766	0.773223	0.729864	0.894517	0.932254	0.91199	0.877996	0.816879	0.859035	0.94762	0.890217	0.824476
	43.081	0.867546	0.063574	0.852341	0.819152	0.937591	0.865866	0.74693	0.748047	0.908085	0.944817	0.905382	0.894136	0.812713	0.876676	0.952138	0.883955	0.865355
	43.619	0.866875	0.06456	0.846541	0.828506	0.93239	0.854867	0.770212	0.733761	0.917762	0.943837	0.934004	0.895476	0.806957	0.871924	0.949516	0.875277	0.842098
	44.158	0.865816	0.056683	0.847412	0.814201	0.928327	0.862286	0.783978	0.749449	0.921873	0.933878	0.924009	0.873659	0.823817	0.861232	0.933964	0.873642	0.855516
	44.696	0.870288	0.063766	0.854146	0.887896	0.934218	0.837998	0.743876	0.759425	0.92436	0.952156	0.911886	0.896099	0.80387	0.882716	0.948035	0.853434	0.864204
	45.235	0.881484	0.067038	0.855768	0.86983	0.939081	0.872595	0.751277	0.753571	0.930721	0.937976	0.938375	0.906243	0.812497	0.899685	0.981397	0.866402	0.906839
	45.773	0.883191	0.066074	0.862762	0.882768	0.9474	0.870012	0.759629	0.757321	0.948133	0.942254	0.922174	0.901951	0.793269	0.901109	0.964742	0.885563	0.908776
	46.312	0.875778	0.064083	0.850882	0.861848	0.902868	0.856633	0.746116	0.748167	0.939613	0.954205	0.931519	0.915874	0.822237	0.910525	0.933949	0.877412	0.884822
	46.85	0.881541	0.063815	0.843529	0.865671	0.920298	0.861094	0.777855	0.751208	0.927206	0.955689	0.932712	0.917791	0.803716	0.893063	0.963749	0.897168	0.912368
	47.389	0.877881	0.06645	0.865791	0.841664	0.905407	0.844476	0.76063	0.756937	0.93754	0.938024	0.918092	0.910631	0.786436	0.918837	0.970302	0.9064	0.907042
	47.927	0.891404	0.067829	0.877936	0.896001	0.946165	0.87411	0.786726	0.75182	0.966222	0.926131	0.915769	0.909566	0.785002	0.908182	0.989439	0.917403	0.920589
	48.466	0.884954	0.069914	0.875403	0.893454	0.897999	0.864898	0.74691	0.752904	0.93509	0.952597	0.929418	0.926749	0.786105	0.916837	0.976417	0.908143	0.911378
	49.004	0.886817	0.061187	0.865531	0.868562	0.894852	0.89921	0.769798	0.776133	0.931413	0.946126	0.928205	0.95805	0.797492	0.891365	0.94702	0.909578	0.918914
	49.543	0.892109	0.062346	0.878471	0.892062	0.922703	0.885909	0.771286	0.784845	0.947196	0.948406	0.932285	0.946087	0.792939	0.899206	0.969338	0.915897	0.895007
	50.081	0.896725	0.066411	0.882085	0.921362	0.926178	0.910246	0.777418	0.774594	0.953405	0.948456	0.926077	0.950893	0.776374	0.897832	0.972459	0.919619	0.913876
	50.62	0.90302	0.058865	0.885196	0.932239	0.933499	0.884169	0.799883	0.788853	0.928983	0.946143	0.927287	0.963297	0.805841	0.912886	0.965829	0.932486	0.938709
	51.158	0.894215	0.064828	0.886695	0.843796	0.963693	0.897516	0.781978	0.773457	0.954948	0.946069	0.917603	0.931997	0.795192	0.914351	0.955171	0.924995	0.925764
	51.697	0.897828	0.061003	0.878233	0.890289	0.936355	0.91323	0.800299	0.776387	0.951858	0.945508	0.909058	0.935875	0.78997	0.901937	0.953397	0.933063	0.951961
	52.235	0.892227	0.067372	0.877272	0.883174	0.935485	0.92634	0.762488	0.757247	0.915424	0.933835	0.935031	0.960802	0.793806	0.902478	0.964593	0.921037	0.914388
	52.774	0.895593	0.068343	0.89174	0.873602	0.951472	0.900865	0.774613	0.764074	0.927824	0.95509	0.906692	0.950577	0.782758	0.913839	0.97089	0.923641	0.94621
	53.312	0.902143	0.069978	0.88811	0.875968	0.959722	0.912271	0.804538	0.75972	0.944123	0.92368	0.911638	0.959528	0.77875	0.93069	0.995786	0.927155	0.960467
	53.851	0.907888	0.071816	0.884532	0.884406	0.984328	0.931875	0.810313	0.786502	0.949169	0.946713	0.908553	0.97805	0.760073	0.940597	1.00021	0.917412	0.935595
	54.389	0.904118	0.063488	0.90633	0.873108	0.961422	0.916858	0.834853	0.781428	0.933966	0.955196	0.90787	0.973632	0.770736	0.915585	0.969311	0.919997	0.941474
	54.928	0.902875	0.064425	0.894775	0.880164	0.972081	0.923248	0.829862	0.775174	0.932997	0.939269	0.893461	0.958799	0.773209	0.921688	0.978515	0.922911	0.946976
	55.466	0.906941	0.062516	0.893967	0.884247	0.936608	0.925521	0.826341	0.783295	0.914134	0.953352	0.884301	0.973617	0.79958	0.950662	0.996904	0.936636	0.944949
	56.005	0.91608	0.069523	0.896307	0.908799	0.980001	0.902756	0.819052	0.75892	0.948972	0.982514	0.908276	0.968617	0.816403	0.953195	1.00042	0.947258	0.949709
	56.543	0.911858	0.067888	0.886215	0.910382	0.985432	0.919182	0.83176	0.758017	0.910491	0.973436	0.899467	0.977157	0.818369	0.950672	1.0094	0.91902	0.928862
	57.082	0.917431	0.063063	0.907011	0.936797	0.963952	0.934105	0.838655	0.776949	0.935685	0.946089	0.905084	0.967392	0.812719	0.967063	1.01366	0.934887	0.921425
	57.62	0.917501	0.060758	0.91146	0.912246	0.974197	0.883391	0.868414	0.78791	0.946054	0.973528	0.889425	0.946792	0.820666	0.949005	1.02077	0.924381	0.954276
	58.159	0.914796	0.066366	0.866178	0.936895	0.938102	0.890951	0.819503	0.806098	0.940171	0.992027	0.903556	0.961057	0.803747	0.967071	1.02393	0.932803	0.939854
	58.697	0.917041	0.064816	0.87589	0.941496	0.96759	0.918095	0.834444	0.790462	0.923443	0.978725	0.922081	0.96589	0.803382	0.945765	1.01758	0.922318	0.94845
	59.236	0.924544	0.062869	0.88657	0.936393	0.980051	0.930221	0.817615	0.805414	0.924022	0.976022	0.928838	0.967204	0.837595	0.957909	1.02236	0.925626	0.972331
	59.774	0.923494	0.06283	0.901513	0.948842	0.953049	0.922039	0.824961	0.797631	0.954567	0.992657	0.935833	0.966384	0.821575	0.963212	1.01167	0.92003	0.938444
	60.313	0.929474	0.055824	0.907134	0.960381	0.967275	0.921416	0.835547	0.81431	0.942479	0.967507	0.930529	0.977828	0.864638	0.961022	1.02343	0.917458	0.951168
	60.851	0.9272	0.055581	0.90636	0.938906	0.962043	0.940498	0.834844	0.818577	0.926022	0.974958	0.932683	0.972929	0.845851	0.962442	1.01395	0.917838	0.960099
	61.39	0.922798	0.061793	0.893813	0.939678	0.935344	0.923783	0.822893	0.801666	0.960781	0.984222	0.912922	0.975732	0.846555	0.942234	1.03146	0.912126	0.958764
	61.928	0.921837	0.055621	0.90017	0.945352	0.911354	0.914865	0.833704	0.829061	0.960173	0.93624	0.934756	0.96471	0.83928	0.943205	1.03474	0.913551	0.966401
	62.467	0.918829	0.057457	0.891231	0.899557	0.946688	0.918493	0.829438	0.813018	0.970791	0.961331	0.931217	0.948197	0.843863	0.942334	1.01842	0.894857	0.973003
	63.005	0.918516	0.058954	0.877636	0.922419	0.931108	0.877903	0.837122	0.813482	0.944247	0.977152	0.962974	0.973279	0.851122	0.93492	1.03305	0.904993	0.936332
	63.544	0.917226	0.059907	0.904055	0.921419	0.914342	0.918132	0.81734	0.808436	0.960976	0.963057	0.950137	0.956512	0.853632	0.917226	1.04597	0.89184	0.935311
	64.082	0.921708	0.062361	0.911965	0.940704	0.890588	0.928509	0.813213	0.803708	0.975443	0.969289	0.930565	0.986372	0.87653	0.912046	1.03616	0.889156	0.961365
	64.621	0.919552	0.061868	0.871614	0.967587	0.881199	0.897396	0.833064	0.812718	0.946775	1.00278	0.940198	0.984894	0.880362	0.904016	1.02544	0.885514	0.959717
	65.159	0.92264	0.056702	0.896502	0.931049	0.916995	0.90494	0.839227	0.820815	0.967337	0.969645	0.94284	0.982792	0.871802	0.909558	1.03305	0.88543	0.967625
	65.698	0.926698	0.058719	0.905855	0.928116	0.90421	0.951929	0.822119	0.825262	0.950078	0.965579	0.962717	0.99341	0.884805	0.919074	1.04442	0.890365	0.952529
	66.236	0.923256	0.056145	0.907994	0.920879	0.890805	0.934249	0.843088	0.814557	1.00132	0.969196	0.974636	0.95175	0.893208	0.908382	1.0219	0.880812	0.936069
	66.775	0.925122	0.05476	0.888326	0.88363	0.90462	0.930421	0.825642	0.859968	0.975461	0.970609	0.940586	0.968153	0.886906	0.931007	1.04309	0.90222	0.966189
	67.313	0.930227	0.050231	0.889183	0.920672	0.933784	0.960216	0.855023	0.840134	0.973482	0.973822	0.951964	0.971028	0.914055	0.917098	1.03199	0.884154	0.936801
	67.852	0.926952	0.05485	0.904186	0.925402	0.921011	0.915821	0.826444	0.835182	0.962883	0.966449	0.935993	0.976003	0.914743	0.905936	1.04213	0.893896	0.978209
	68.39	0.931155	0.058688	0.89152	0.920798	0.925363	0.928899	0.824197	0.813485	0.996568	0.949646	0.943929	0.990132	0.931614	0.91904	1.03749	0.925228	0.969416
	68.929	0.932549	0.062089	0.879761	0.938749	0.915506	0.922142	0.803829	0.830977	1.00601	0.966808	0.942088	0.981723	0.946826	0.9132	1.04611	0.926312	0.968198
	69.467	0.943506	0.055396	0.901483	0.927491	0.924518	0.968619	0.841413	0.844405	1.00227	0.954705	0.93346	1.00188	0.942918	0.916239	1.03788	0.959839	0.995464
	70.006	0.936944	0.055045	0.872343	0.967388	0.911875	0.920056	0.85393	0.8354	1.01997	0.961477	0.952695	0.991428	0.925989	0.907376	1.01123	0.94186	0.98114
	70.544	0.932869	0.055467	0.891849	0.933044	0.912157	0.92757	0.828538	0.827008	0.986825	0.961073	0.939506	0.99567	0.922276	0.911482	1.02056	0.952668	0.982802
	71.083	0.933099	0.057803	0.888995	0.939375	0.902561	0.894147	0.840467	0.826112	0.988881	0.957086	0.983365	0.986233	0.930306	0.905941	1.0381	0.944782	0.970137
	71.621	0.937212	0.060577	0.888629	0.952704	0.921084	0.912811	0.804756	0.865033	0.992764	0.957185	0.95657	1.00469	0.927651	0.906234	1.04919	0.926489	0.992391
	72.16	0.935266	0.061774	0.870316	0.950059	0.95034	0.909914	0.816108	0.836008	0.979434	0.963024	0.941206	1.00951	0.923106	0.922014	1.04761	0.923085	0.987262
	72.698	0.938013	0.063607	0.870381	0.93414	0.945882	0.925415	0.819244	0.836846	1.03315	0.941366	0.950466	1.00082	0.921853	0.923415	1.05137	0.947646	0.968206
	73.237	0.934949	0.054455	0.881056	0.951732	0.927462	0.918427	0.858388	0.826059	1.02213	0.945878	0.950456	0.971959	0.915282	0.921326	1.02984	0.932317	0.971916
	73.775	0.937902	0.066913	0.884543	0.958449	0.922032	0.955783	0.799605	0.811266	1.02437	0.952617	0.956683	0.984593	0.909983	0.950303	1.04207	0.93748	0.978754
	74.314	0.940634	0.058486	0.890744	0.933383	0.907327	0.958916	0.842276	0.812649	1.00814	0.983102	0.951357	1.00207	0.94263	0.93348	1.01747	0.945086	0.980885
	74.852	0.942927	0.061073	0.888074	0.946804	0.925509	0.944761	0.851182	0.81369	1.03664	0.96848	0.939541	0.994753	0.943927	0.931335	1.03047	0.926181	1.00256
	75.391	0.939097	0.064902	0.897258	0.93286	0.906573	0.893408	0.817476	0.825181	1.02715	0.981254	0.94263	1.01077	0.952113	0.936022	1.02523	0.936328	1.0022
	75.929	0.941821	0.065801	0.876795	0.920698	0.908969	0.938204	0.848215	0.806039	1.02385	0.978203	0.947688	0.995484	0.929867	0.954328	1.04334	0.936055	1.01958
	76.468	0.943563	0.065316	0.888632	0.922689	0.924723	0.902784	0.84651	0.808754	1.02248	0.998324	0.954312	0.982817	0.951879	0.962942	1.05325	0.933234	1.00011
	77.006	0.943783	0.062566	0.898658	0.8933	0.898057	0.926714	0.842805	0.834107	1.02032	1.00528	0.977762	0.984698	0.979895	0.961413	1.04059	0.913856	0.979298
	77.545	0.943727	0.068353	0.894464	0.913139	0.89892	0.918863	0.850887	0.806754	1.03581	1.00873	0.971173	0.984857	0.947915	0.947089	1.05759	0.91877	1.00094
	78.083	0.942749	0.066134	0.892017	0.870293	0.913954	0.927159	0.826922	0.832707	1.03817	0.981037	0.971837	0.997389	0.974619	0.971379	1.03793	0.92734	0.978478
	78.622	0.939717	0.073546	0.889578	0.86137	0.901299	0.900412	0.841793	0.789773	1.02143	0.994567	0.980538	0.983918	0.994022	0.971399	1.0512	0.928238	0.986227
	79.16	0.935582	0.073841	0.877524	0.862347	0.932118	0.872595	0.823756	0.804633	1.02428	0.996963	0.953416	0.952514	0.994015	0.956295	1.05881	0.936922	0.987543
	79.699	0.947917	0.075264	0.873335	0.84046	0.954688	0.896305	0.850096	0.824034	1.03048	1.0058	0.961791	0.982808	1.01725	0.972116	1.06989	0.94018	0.999511
	80.237	0.941803	0.075472	0.87857	0.843936	0.941409	0.886406	0.82648	0.826945	1.00327	1.0011	0.961626	0.971613	0.983486	0.981261	1.08814	0.933909	0.998897
	80.776	0.950142	0.07219	0.887819	0.863064	0.945154	0.899506	0.828168	0.848627	1.00189	1.02262	0.959747	0.982141	0.97032	0.985477	1.08218	0.950542	1.02488
	81.315	0.940725	0.076061	0.876507	0.854978	0.942126	0.876175	0.828223	0.818942	1.0035	1.02478	0.95856	0.984806	0.963752	0.957309	1.08125	0.935858	1.00412
	81.853	0.943174	0.081303	0.889746	0.818834	0.991701	0.86099	0.824145	0.816413	1.01965	1.01714	0.954467	0.993844	0.967555	0.993755	1.06441	0.937193	0.997781
	82.392	0.952561	0.077585	0.919589	0.867721	0.976059	0.872893	0.819008	0.830109	1.01323	1.0329	0.948047	0.973834	0.971305	0.982118	1.09712	0.978471	1.006
	82.93	0.952792	0.081951	0.890694	0.886844	1.02152	0.89375	0.796741	0.810904	1.02661	1.03113	0.956777	0.974802	0.97189	0.976261	1.07956	0.958182	1.01622
	83.469	0.94977	0.079489	0.890784	0.867088	0.967521	0.899676	0.821111	0.832334	1.01066	1.03498	0.95678	0.944253	0.929354	0.979872	1.10535	0.96702	1.03976
	84.007	0.950234	0.06903	0.889783	0.882948	0.98112	0.899228	0.846524	0.821206	0.995687	1.01782	0.964822	0.956287	0.967688	0.994219	1.07706	0.961637	0.99747
	84.546	0.955503	0.068214	0.878751	0.900144	0.985554	0.904722	0.85737	0.831993	1.01558	1.03011	0.981119	0.941357	0.963001	0.998495	1.06967	0.967036	1.00764
	85.084	0.950984	0.074732	0.858434	0.906535	0.990254	0.895219	0.818722	0.818708	1.00386	1.00369	0.966398	0.977452	0.973541	0.981981	1.07194	0.979255	1.01876
	85.623	0.958875	0.069681	0.876156	0.937981	1.00559	0.906842	0.851616	0.824029	1.01293	1.02513	0.966465	0.964088	0.973507	0.973603	1.08446	0.973965	1.00675
	86.161	0.955867	0.067754	0.881451	0.883874	1.008	0.87739	0.86758	0.841828	1.01181	1.02092	0.951457	0.978936	0.989462	0.983047	1.0616	0.973938	1.00672
	86.7	0.951703	0.071442	0.860697	0.874818	0.979294	0.90359	0.861518	0.844863	1.00938	1.04008	0.930247	0.96646	0.962551	0.963037	1.08497	0.978192	1.01585
	87.238	0.957356	0.07266	0.856756	0.895841	0.989503	0.872176	0.859847	0.853105	0.996077	1.05652	0.967598	0.969617	0.97714	1.00396	1.07756	0.980129	1.00452
	87.777	0.952081	0.070412	0.866062	0.892596	0.978842	0.882137	0.862993	0.830484	1.0036	1.04482	0.942839	0.958381	0.971631	0.989755	1.06697	0.989261	1.00084
	88.315	0.959172	0.069457	0.879205	0.915202	0.990123	0.879812	0.865178	0.866164	1.02886	1.06347	0.936134	0.950566	0.971805	0.98655	1.08426	0.97443	0.995816
	88.854	0.963144	0.066218	0.881145	0.925106	0.968487	0.926762	0.856036	0.853827	1.01467	1.06133	0.946154	0.971594	0.985584	0.984885	1.07237	0.989079	1.01012
	89.392	0.957074	0.069605	0.88616	0.879333	0.974204	0.953954	0.851911	0.831444	1.04022	1.03974	0.949463	0.971268	0.948082	0.988017	1.06266	0.964615	1.01503
	89.931	0.955434	0.063655	0.879166	0.905685	0.968708	0.895431	0.874481	0.845164	1.01587	1.03871	0.959539	0.961475	0.967188	0.984766	1.05718	0.959999	1.01816
	90.469	0.956372	0.064779	0.876935	0.9164	0.960841	0.930121	0.86324	0.839738	1.01091	1.02575	0.952069	0.961925	0.98905	0.971412	1.06069	0.942645	1.04385
	91.008	0.952305	0.070941	0.893715	0.899958	0.929911	0.903049	0.830738	0.842198	1.02586	1.06108	0.986635	0.938711	0.953549	0.98479	1.0561	0.96359	1.01469
	91.546	0.960256	0.071392	0.85586	0.889043	0.940666	0.93237	0.858365	0.868635	1.04574	1.06847	0.982421	0.94064	1.0097	0.997999	1.03095	0.942824	1.04016
	92.085	0.961104	0.07467	0.877835	0.863606	0.987083	0.927817	0.846144	0.852279	1.05648	1.0605	0.958761	0.948363	1.00094	1.0154	1.04116	0.95131	1.02889
	92.623	0.964031	0.075014	0.881568	0.884444	0.975527	0.918682	0.841233	0.844151	1.03582	1.07055	0.96201	0.96934	1.01694	1.01431	1.03637	0.962365	1.04715
	93.162	0.960366	0.075015	0.859614	0.881301	0.976962	0.914291	0.834114	0.861935	1.02715	1.07508	0.945044	0.967406	1.01409	1.00953	1.04371	0.970957	1.02431
	93.7	0.958186	0.07539	0.874789	0.849535	0.96967	0.911319	0.83121	0.877076	1.01476	1.06263	0.94921	0.972401	0.993159	1.01867	1.04573	0.950706	1.05192
	94.239	0.958379	0.0806	0.83653	0.869859	0.969755	0.900209	0.870997	0.839103	1.00729	1.08269	0.953621	0.947723	0.995725	1.00567	1.05087	0.975816	1.06983
	94.777	0.956948	0.078632	0.835799	0.860929	0.978051	0.879564	0.856243	0.860606	1.01781	1.06509	0.956178	0.973583	0.995014	0.983484	1.04198	0.989589	1.0603
	95.316	0.964056	0.071607	0.859211	0.884876	0.982338	0.934935	0.855949	0.854586	1.00012	1.06483	0.966824	0.970622	1.01227	1.0008	1.04581	0.976085	1.05159
	95.854	0.960158	0.076723	0.863969	0.844172	0.970727	0.927762	0.852789	0.866778	0.99926	1.07495	0.955117	0.964645	1.01077	1.01366	1.05324	0.947914	1.05662
	96.393	0.96343	0.077888	0.856853	0.834493	0.996668	0.919122	0.844817	0.899741	1.0241	1.07436	0.951042	0.97068	1.01153	1.02028	1.05313	0.954452	1.04018
	96.931	0.961888	0.084809	0.840992	0.846594	0.964439	0.898022	0.832845	0.875114	1.03754	1.08131	0.964225	0.986335	1.00301	1.03025	1.07524	0.961825	1.03059
	97.47	0.957264	0.084721	0.842933	0.849794	0.943653	0.917486	0.802483	0.873458	1.02477	1.07798	0.974564	0.959932	1.00084	1.03045	1.06856	0.973275	1.01877
	98.008	0.96296	0.082678	0.869816	0.851993	0.940808	0.913146	0.809956	0.888933	1.02614	1.08326	0.978955	0.984865	1.02635	0.999554	1.09047	0.973329	1.00685
	98.547	0.968454	0.078124	0.875874	0.870346	0.954305	0.942517	0.820983	0.889571	1.03207	1.08239	0.973854	0.957672	1.01666	1.02073	1.08335	0.986589	1.01988
	99.085	0.958698	0.081748	0.856695	0.858147	0.937452	0.955949	0.798255	0.873192	1.01047	1.08218	0.971008	0.944404	1.01229	1.01073	1.06261	0.982966	1.02413
	99.624	0.958734	0.073841	0.855927	0.889443	0.947374	0.90283	0.82835	0.886116	1.00086	1.08546	0.958257	0.955817	1.01054	1.00465	1.04786	0.983709	1.02382
	100.162	0.957182	0.080568	0.869438	0.880259	0.941371	0.917491	0.802006	0.851307	1.0005	1.06686	0.977824	0.928889	1.00136	1.03062	1.05592	0.997225	1.03664
	100.701	0.966064	0.077407	0.87117	0.897308	0.929782	0.940219	0.817461	0.884497	1.02721	1.08032	0.957774	0.961546	0.996847	1.03079	1.07821	0.98479	1.03304
	101.239	0.961394	0.083295	0.854681	0.907084	0.930372	0.935581	0.78342	0.869387	1.02796	1.08514	0.956013	0.982729	1.0028	1.02347	1.07648	0.993359	0.992435
	101.778	0.954697	0.082105	0.851819	0.886997	0.936496	0.95161	0.785599	0.867277	1.0275	1.06874	0.949271	0.932917	0.98822	1.03179	1.07542	0.967043	0.999754
	102.316	0.958459	0.082398	0.88872	0.878722	0.93222	0.916064	0.804757	0.857647	1.07234	1.06562	0.953874	0.945787	0.985164	1.03365	1.07459	0.954044	1.01369
	102.855	0.955743	0.078279	0.88589	0.890532	0.948148	0.940328	0.804004	0.86125	1.02924	1.07297	0.943064	0.908639	0.991227	1.02488	1.06407	0.945426	1.02648
	103.393	0.951708	0.079957	0.877597	0.847417	0.925752	0.919656	0.818577	0.881956	1.03335	1.08241	0.938177	0.915651	1.00589	1.01699	1.06498	0.937376	1.00984
	103.932	0.95514	0.085675	0.88251	0.828748	0.951299	0.932735	0.784775	0.89208	1.02591	1.0592	0.941004	0.919481	1.00927	1.03331	1.08401	0.956669	1.0261
	104.47	0.956128	0.086588	0.884975	0.826768	0.962696	0.936325	0.79535	0.88734	1.0318	1.08892	0.927205	0.915051	1.03034	1.0094	1.0739	0.952183	1.01966
	105.009	0.955837	0.090169	0.880007	0.811542	0.981753	0.957788	0.777792	0.872582	1.05876	1.04724	0.962311	0.908322	1.02531	0.988682	1.06989	0.95159	1.04398
	105.547	0.953026	0.075337	0.887695	0.86777	0.942296	0.930709	0.78558	0.898767	1.05448	1.02016	0.974136	0.909263	1.03113	0.986169	1.04147	0.9485	1.01727
	106.086	0.955673	0.072472	0.90921	0.834976	0.934837	0.966008	0.814972	0.888445	1.03675	1.04067	0.971871	0.913298	1.02771	0.991235	1.03738	0.957682	1.01006
	106.624	0.951027	0.079819	0.904688	0.826366	0.957239	0.92487	0.791536	0.87926	1.04658	1.05383	0.967252	0.8983	1.00078	0.985893	1.04986	0.966699	1.01225
	107.163	0.948269	0.080483	0.885797	0.846085	0.957655	0.899599	0.768884	0.907053	1.05642	1.04378	0.943512	0.917719	1.0221	0.983175	1.03753	0.946541	1.00818
	107.701	0.95668	0.080758	0.899661	0.841345	0.977479	0.906825	0.799401	0.884283	1.06834	1.05577	0.932789	0.935154	1.0168	0.987524	1.04728	0.965476	1.03207
	108.24	0.957254	0.084866	0.902121	0.826818	1.0012	0.913461	0.801227	0.867274	1.04874	1.0507	0.933403	0.915303	1.00344	1.01267	1.07938	0.978964	1.02411
	108.778	0.960203	0.081026	0.905387	0.835434	0.995137	0.952942	0.805265	0.883003	1.04577	1.04586	0.900868	0.939892	0.998636	1.02962	1.06773	0.962153	1.03534
	109.317	0.954414	0.081476	0.915772	0.816507	1.00841	0.942928	0.812215	0.86003	1.01188	1.04363	0.925511	0.932635	1.01502	1.00187	1.04972	0.918874	1.06122
	109.855	0.961371	0.082095	0.90782	0.833772	0.989523	0.906984	0.82831	0.89063	1.05232	1.05371	0.9109	0.970062	1.00161	1.03227	1.06728	0.916702	1.05865
	110.394	0.954688	0.080726	0.928566	0.800277	0.964761	0.933	0.808398	0.916835	1.08072	1.02462	0.904848	0.955427	0.994057	1.00652	1.02844	0.922545	1.05131
	110.932	0.959093	0.088282	0.92025	0.776689	0.981589	0.951752	0.832962	0.88941	1.06745	1.07019	0.896025	0.954036	0.970358	1.01501	1.05845	0.936836	1.06539
	111.471	0.949881	0.092113	0.925115	0.77527	0.956989	0.906591	0.796571	0.887569	1.0755	1.06175	0.921882	0.928377	0.979697	1.00217	1.06568	0.912998	1.05205
	112.009	0.957656	0.082524	0.941485	0.818793	0.988069	0.90684	0.821468	0.885564	1.05184	1.0532	0.92993	0.950085	0.980761	0.989611	1.07248	0.906061	1.06864
	112.548	0.960232	0.084209	0.939412	0.830382	0.975687	0.901832	0.802839	0.899809	1.05285	1.06928	0.95456	0.945897	0.973407	1.00731	1.065	0.909727	1.07548
	113.086	0.958997	0.077868	0.932798	0.862674	1.00548	0.904214	0.815237	0.875541	1.03296	1.07122	0.951894	0.974036	0.963282	1.014	1.04228	0.887265	1.05207
	113.625	0.96413	0.071716	0.939821	0.8438	0.991704	0.930453	0.860416	0.89508	1.04215	1.05196	0.933289	0.966064	0.975515	1.03238	1.05139	0.89598	1.05195
	114.163	0.961885	0.072434	0.929728	0.835563	1.00433	0.955216	0.838044	0.896331	1.02777	1.03458	0.939928	0.954741	0.990373	1.01886	1.05287	0.897043	1.0529
	114.702	0.965575	0.07786	0.944546	0.85169	1.01015	0.903697	0.818548	0.89912	1.02812	1.04241	0.939499	0.964098	1.01034	1.04121	1.0677	0.908907	1.05359
	115.24	0.969304	0.071777	0.941276	0.840801	1.01213	0.941782	0.849592	0.910272	1.02297	1.0335	0.941864	0.951024	1.00429	1.04642	1.0371	0.924977	1.08155
	115.779	0.9628	0.073181	0.908952	0.864938	0.990461	0.910985	0.827049	0.900016	1.05361	1.0272	0.936296	0.942115	1.01072	1.02516	1.06487	0.93935	1.04027
	116.317	0.966182	0.07529	0.926313	0.865024	1.00614	0.934281	0.816453	0.896481	1.04232	1.03446	0.919793	0.942401	1.02278	1.01321	1.07119	0.947966	1.0539
	116.856	0.968086	0.068868	0.924886	0.872358	0.972619	0.977754	0.825367	0.887915	1.05216	1.0128	0.940674	0.966591	1.03409	1.03548	1.03956	0.946436	1.03259
	117.394	0.967084	0.072787	0.914857	0.856635	0.977599	0.935811	0.847413	0.895286	1.05995	1.03889	0.92312	0.949093	1.00505	1.03077	1.07194	0.955236	1.0446
	117.933	0.964928	0.072827	0.918997	0.812591	0.995028	0.961024	0.832547	0.906631	1.03362	1.03188	0.927161	0.977845	0.992781	1.03035	1.03936	0.974241	1.03986
	118.471	0.964368	0.070523	0.903178	0.834362	0.980999	0.958031	0.847206	0.890105	1.03435	1.02829	0.92178	0.969604	1.01534	1.02367	1.04872	0.972704	1.03717
	119.01	0.970135	0.078082	0.910135	0.798576	1.01556	0.958515	0.859138	0.900256	1.06201	1.02347	0.937319	0.970663	1.02943	1.01558	1.05731	0.95879	1.05527
	119.548	0.968378	0.077002	0.907056	0.807485	0.974622	0.953414	0.848937	0.913721	1.07651	1.02566	0.945635	0.977248	1.02022	1.00583	1.06607	0.954565	1.04871
	120.087	0.974486	0.079863	0.910802	0.84065	0.988105	0.928038	0.850679	0.908048	1.09815	1.02408	0.91171	1.00293	1.03495	1.02635	1.06088	0.963574	1.06835
	120.626	0.970238	0.074706	0.911113	0.801681	1.00175	0.971853	0.858466	0.941264	1.04591	1.04161	0.926773	0.957335	1.01162	1.0421	1.04596	0.948761	1.04739
	121.164	0.974876	0.084377	0.908784	0.804194	1.00131	0.987011	0.832407	0.923561	1.10086	1.0418	0.915356	0.980378	1.02448	1.05055	1.03651	0.961638	1.05431
	121.702	0.973419	0.084231	0.88413	0.782338	1.01469	1.00638	0.856829	0.916085	1.05585	1.04212	0.938454	0.972701	1.03274	1.07739	1.0198	0.953736	1.04803
	122.241	0.973641	0.083204	0.889706	0.792754	1.01973	0.951527	0.863213	0.925187	1.07269	1.02384	0.911957	0.985543	1.04477	1.05799	1.05039	0.966763	1.04856
	122.78	0.973917	0.088693	0.880792	0.764549	1.03015	0.978077	0.862619	0.921222	1.06715	1.03498	0.924025	0.991497	1.03845	1.05959	1.04854	0.952424	1.0547
	123.318	0.97268	0.093373	0.894269	0.79552	1.05339	0.953328	0.828412	0.880612	1.06664	1.05627	0.900102	0.972266	1.04696	1.06763	1.03432	0.973296	1.06717
	123.857	0.970565	0.089237	0.891479	0.791208	1.02627	0.955985	0.852543	0.898326	1.08522	1.02937	0.911126	0.982505	1.01593	1.07243	1.05184	0.926874	1.06737
	124.395	0.970812	0.086034	0.886959	0.792848	1.02574	0.918781	0.860666	0.919111	1.06285	1.03818	0.93886	0.964611	1.04393	1.06113	1.05902	0.93192	1.05759
	124.934	0.974237	0.085272	0.875946	0.815908	1.02833	0.928443	0.8745	0.903832	1.06354	1.07964	0.944442	0.96577	1.04011	1.05163	1.05496	0.924224	1.06228
	125.472	0.966412	0.091316	0.863827	0.762887	1.02711	0.9521	0.865613	0.904576	1.08027	1.07026	0.943284	0.95496	1.01535	1.02956	1.05549	0.924346	1.04655
	126.011	0.966804	0.090054	0.878079	0.774226	1.01796	0.934575	0.844301	0.915325	1.07254	1.09368	0.942821	0.972257	1.03316	1.03183	1.02106	0.925389	1.04484
	126.549	0.96887	0.075823	0.887313	0.792859	0.990974	0.964246	0.888614	0.918576	1.05183	1.05897	0.947284	0.960911	1.02737	1.01771	1.03078	0.940669	1.05495
	127.088	0.968471	0.078827	0.880172	0.793844	0.998425	0.93417	0.889082	0.921455	1.08557	1.03887	0.953345	0.951498	1.02576	1.01937	1.03033	0.943841	1.06133
	127.626	0.967007	0.077736	0.848882	0.840186	0.992538	0.956927	0.870445	0.919791	1.08974	1.05555	0.950723	0.92298	1.02597	0.99644	1.02975	0.946299	1.05889
	128.165	0.970318	0.085063	0.847685	0.795763	0.987352	0.96118	0.881957	0.940558	1.08869	1.06167	0.951655	0.937729	1.01389	1.01147	1.01089	0.961158	1.10311
	128.703	0.97145	0.078578	0.860717	0.79493	1.01055	0.979786	0.883505	0.937651	1.06988	1.04828	0.959842	0.939803	1.00262	1.00789	1.03079	0.974095	1.07141
	129.242	0.961122	0.083268	0.865604	0.79261	1.00516	0.957832	0.83633	0.909614	1.08419	1.04716	0.947721	0.923576	0.989308	1.0097	1.01473	0.977655	1.05565
	129.78	0.965375	0.076986	0.853549	0.829637	0.990201	1.00877	0.863534	0.904832	1.08806	1.04709	0.935658	0.933788	0.978851	1.01634	0.998416	0.977783	1.05414
	130.319	0.966519	0.084344	0.829922	0.824062	0.995159	0.989064	0.849356	0.922941	1.10345	1.04958	0.92938	0.940537	0.995398	1.00341	1.02319	0.973194	1.06915
	130.857	0.965232	0.086164	0.843909	0.801413	1.03051	0.976406	0.860843	0.906318	1.09222	1.05362	0.950498	0.910126	0.982432	1.01473	1.02637	0.964092	1.06499
	131.396	0.960913	0.081253	0.837434	0.814025	1.00516	0.976906	0.863313	0.916625	1.10531	1.0467	0.929338	0.929902	0.973942	0.976918	1.02298	0.968177	1.04697
	131.934	0.963448	0.077947	0.845955	0.80084	1.01184	0.994912	0.889885	0.904777	1.09227	1.0477	0.961099	0.935758	0.972687	0.983086	1.00688	0.964389	1.03965
	132.473	0.968768	0.075351	0.871369	0.833043	0.986518	1.00843	0.884167	0.908612	1.09142	1.06381	0.947726	0.918185	0.967325	0.986623	1.02086	0.981732	1.06171
	133.011	0.968811	0.084629	0.856339	0.823281	1.00031	1.00096	0.85443	0.923193	1.09649	1.07532	0.931084	0.902372	0.961138	1.01082	1.02465	1.00567	1.06611
	133.55	0.970428	0.081589	0.859031	0.842823	1.00541	0.990203	0.85859	0.901286	1.09847	1.05649	0.943748	0.930827	0.96717	0.998034	1.04689	0.973489	1.08396
	134.088	0.968036	0.083614	0.844711	0.84659	1.02445	1.00003	0.866259	0.887165	1.1021	1.05143	0.918695	0.921379	0.964998	0.997551	1.02994	0.986679	1.07856
	134.627	0.970886	0.080274	0.857583	0.858985	1.01208	0.999071	0.882076	0.890281	1.10474	1.04337	0.91075	0.924235	0.959168	1.00862	1.03883	0.991135	1.08238
	135.165	0.967758	0.075008	0.845149	0.836153	1.02562	0.975612	0.894475	0.910898	1.05787	1.04756	0.928611	0.928012	0.990585	0.988546	1.04503	0.975408	1.06684
	135.704	0.971613	0.078893	0.876731	0.864628	1.04528	1.01953	0.860427	0.906332	1.08659	1.03941	0.903871	0.923351	0.946758	0.977773	1.06104	1.00086	1.06161
	136.242	0.967822	0.077564	0.872964	0.835313	1.03444	0.986162	0.880113	0.908449	1.07408	1.03907	0.904061	0.920837	0.957535	0.982672	1.07671	1.00144	1.04349
	136.781	0.965853	0.076342	0.872118	0.837002	1.03059	0.979034	0.867557	0.900996	1.06229	1.02568	0.90598	0.936979	0.961596	0.989705	1.08682	1.00023	1.0312
	137.319	0.969629	0.080765	0.86667	0.814339	1.0326	1.01623	0.904567	0.925001	1.05247	1.027	0.909438	0.886679	0.983967	0.991046	1.10188	0.993027	1.03952
	137.858	0.972315	0.074288	0.879453	0.852804	1.0155	1.00698	0.902513	0.900273	1.07083	1.04238	0.894099	0.932171	0.969315	0.988654	1.08933	1.00743	1.03298
	138.396	0.967432	0.084406	0.861484	0.836461	1.01846	1.01788	0.891064	0.882952	1.10153	1.0379	0.889973	0.895411	0.968253	0.98674	1.07922	1.01047	1.03368
	138.935	0.974422	0.077889	0.880441	0.84106	1.04448	1.01884	0.892627	0.896339	1.05486	1.04359	0.929177	0.916194	0.962814	0.984397	1.09677	1.00346	1.05129
	139.473	0.966179	0.079212	0.85504	0.823979	1.03459	0.992359	0.901183	0.904795	1.06323	1.05822	0.887053	0.926597	0.969243	0.980359	1.06539	0.98974	1.04092
	140.012	0.96539	0.084935	0.851735	0.821029	1.04703	1.0022	0.874364	0.887922	1.06681	1.03931	0.889393	0.929878	0.974284	0.990302	1.07809	0.969703	1.0588
	140.55	0.975324	0.085538	0.861797	0.846554	1.03569	0.996112	0.879013	0.900446	1.05286	1.06087	0.875747	0.929204	0.996196	1.01112	1.10214	1.00794	1.07417
	141.089	0.972111	0.082051	0.833389	0.868578	1.04209	0.976985	0.901316	0.885018	1.06907	1.05081	0.88978	0.923634	0.993475	1.02866	1.07134	0.983682	1.06384
	141.627	0.976573	0.080727	0.860009	0.881619	1.07062	0.997335	0.882043	0.893303	1.07	1.04435	0.877118	0.938845	1.0084	1.00017	1.03908	0.994978	1.09074
	142.166	0.9751	0.083015	0.85914	0.866808	1.06032	0.999487	0.885974	0.906107	1.06471	1.04319	0.85609	0.938978	1.00833	0.98232	1.07697	1.00094	1.07712
	142.704	0.971741	0.085025	0.863323	0.887938	1.05233	0.994494	0.877918	0.899733	1.1096	1.04581	0.848406	0.914753	0.965373	0.995284	1.06917	0.990571	1.0614
	143.243	0.968041	0.083194	0.85892	0.881992	1.02126	1.00779	0.855245	0.923848	1.06999	1.03669	0.84009	0.912031	0.965063	1.01714	1.05337	0.992618	1.08457
	143.781	0.968169	0.083386	0.866346	0.877854	1.05694	0.978603	0.868945	0.919178	1.06866	1.0244	0.832563	0.927041	0.968735	0.999138	1.08969	0.979351	1.06507
	144.32	0.970317	0.083604	0.859843	0.859862	1.05531	0.9716	0.882381	0.923717	1.09287	1.04529	0.847504	0.931153	0.991803	0.993645	1.05821	0.969597	1.07197
	144.858	0.968979	0.074561	0.885052	0.890692	1.06526	0.943178	0.906928	0.899785	1.08001	1.04246	0.855596	0.91915	0.98757	1.00736	1.03835	0.96451	1.04879
	145.397	0.966557	0.091541	0.844291	0.852367	1.07221	0.958982	0.912222	0.899122	1.11855	1.04514	0.836902	0.914313	0.96222	1.02477	1.06343	0.937105	1.05674
	145.935	0.971706	0.079891	0.876269	0.877117	1.04722	0.992131	0.909507	0.904255	1.10847	1.03815	0.843243	0.928218	0.97455	1.00886	1.05843	0.958875	1.0503
	146.474	0.974588	0.083276	0.875385	0.876323	1.08781	0.986532	0.885467	0.889815	1.1067	1.04331	0.866767	0.93343	0.962413	1.02948	1.05642	0.980247	1.03873
	147.012	0.97378	0.087817	0.870161	0.834455	1.05289	0.974132	0.932348	0.899393	1.13723	1.04907	0.88252	0.90604	0.958924	1.06133	1.04316	0.954288	1.05076
	147.551	0.974334	0.089258	0.868649	0.867122	1.04169	0.990198	0.872264	0.884095	1.1393	1.04465	0.868924	0.922046	0.965001	1.06497	1.03512	0.991657	1.05933
	148.089	0.975785	0.084642	0.839923	0.873316	1.05389	1.01188	0.890446	0.895468	1.11059	1.05775	0.875859	0.939534	0.976868	1.03176	1.04275	0.981148	1.05559
	148.628	0.967386	0.083285	0.834395	0.869552	1.04048	0.993288	0.875214	0.900877	1.10735	1.07208	0.879338	0.925764	0.946797	1.02077	1.02768	0.991621	1.02559
	149.166	0.962941	0.086439	0.823585	0.835127	1.00433	0.978043	0.892295	0.896425	1.11056	1.06666	0.874713	0.917485	0.966323	1.03336	1.0345	0.978863	1.03184
	149.705	0.967214	0.081673	0.807778	0.872652	1.03073	1.02723	0.892654	0.900544	1.1035	1.06239	0.910727	0.901327	0.985652	1.01639	1.00125	0.982795	1.01258
	150.243	0.95947	0.083948	0.818598	0.828024	1.01482	1.00786	0.857275	0.903592	1.07726	1.0741	0.894541	0.928038	0.964651	1.00912	1.01164	0.972614	1.02994
	150.782	0.964072	0.086672	0.817751	0.864606	0.99032	1.04456	0.856553	0.906749	1.0993	1.06254	0.897035	0.894926	0.959169	1.01131	1.02052	0.976854	1.05889
	151.32	0.956594	0.08802	0.801317	0.84752	0.976672	1.01999	0.876828	0.869821	1.10325	1.06849	0.90309	0.886278	0.96573	1.03079	1.00399	0.973972	1.02116
	151.859	0.948884	0.089147	0.802668	0.828676	0.990489	0.993447	0.854632	0.880081	1.08232	1.05505	0.892712	0.860139	0.958846	1.0323	1.01528	0.957413	1.02921
	152.397	0.953145	0.098646	0.790611	0.817973	0.983715	0.979865	0.856035	0.867834	1.10235	1.04942	0.891943	0.889478	0.959408	1.05135	1.02177	0.943123	1.09231
	152.936	0.948051	0.094887	0.797415	0.79943	0.950067	0.943979	0.87884	0.870207	1.11791	1.04604	0.914991	0.881764	0.964766	1.02751	1.00442	0.946214	1.07723
	153.474	0.945775	0.095901	0.800032	0.796733	0.943423	0.954352	0.863715	0.86577	1.09126	1.0562	0.898734	0.889154	0.961498	1.05342	1.01132	0.925715	1.07531
	154.013	0.949177	0.098497	0.817719	0.795497	0.925571	0.9683	0.832426	0.864652	1.0622	1.05959	0.906781	0.878819	0.986193	1.07479	1.01317	0.96088	1.09106
	154.551	0.947577	0.096388	0.793491	0.823509	0.923947	0.947694	0.840352	0.865437	1.0933	1.046	0.902101	0.887479	0.979781	1.05911	1.02031	0.954276	1.07687
	155.09	0.953628	0.099629	0.793024	0.817125	0.93882	0.992673	0.844666	0.882364	1.09835	1.05689	0.901251	0.904287	0.944195	1.05812	1.02147	0.944696	1.1065
	155.628	0.952567	0.1009	0.767379	0.840569	0.968076	0.994538	0.825504	0.903892	1.10219	1.04228	0.8915	0.879991	0.978982	1.06708	0.975286	0.952326	1.09892
	156.167	0.95588	0.090613	0.800899	0.85853	0.982193	0.966558	0.85848	0.894987	1.07364	1.07002	0.89461	0.877009	0.96753	1.05067	0.984796	0.958807	1.09946
	156.705	0.955693	0.093783	0.782345	0.87648	0.976567	0.980176	0.82951	0.896958	1.07211	1.0554	0.871545	0.903977	0.978373	1.04359	0.996858	0.96366	1.10786
	157.244	0.952192	0.099683	0.779554	0.860077	0.95997	0.986746	0.823064	0.900809	1.08394	1.03575	0.868374	0.878595	0.97461	1.03253	1.00755	0.956272	1.13505
	157.782	0.950572	0.100472	0.76987	0.833494	0.953937	1.01931	0.825164	0.897558	1.07627	1.02812	0.87737	0.871624	0.972139	1.04421	1.00464	0.974436	1.11045
	158.321	0.958182	0.104251	0.778758	0.841918	0.962075	1.01899	0.830087	0.886097	1.0725	1.03735	0.896928	0.866978	0.993043	1.06295	1.03249	0.955502	1.13707
	158.859	0.951988	0.098727	0.759574	0.825795	0.953451	0.96737	0.864132	0.887999	1.09376	1.0243	0.893622	0.881184	0.992467	1.02743	1.03931	0.967375	1.10204
	159.398	0.950212	0.095805	0.76179	0.860558	0.966221	0.983595	0.850787	0.888433	1.05068	1.00937	0.870401	0.864893	0.996567	1.03582	1.03478	0.968873	1.11042
	159.936	0.943053	0.104548	0.761941	0.827713	0.945416	0.944749	0.828294	0.867258	1.09119	1.01933	0.869951	0.870539	0.963865	1.01336	1.04718	0.971379	1.12364
	160.475	0.932717	0.094187	0.754573	0.808446	0.911111	0.959552	0.826969	0.87546	1.05455	0.998957	0.881788	0.869969	0.976597	1.00339	1.01724	0.98074	1.07142
	161.013	0.931131	0.095221	0.754499	0.816771	0.915137	0.982839	0.828649	0.88231	1.10298	0.969663	0.895125	0.849321	0.960718	0.967468	1.00023	0.971388	1.06986
	161.552	0.92924	0.100665	0.745788	0.787179	0.883786	0.960426	0.836235	0.866959	1.09418	0.98338	0.894505	0.858653	0.968536	0.982566	1.02867	0.979385	1.06834
	162.091	0.927735	0.091334	0.758588	0.810841	0.901663	0.966015	0.8243	0.873553	1.08019	0.978632	0.884043	0.878118	0.971022	0.948973	1.02312	0.963396	1.05357
	162.629	0.937147	0.093292	0.759254	0.838115	0.948819	0.992578	0.818968	0.850988	1.07683	0.988519	0.89461	0.884003	0.981928	0.9421	1.02437	0.990351	1.06577
	163.168	0.935461	0.088901	0.760638	0.864644	0.97152	0.980275	0.799292	0.863968	1.04461	1.00075	0.875479	0.888986	0.96739	0.964962	1.01758	0.967971	1.06385
	163.706	0.937987	0.093664	0.749295	0.857298	0.954031	0.993111	0.802744	0.858783	1.06437	1.02457	0.899025	0.881339	0.980581	0.961829	1.01681	0.964027	1.06198
	164.245	0.937442	0.092979	0.755003	0.864989	0.933867	0.949217	0.835594	0.853182	1.05426	0.994378	0.88732	0.850939	1.00708	0.996973	1.01166	0.980646	1.08651
	164.783	0.945168	0.092503	0.765128	0.871103	0.966827	0.987351	0.80239	0.887099	1.06821	0.992722	0.880654	0.893438	0.969901	0.986043	1.0113	1.00308	1.09227
	165.322	0.9398	0.094991	0.763284	0.906347	0.952808	0.916011	0.777541	0.880542	1.07049	1.01828	0.89464	0.867313	0.969256	0.98211	1.01838	0.995101	1.08489
	165.86	0.939754	0.094998	0.755284	0.885852	0.946187	0.967283	0.795477	0.87567	1.07496	1.02628	0.890176	0.853063	0.989311	0.974726	1.0069	0.981007	1.07413
	166.399	0.938471	0.096577	0.759487	0.847069	0.928221	0.95101	0.792921	0.893875	1.06022	1.02921	0.897124	0.876238	0.945906	1.00034	0.995652	0.994532	1.10527
	166.937	0.934126	0.096417	0.745253	0.874287	0.966413	0.910165	0.775139	0.878081	1.03625	1.02284	0.882339	0.873235	0.99308	0.985093	1.00875	0.975909	1.08506
	167.476	0.943217	0.093624	0.763337	0.891626	0.991133	0.94423	0.801779	0.881487	1.06293	1.01312	0.873647	0.869163	0.979909	1.00205	0.989866	0.989325	1.09465
	168.014	0.940528	0.095616	0.752906	0.860041	1.00584	0.918065	0.80728	0.882674	1.0771	0.994464	0.8891	0.879755	0.957414	1.02318	0.982107	0.992604	1.08539
	168.553	0.93893	0.098932	0.755057	0.868037	0.98311	0.911449	0.811009	0.856847	1.04708	0.994603	0.868831	0.869116	0.982048	1.04125	0.987543	0.996416	1.11156
	169.091	0.94072	0.096759	0.759064	0.828988	0.981836	0.908884	0.830645	0.875706	1.05267	1.00326	0.857128	0.905104	0.977881	1.03022	0.990827	1.0088	1.0998
	169.63	0.940263	0.0948	0.76366	0.841351	0.988136	0.921822	0.837893	0.887988	1.06391	0.983454	0.848185	0.888325	0.963611	1.02316	0.970693	1.02067	1.10109
	170.168	0.941799	0.097384	0.750846	0.818423	0.982731	0.943658	0.837595	0.872983	1.07129	0.997277	0.881414	0.896701	0.956078	1.02494	0.986807	1.00642	1.09982
	170.707	0.935682	0.095898	0.757911	0.82389	0.964298	0.953959	0.819772	0.856187	1.05728	1.00394	0.891007	0.87625	0.963696	0.997277	0.96037	1.00345	1.10594
	171.245	0.937879	0.101757	0.759775	0.800197	0.973541	0.906266	0.835237	0.867199	1.08536	0.997533	0.878269	0.898168	0.955596	1.00957	0.979022	0.996159	1.1263
	171.784	0.93864	0.09992	0.764009	0.783525	0.965627	0.934643	0.833608	0.868213	1.06773	1.01368	0.886653	0.893455	0.975573	0.993834	0.981135	1.00294	1.11498
	172.322	0.94155	0.102112	0.771104	0.786682	0.990524	0.925901	0.850895	0.866116	1.09697	1.01797	0.906962	0.875256	0.942347	0.978319	0.98317	1.00644	1.12459
	172.861	0.940942	0.109815	0.781816	0.782773	0.961706	0.926381	0.810345	0.860401	1.13626	1.00545	0.881145	0.865729	0.972189	1.00132	1.00065	1.0176	1.11035
	173.399	0.940257	0.101582	0.797547	0.794583	0.977479	0.91037	0.820412	0.870664	1.10597	1.01159	0.861817	0.883469	0.94391	1.00666	0.998645	1.02307	1.09766
	173.938	0.935042	0.102005	0.812002	0.788419	0.959388	0.884808	0.793652	0.880434	1.08333	1.01982	0.851885	0.884077	0.960478	1.01386	0.978888	1.00448	1.11012
	174.476	0.932824	0.10791	0.780567	0.731213	0.953483	0.936733	0.817074	0.873643	1.09737	1.00728	0.881398	0.882813	0.930495	0.971118	0.992218	1.03467	1.10227
	175.015	0.943248	0.104521	0.788882	0.795891	0.977412	0.964336	0.833577	0.863502	1.08447	1.00602	0.838432	0.883886	0.951568	0.980941	1.00615	1.05268	1.12098
	175.553	0.944111	0.103201	0.797009	0.768579	0.952262	0.943166	0.843369	0.909206	1.11444	1.00632	0.87208	0.895119	0.942427	0.968883	0.975838	1.05053	1.12244
	176.092	0.936367	0.096622	0.806861	0.778493	0.938319	0.905094	0.824095	0.88095	1.07042	0.995844	0.873495	0.889112	0.97422	0.964556	0.994126	1.05659	1.09333
	176.63	0.944069	0.096695	0.792686	0.800724	0.966577	0.88859	0.84942	0.877438	1.09801	1.02762	0.87488	0.918882	0.965686	0.963577	1.01389	1.03879	1.08427
	177.169	0.945189	0.103772	0.797038	0.790217	0.9648	0.889706	0.851798	0.859847	1.10399	1.01709	0.884342	0.881534	0.980783	0.968415	1.01186	1.0844	1.092
	177.707	0.945806	0.104865	0.799774	0.785735	0.968236	0.888933	0.853465	0.87423	1.10818	1.00192	0.840266	0.90669	1.00473	0.968739	1.0198	1.07291	1.09347
	178.246	0.945245	0.097355	0.801606	0.786015	0.986241	0.898866	0.852277	0.871585	1.09793	1.01609	0.870179	0.904873	0.977714	0.980653	1.01766	1.05643	1.06054
	178.784	0.948751	0.102342	0.813554	0.780896	0.961292	0.886372	0.853783	0.877377	1.09137	1.01507	0.85251	0.910217	1.03023	0.989237	1.01057	1.06716	1.09162
	179.323	0.954052	0.101704	0.811709	0.846534	0.943729	0.914246	0.829268	0.86773	1.10479	1.00917	0.848524	0.920979	1.0358	0.989778	0.998498	1.07752	1.11251
	179.861	0.953866	0.099596	0.813658	0.819901	0.97651	0.910081	0.849976	0.864908	1.10734	1.01272	0.864039	0.912516	1.01238	0.995703	0.988936	1.08466	1.09466
	180.4	0.95087	0.096257	0.841804	0.789041	0.945081	0.903706	0.875549	0.876163	1.07201	1.02012	0.846452	0.922105	1.00714	0.990211	0.988512	1.07486	1.11029
	180.938	0.943021	0.105509	0.807887	0.769826	0.978692	0.890373	0.866572	0.837174	1.09272	1.01805	0.849522	0.895474	1.00133	0.983474	0.983742	1.07273	1.09775
	181.477	0.947372	0.1121	0.7901	0.791219	0.971376	0.871509	0.852075	0.861031	1.08383	1.04648	0.85335	0.87248	1.03629	0.972194	0.99909	1.09247	1.11709
	182.015	0.947264	0.106309	0.784427	0.811459	0.944763	0.87324	0.841117	0.833652	1.07804	1.04572	0.91416	0.897599	1.02881	0.977755	0.989747	1.07612	1.11236
	182.554	0.948586	0.111061	0.761338	0.820088	0.936522	0.876323	0.883124	0.819107	1.09868	1.0366	0.906705	0.871764	1.04339	0.983768	1.00184	1.07285	1.11669
	183.092	0.94815	0.113118	0.767151	0.823379	0.927531	0.87223	0.84581	0.834527	1.05516	1.05758	0.914425	0.886763	1.03509	0.973852	0.97821	1.10248	1.14806
	183.631	0.946852	0.118339	0.783459	0.813123	0.93839	0.864776	0.824834	0.815491	1.11415	1.05081	0.910482	0.873104	1.04214	0.985322	0.961927	1.08618	1.1386
	184.169	0.950336	0.113475	0.804352	0.782994	0.939391	0.864718	0.871301	0.789275	1.0728	1.04582	0.940296	0.905371	1.05996	0.987739	0.974676	1.08317	1.13317
	184.708	0.952375	0.112766	0.786374	0.82222	0.935696	0.892275	0.851117	0.795601	1.05914	1.06073	0.947542	0.888422	1.07231	0.998041	0.960762	1.07052	1.14488
	185.246	0.950313	0.104146	0.807941	0.86296	0.899698	0.858389	0.851466	0.82937	1.05205	1.03609	0.926844	0.901426	1.056	0.979398	0.965785	1.07986	1.14742
	185.785	0.945956	0.114455	0.800928	0.817721	0.894907	0.836921	0.862602	0.792658	1.07918	1.02311	0.926758	0.907409	1.07744	0.987891	0.969775	1.05823	1.15381
	186.323	0.942718	0.112299	0.798851	0.808753	0.889918	0.863779	0.855577	0.80244	1.0333	1.02121	0.91667	0.882169	1.07868	0.979012	0.981286	1.07883	1.15031
	186.862	0.94815	0.113894	0.795515	0.833402	0.877999	0.903586	0.851207	0.80417	1.07427	1.01984	0.910001	0.883969	1.08981	0.968247	0.990346	1.05129	1.1686
	187.4	0.950648	0.11291	0.793889	0.863056	0.859765	0.915006	0.819871	0.814039	1.05013	1.02853	0.937314	0.893893	1.09915	0.960136	1.01076	1.04845	1.16573
	187.939	0.948642	0.118239	0.810121	0.813976	0.876368	0.878047	0.817454	0.800266	1.07281	1.00857	0.938844	0.899831	1.10838	0.971598	1.01082	1.06293	1.15962
	188.477	0.949532	0.118219	0.79126	0.82082	0.878605	0.861708	0.867458	0.811776	1.08439	0.988719	0.937035	0.870695	1.09398	0.990638	1.00813	1.06346	1.17431
	189.016	0.942805	0.108141	0.807171	0.801026	0.887291	0.884718	0.847458	0.817927	1.05655	0.97543	0.926072	0.910261	1.07451	0.978624	0.972818	1.03369	1.16854
	189.554	0.949307	0.115501	0.801614	0.821882	0.925781	0.907633	0.812056	0.825994	1.08387	0.966757	0.924738	0.890584	1.08823	0.996708	0.966165	1.03019	1.19738
	190.093	0.948911	0.123166	0.77994	0.793878	0.894749	0.941467	0.823016	0.826154	1.08204	0.942705	0.909679	0.903205	1.09503	0.991053	1.01774	1.01537	1.21763
	190.631	0.948684	0.116584	0.786345	0.777475	0.915267	0.903295	0.82713	0.837279	1.06344	0.956197	0.929735	0.929109	1.07897	1.02365	1.00284	1.00202	1.19751
	191.17	0.952181	0.113139	0.808132	0.793464	0.895351	0.929232	0.827047	0.834527	1.06406	0.973351	0.921502	0.938069	1.08697	1.00147	1.0145	0.999622	1.19543
	191.708	0.953409	0.112322	0.815464	0.764097	0.893017	0.928491	0.845831	0.856163	1.06426	0.944025	0.948824	0.916943	1.10303	1.01913	1.0101	1.01772	1.17404
	192.247	0.949015	0.117257	0.792126	0.747931	0.891166	0.944131	0.826925	0.826733	1.06205	0.969397	0.951619	0.928367	1.08488	0.995269	1.02656	1.01687	1.17121
	192.785	0.946479	0.121156	0.785114	0.753484	0.86504	0.885176	0.807134	0.831134	1.0953	0.973559	0.949867	0.948055	1.07539	1.03189	1.02626	1.02317	1.14661
	193.324	0.940306	0.11151	0.789561	0.768969	0.895622	0.886659	0.808743	0.814319	1.03533	0.975454	0.944985	0.948564	1.07639	0.995532	1.01238	1.00539	1.14668
	193.862	0.943096	0.119012	0.773155	0.758351	0.894218	0.890004	0.802232	0.824276	1.07239	0.962559	0.939693	0.961556	1.0766	1.00814	1.01625	1.00659	1.16042
	194.401	0.940958	0.114941	0.749678	0.761346	0.909424	0.870356	0.808858	0.856929	1.06853	0.9775	0.937562	0.949135	1.07256	0.998075	1.00088	1.01816	1.13538
	194.939	0.934663	0.111251	0.751163	0.783005	0.88673	0.876334	0.818633	0.865366	1.03817	0.941753	0.920993	0.900861	1.05286	0.987722	1.01608	1.02386	1.15642
	195.478	0.937265	0.110983	0.742483	0.814853	0.889655	0.865799	0.805185	0.840551	1.06309	0.968959	0.929187	0.947644	1.05348	0.978502	1.02805	0.988755	1.14278
	196.016	0.939098	0.118081	0.716879	0.79301	0.874305	0.873895	0.809689	0.843878	1.04194	0.943589	0.971906	0.953298	1.08439	0.990985	1.03438	1.01657	1.13774
	196.555	0.935733	0.116726	0.741131	0.787419	0.85687	0.839158	0.820831	0.848554	1.05387	0.955988	0.93988	0.934091	1.10194	0.989821	1.03782	1.00905	1.11957
	197.093	0.94085	0.114545	0.749	0.768778	0.880783	0.840569	0.841676	0.879134	1.03152	0.972099	0.96112	0.915618	1.09532	0.99178	1.03907	1.00752	1.13877
	197.632	0.938942	0.115353	0.747656	0.78307	0.892136	0.865147	0.797076	0.880097	1.03927	0.980631	0.961554	0.909013	1.08628	0.956061	1.03641	0.995756	1.15397
	198.17	0.941608	0.121736	0.737821	0.759229	0.879646	0.86012	0.829137	0.886184	1.07571	0.983329	0.958994	0.922335	1.10864	0.950835	1.03815	0.973888	1.1601
	198.709	0.941497	0.117523	0.756188	0.779141	0.896692	0.851056	0.807176	0.877302	1.05747	0.99423	0.958631	0.894089	1.0736	0.96365	1.04259	1.00783	1.16281
	199.247	0.945818	0.120079	0.751403	0.770086	0.884202	0.886906	0.819903	0.874622	1.05243	0.977793	0.977882	0.89486	1.0987	0.981939	1.04585	0.997709	1.17299
	199.786	0.945204	0.119961	0.750922	0.759887	0.884924	0.865327	0.835127	0.875291	1.04618	0.990439	0.960357	0.909114	1.09259	0.994764	1.0443	0.99546	1.17338
	200.325	0.945791	0.126404	0.754031	0.773727	0.859428	0.863987	0.782915	0.895225	1.05855	0.970599	0.967222	0.917459	1.09561	0.976892	1.05783	1.03007	1.18331
	200.863	0.944816	0.128067	0.729114	0.750475	0.875803	0.879062	0.802242	0.886199	1.0765	0.998175	0.972786	0.896064	1.09098	0.973051	1.0544	1.02082	1.16658
	201.401	0.945551	0.132178	0.757555	0.744214	0.857664	0.855168	0.813779	0.863986	1.08062	0.980966	0.964533	0.902831	1.12084	1.00097	1.0387	1.00991	1.19152
	201.94	0.951002	0.123154	0.746341	0.769929	0.847202	0.87569	0.834583	0.891278	1.07211	0.985322	0.976918	0.906825	1.11421	1.02061	1.03885	1.03627	1.14888
	202.479	0.945372	0.129497	0.757219	0.712539	0.850845	0.872972	0.833251	0.866891	1.07939	0.987401	0.987552	0.917714	1.09576	1.00353	1.01885	1.02155	1.17511
	203.017	0.948369	0.127119	0.75844	0.73188	0.873015	0.903609	0.814094	0.874466	1.07101	0.98948	0.990965	0.897357	1.08627	0.976547	1.04658	1.02887	1.18296
	203.556	0.951569	0.124424	0.767878	0.767278	0.859868	0.884871	0.844629	0.842	1.09107	0.961272	0.974943	0.912103	1.08831	1.00355	1.05482	1.04522	1.17571
	204.094	0.957852	0.122405	0.766558	0.772693	0.902853	0.892833	0.855939	0.859886	1.07054	0.964327	0.981001	0.917136	1.10443	0.989571	1.04736	1.04143	1.20122
	204.633	0.950763	0.117016	0.764004	0.759979	0.871795	0.876599	0.880452	0.871514	1.08693	0.949723	0.981566	0.937458	1.07466	0.987998	1.02756	1.01437	1.17685
	205.171	0.951759	0.120104	0.773744	0.764602	0.90133	0.884493	0.834088	0.855175	1.06365	0.952401	0.978562	0.921968	1.069	1.02874	1.05433	1.00126	1.19305
	205.71	0.945275	0.115107	0.757787	0.757145	0.909079	0.892946	0.82893	0.848629	1.04909	0.944094	1.00534	0.933737	1.05607	0.982639	1.04727	1.00771	1.15866
	206.248	0.95105	0.115958	0.755864	0.784893	0.881735	0.906278	0.846682	0.869015	1.06961	0.93571	1.00102	0.936853	1.06654	0.985864	1.04213	0.995172	1.18838
	206.787	0.9521	0.109766	0.757631	0.792126	0.905207	0.920195	0.846467	0.851891	1.05765	0.947371	1.01543	0.947447	1.08374	1.00108	1.02142	0.981016	1.15282
	207.325	0.949552	0.112732	0.765923	0.791266	0.908964	0.911875	0.827685	0.847825	1.05307	0.953499	0.996721	0.942704	1.09405	0.959632	1.03768	0.983853	1.16853
	207.864	0.949886	0.117064	0.759757	0.769513	0.910041	0.923547	0.811134	0.856594	1.06462	0.936761	1.00272	0.932608	1.09898	0.997811	1.03801	0.989861	1.15633
	208.402	0.951265	0.106547	0.775107	0.804825	0.923607	0.915323	0.829111	0.8883	1.05581	0.929841	1.0012	0.903522	1.09043	0.985481	1.01591	0.991917	1.15858
	208.941	0.954248	0.107932	0.772011	0.780999	0.903885	0.944928	0.850407	0.8762	1.04201	0.95556	1.01928	0.924064	1.07435	0.993719	1.02054	0.986861	1.16892
	209.479	0.945891	0.112581	0.76182	0.786354	0.87871	0.922333	0.826994	0.869104	1.03378	0.96643	1.00468	0.891236	1.07025	0.967911	1.04103	0.996269	1.17145
	210.018	0.955539	0.118355	0.773347	0.79718	0.870244	0.921762	0.825223	0.86853	1.0777	0.961634	0.978227	0.92016	1.10208	0.989435	1.04422	1.01522	1.18812
	210.556	0.9522	0.110073	0.780586	0.819263	0.847971	0.950512	0.813687	0.872593	1.05774	0.962139	0.997286	0.915579	1.0659	0.993844	1.05648	0.985418	1.164
	211.095	0.948176	0.113732	0.790556	0.789232	0.840173	0.927834	0.814217	0.882579	1.03275	0.96416	0.990665	0.914186	1.09512	0.966801	1.0575	0.982359	1.17452
	211.633	0.949057	0.119711	0.755404	0.775728	0.842519	0.92656	0.832248	0.888749	1.02897	0.938884	0.999546	0.943876	1.10103	0.987945	1.03763	0.979739	1.19702
	212.172	0.949741	0.118901	0.797664	0.783213	0.832462	0.933728	0.798573	0.893066	1.06106	0.93329	0.991415	0.918027	1.1082	0.975047	1.03321	1.00007	1.18709
	212.71	0.946378	0.121054	0.771189	0.784226	0.847574	0.882183	0.822141	0.896246	1.05837	0.925831	0.9784	0.914214	1.1056	0.980123	1.04155	0.988709	1.19931
	213.249	0.944156	0.120319	0.780091	0.757191	0.880655	0.853601	0.831268	0.879268	1.03082	0.915448	1.01187	0.918869	1.09515	0.965397	1.04754	1.0053	1.18987
	213.787	0.942597	0.122533	0.778486	0.757213	0.830293	0.850662	0.85591	0.887129	1.05986	0.906394	1.02029	0.913848	1.07664	0.971448	1.03213	1.00089	1.19776
	214.326	0.944529	0.116706	0.79667	0.772246	0.873799	0.850793	0.828844	0.881596	1.06699	0.89012	0.996764	0.944602	1.10558	0.962988	1.04797	0.983475	1.1655
	214.864	0.939849	0.110892	0.795884	0.756919	0.854096	0.859821	0.850506	0.899095	1.01666	0.901245	1.00828	0.923452	1.10259	0.968796	1.04047	0.970713	1.14919
	215.403	0.93911	0.12002	0.773294	0.734054	0.836456	0.860255	0.831376	0.88466	1.03682	0.921744	1.01184	0.952901	1.09927	0.97035	1.04453	0.974396	1.15471
	215.941	0.943297	0.126212	0.76906	0.72447	0.819341	0.836879	0.875493	0.886229	1.06059	0.945336	1.0115	0.93901	1.08761	0.987425	1.04205	0.980581	1.18388
	216.48	0.941081	0.117831	0.763497	0.722789	0.846083	0.868912	0.846413	0.913905	1.02687	0.952363	0.999265	0.919622	1.10349	0.986894	1.03791	0.987266	1.14093
	217.018	0.942199	0.117646	0.763104	0.730705	0.841293	0.88505	0.870486	0.885335	1.03348	0.926299	1.00207	0.93296	1.09484	0.975442	1.04508	0.991402	1.15544
	217.557	0.941857	0.117528	0.764644	0.733956	0.839876	0.871725	0.87787	0.879605	1.04909	0.9351	0.993282	0.933137	1.07507	0.967165	1.0568	0.991585	1.15895
	218.095	0.937463	0.117419	0.769191	0.741908	0.812971	0.898473	0.83135	0.892323	1.0458	0.91675	0.991161	0.93238	1.10741	0.955469	1.03712	0.99592	1.13373
	218.634	0.931806	0.126481	0.757936	0.699068	0.772301	0.889517	0.860539	0.877128	1.04922	0.902022	1.01684	0.921426	1.08842	0.966913	1.04837	0.999986	1.12741
	219.172	0.934165	0.126036	0.763945	0.715512	0.78178	0.88792	0.849385	0.87218	1.08336	0.90029	1.0112	0.924561	1.10045	0.95259	1.0473	1.00261	1.1194
	219.711	0.933594	0.123522	0.775675	0.734374	0.771996	0.900748	0.839137	0.868675	1.01615	0.928444	1.00723	0.916035	1.10853	0.944869	1.01894	1.01148	1.16163
	220.249	0.938536	0.127134	0.788035	0.714698	0.784538	0.897406	0.837788	0.879535	1.05053	0.928987	0.997793	0.925624	1.13411	0.946134	1.0444	0.997293	1.15117
	220.788	0.935347	0.133154	0.762849	0.673325	0.796615	0.89348	0.842126	0.873393	1.06938	0.942169	1.00086	0.91849	1.11014	0.964929	1.02062	1.00151	1.16033
	221.326	0.932511	0.126241	0.777164	0.711589	0.807894	0.84741	0.814635	0.90214	1.05763	0.937353	0.971357	0.918563	1.11917	0.943204	1.02069	1.01122	1.14764
	221.865	0.934284	0.129772	0.77579	0.705629	0.790068	0.830643	0.824304	0.903226	1.07132	0.923908	0.984654	0.926003	1.10495	0.965914	1.03807	1.03005	1.13973
	222.403	0.938203	0.126704	0.758079	0.737169	0.794974	0.868299	0.842103	0.882963	1.06461	0.918047	1.00109	0.930514	1.12055	0.976126	1.0254	0.99524	1.1579
	222.942	0.93685	0.133717	0.765092	0.684016	0.791643	0.867169	0.873196	0.884896	1.0794	0.937454	0.976127	0.90193	1.12205	0.960702	1.03766	1.00899	1.16243
	223.48	0.937356	0.128908	0.770792	0.689814	0.805114	0.890114	0.854235	0.89978	1.06136	0.941722	0.991374	0.869373	1.09831	0.967478	1.03696	1.02826	1.15564
	224.019	0.94316	0.110355	0.789916	0.766573	0.796385	0.915978	0.860339	0.894539	1.04563	0.954773	0.982602	0.905306	1.08549	0.981911	1.02182	1.00598	1.14016
	224.557	0.946655	0.121974	0.797496	0.730433	0.768307	0.956504	0.863013	0.886043	1.06949	0.94517	1.00898	0.899252	1.10471	0.971435	1.0475	1.01919	1.1323
	225.096	0.942775	0.112893	0.802616	0.749421	0.80454	0.930072	0.858077	0.891789	1.02682	0.942036	1.01343	0.870604	1.08791	0.972191	1.04822	1.00612	1.13778
	225.634	0.938925	0.112682	0.7853	0.721476	0.798293	0.939372	0.873888	0.90727	1.02013	0.930224	0.999351	0.881468	1.07955	0.976559	1.04368	1.01385	1.11347
	226.173	0.945629	0.120558	0.783771	0.74583	0.803953	0.943958	0.840977	0.892354	1.05746	0.926358	0.959651	0.906228	1.08954	0.982686	1.06296	1.02811	1.16061
	226.711	0.935255	0.119927	0.78633	0.731057	0.783583	0.907223	0.860691	0.868364	1.07019	0.906363	0.973801	0.880759	1.07608	0.981383	1.04582	1.02919	1.128
	227.25	0.939013	0.123296	0.781106	0.726924	0.812328	0.897079	0.866499	0.870701	1.01859	0.898526	0.968824	0.904887	1.10264	0.983988	1.03841	1.03733	1.17736
	227.788	0.935093	0.118631	0.791912	0.726685	0.800314	0.911766	0.842328	0.897021	1.03973	0.878826	0.968923	0.908545	1.09974	0.982335	1.03158	0.997564	1.14912
	228.327	0.938799	0.121269	0.787099	0.726181	0.786126	0.967276	0.894394	0.865944	1.04585	0.858792	0.986413	0.890865	1.1059	0.972766	1.02629	1.03445	1.13364
	228.865	0.94017	0.117493	0.798328	0.715705	0.801923	0.933288	0.925351	0.86557	1.06288	0.85575	0.987531	0.921017	1.09786	0.957524	1.03556	1.02782	1.11645
	229.404	0.939939	0.120491	0.811513	0.731415	0.790383	0.936732	0.880044	0.861207	1.06327	0.831224	0.993065	0.931518	1.08799	0.964742	1.05146	1.02884	1.13569
	229.942	0.937101	0.119279	0.793028	0.753789	0.801764	0.891544	0.863187	0.859405	1.06118	0.84544	0.998609	0.919027	1.10591	0.970237	1.03178	1.02999	1.13162
	230.481	0.941003	0.119776	0.794708	0.74276	0.801195	0.926888	0.880977	0.870816	1.02969	0.848504	1.00485	0.901768	1.10529	0.984265	1.03803	1.03991	1.14539
	231.019	0.937072	0.123105	0.801462	0.723638	0.787375	0.902438	0.875757	0.856854	1.05328	0.864703	0.983914	0.895344	1.1102	0.976012	1.06334	1.04248	1.11927
	231.558	0.941247	0.121874	0.802593	0.728783	0.798813	0.90415	0.89022	0.854399	1.04516	0.868593	0.990902	0.91316	1.11834	0.970946	1.05919	1.04225	1.13121
	232.096	0.937686	0.113408	0.7924	0.756066	0.820117	0.909696	0.862821	0.856661	1.04471	0.857342	0.995203	0.904708	1.09342	0.980808	1.03948	1.04285	1.10901
	232.635	0.942678	0.120807	0.795107	0.732051	0.827171	0.920331	0.889893	0.838416	1.0338	0.872863	1.00343	0.916291	1.12492	0.965753	1.03211	1.04127	1.14677
	233.173	0.939465	0.120183	0.783276	0.682679	0.834776	0.923967	0.895225	0.875499	1.03787	0.880392	0.995287	0.914995	1.10859	0.979279	1.03677	1.03217	1.1112
	233.712	0.932748	0.12518	0.77809	0.68885	0.839703	0.8595	0.901237	0.868323	1.03428	0.853102	0.980828	0.885809	1.1172	0.979649	1.02987	1.05453	1.12024
	234.25	0.938028	0.130258	0.792112	0.687045	0.838606	0.890005	0.879292	0.853311	1.05957	0.841858	0.975494	0.89772	1.13397	0.980298	1.04193	1.0896	1.10961
	234.789	0.937758	0.126506	0.794695	0.715994	0.818553	0.884529	0.872345	0.832711	1.05448	0.845361	0.997223	0.923265	1.1084	0.965129	1.05378	1.08999	1.10992
