# Supplementary material for: Endoplasmic reticulum membranes are continuously required to maintain mitotic spindle size and forces
Source: Life Sci Alliance. 2022 Nov 15;6(1):e202201540. doi: 10.26508/lsa.202201540 (PMC9671068; doi:10.26508/lsa.202201540)
Supplement: Supplementary file 14 [file LSA-2022-01540_SdataF4.5.xlsx]

## Sheet: 20220128
		20220128_afterUbcH10C114S40mgml_buffer_1sectimepoint_e2-1,tif (Projected Kymograph)
			angle from kymographs
								angle		average	velocity				20220128_afterUbcH10C114S40mgml_cytATL_1sectimepoint_e6-1.tif (Projected Kymograph)							average	velocity
		top	7	0	0	0	0	26.934	0	25.8625	0.0827293				top	1	0	0	0	0	21.327	21.6195	-0.18986
			8	0	0	0	0	24.791	0							2	0	0	0	0	21.912
																							velocity
										average	velocity				bottom	1	0	0	0	0	24.737	22.366	0.188077
		bottom	1	0	0	0	0	19.231		24.143	-0.0485941					2	0	0	0	0	19.995
			2	0	0	0	0	29.055
																							velocity
		20220128_afterUbcH10C114S40mgml_buffer_1sectimepoint_e2-2tif (Projected Kymograph)													top	3	0	0	0	0	22.992	21.078	-0.0571534
		top	1	0	0	0	0	24.735		average	velocity					4	0	0	0	0	19.164
			2	0	0	0	0	21.463		23.099	0.036935												velocity
															bottom	5	0	0	0	0	20.024	24.8925	-0.302075
		bottom	1	0	0	0	0	22.415		average	velocity					6	0	0	0	0	29.761
			2	0	0	0	0	25.069		23.742	-0.01347
																							velocity
															top	1	0	0	0	0	26.324	23.0425	0.042315
										average	velocity					2	0	0	0	0	19.761
		top	3	0	0	0	0	21.94		21.384	-0.106523												velocity
			4	0	0	0	0	20.828							bottom	3	0	0	0	0	16.024	18.3005	-0.120953
										average	velocity					4	0	0	0	0	20.577
		bottom	5	0	0	0	0	19.899		20.867	-0.0354406
			6	0	0	0	0	21.835
		top																	velocity	average velocity
		1	20220128_afterUbcH10C114S40mgml_buffer_1sectimepoint_e2-1.tif (Projected Kymograph).tif:0045-0052	44	6187.11	393.392	5402	6928	51.75	45	180	272233	6259	272233	0	65535	42.5	6.29	0.571818	0.593294					0.593294	0.602507
		2	20220128_afterUbcH10C114S40mgml_buffer_1sectimepoint_e2-1.tif (Projected Kymograph).tif:0035-0031	23	5628.87	162.811	5392	5968	31	34.5	-90	129464	5601	129464	0	65535	22	11							0.701259	0.716238
																									0.803429	0.90513
		3	20220128_afterUbcH10C114S40mgml_buffer_1sectimepoint_e2-1.tif (Projected Kymograph).tif:0046-0096	42	6155.86	441.071	4940	6754	96.25	45.5	0	258546	6286	258546	0	65535	40.5	5.994	0.614769
		4	20220128_afterUbcH10C114S40mgml_buffer_1sectimepoint_e2-1.tif (Projected Kymograph).tif:0037-0117	21	5632.67	186.296	5410	5989	116.5	36.25	-90	118286	5636	118286	0	65535	19.5	9.75
		bottom																	velocity	average velocity
		5	20220128_afterUbcH10C114S40mgml_buffer_1sectimepoint_e2-1.tif (Projected Kymograph).tif:0482-0047	43	5555.07	305.402	5032	6290	47	482	180	238868	5539	238868	0	65535	42	6.216	0.654316	0.602507
		6	20220128_afterUbcH10C114S40mgml_buffer_1sectimepoint_e2-1.tif (Projected Kymograph).tif:0473-0024	20	4895.75	133.481	4715	5234	24	473.5	-90	97915	4902	97915	0	65535	19	9.5
		7	20220128_afterUbcH10C114S40mgml_buffer_1sectimepoint_e2-1.tif (Projected Kymograph).tif:0484-0090	41	5357.9	254.096	4896	5858	90.1667	483.5	0	219674	5350	219674	0	65535	40	5.92	0.550698
		8	20220128_afterUbcH10C114S40mgml_buffer_1sectimepoint_e2-1.tif (Projected Kymograph).tif:0475-0112	23	5665	224.743	5307	6210	112	474.75	-90	130295	5640	130295	0	65535	21.5	10.75
		top																	velocity	average velocity
		1	20220128_afterUbcH10C114S40mgml_buffer_1sectimepoint_e2-2.tif (Projected Kymograph).tif:0050-0050	44	6735.02	649.053	5081	8164	50.5	50	180	296341	6815	296341	0	65535	43	6.364	0.6364	0.701259
		2	20220128_afterUbcH10C114S40mgml_buffer_1sectimepoint_e2-2.tif (Projected Kymograph).tif:0040-0029	21	5804.43	311.214	5355	6551	29	40	-90	121893	5792	121893	0	65535	20	10
		3	20220128_afterUbcH10C114S40mgml_buffer_1sectimepoint_e2-2.tif (Projected Kymograph).tif:0052-0095	45	6723.47	554.687	5677	8018	95	52	0	302556	6693	302556	0	65535	44	6.512	0.766118
		4	20220128_afterUbcH10C114S40mgml_buffer_1sectimepoint_e2-2.tif (Projected Kymograph).tif:0044-0118	18	6932.5	414.875	6379	7920	118	44.5	-90	124785	6952	124785	0	65535	17	8.5
		bottom																	velocity	average velocity
		5	20220128_afterUbcH10C114S40mgml_buffer_1sectimepoint_e2-2.tif (Projected Kymograph).tif:0582-0046	44	5864.48	324.826	5018	6550	46.75	582	180	258037	5920	258037	0	65535	42.5	6.29	0.692476	0.716238
		6	20220128_afterUbcH10C114S40mgml_buffer_1sectimepoint_e2-2.tif (Projected Kymograph).tif:0573-0026	19	5319.58	240.342	4753	5779	26	573.083	-90	101072	5346	101072	0	65535	18.1667	9.08335
		7	20220128_afterUbcH10C114S40mgml_buffer_1sectimepoint_e2-2.tif (Projected Kymograph).tif:0582-0092	41	5689.27	367.598	4840	6334	92	582	0	233260	5729	233260	0	65535	40	5.92	0.74
		8	20220128_afterUbcH10C114S40mgml_buffer_1sectimepoint_e2-2.tif (Projected Kymograph).tif:0575-0113	17	6303.82	264.901	5952	6860	113	574	-90	107165	6275	107165	0	65535	16	8
		top																	velocity	average velocity
		1	20220128_afterUbcH10C114S40mgml_buffer_1sectimepoint_e2-3.tif (Projected Kymograph).tif:0043-0056	46	6699.63	553.258	5697	8315	56.5	43	180	308183	6844	308183	0	65535	45	6.66	0.74	0.803429
		2	20220128_afterUbcH10C114S40mgml_buffer_1sectimepoint_e2-3.tif (Projected Kymograph).tif:0034-0034	19	6326.58	287.855	5764	6962	34	34	-90	120205	6269	120205	0	65535	18	9
																			velocity
		3	20220128_afterUbcH10C114S40mgml_buffer_1sectimepoint_e2-3.tif (Projected Kymograph).tif:0043-0102	42	6700.38	617.672	5436	7831	102.5	43	0	281416	6905	281416	0	65535	41	6.068	0.866857
		4	20220128_afterUbcH10C114S40mgml_buffer_1sectimepoint_e2-3.tif (Projected Kymograph).tif:0037-0124	15	6926.53	401.459	6410	7851	124	37	-90	103898	6826	103898	0	65535	14	7
		bottom																	velocity	average velocity
		5	20220128_afterUbcH10C114S40mgml_buffer_1sectimepoint_e2-3.tif (Projected Kymograph).tif:0586-0061	43	5755.42	362.889	5138	6507	60.25	584.5	180	247483	5799	247483	0	65535	41.5	6.142	0.909926	0.90513
		6	20220128_afterUbcH10C114S40mgml_buffer_1sectimepoint_e2-3.tif (Projected Kymograph).tif:0578-0039	15	5403.33	179.863	5087	5615	39	577.5	-90	81050	5409	81050	0	65535	13.5	6.75
																			velocity
		8	20220128_afterUbcH10C114S40mgml_buffer_1sectimepoint_e2-3.tif (Projected Kymograph).tif:0585-0105	38	5789.63	371.022	5158	6543	105.25	585	0	220006	5879	220006	0	65535	36.5	5.402	0.900333
		9	20220128_afterUbcH10C114S40mgml_buffer_1sectimepoint_e2-3.tif (Projected Kymograph).tif:0580-0125	13	5659.92	187.456	5362	6048	125	579.5	-90	73579	5671	73579	0	65535	12	6
		top																	velocity	average velocity
		1	20220128_afterUbcH10C114S40mgml_cytATL_1sectimepoint_e6-1.tif (Projected Kymograph).jpg:0044-0072	49	109.653	21.1725	74	164	72	44	180	5373	107	5373	0	255	48	7.104	0.56832	0.629493
		2	20220128_afterUbcH10C114S40mgml_cytATL_1sectimepoint_e6-1.tif (Projected Kymograph).jpg:0030-0048	26	90.5385	14.2695	63	115	48	30.5	-90	2354	91	2354	0	255	25	12.5
																			velocity
		3	20220128_afterUbcH10C114S40mgml_cytATL_1sectimepoint_e6-1.tif (Projected Kymograph).jpg:0044-0118	43	111.116	23.6212	73	153	117.5	43.5	0	4778	105	4778	0	255	42	6.216	0.690667
		4	20220128_afterUbcH10C114S40mgml_cytATL_1sectimepoint_e6-1.tif (Projected Kymograph).jpg:0036-0140	19	89.8421	8.3882	78	107	140	36	-90	1707	87	1707	0	255	18	9						0.629493	0.891006
																								0.801542	0.684845
		bottom																	velocity	average velocity				0.644778	0.773157
		5	20220128_afterUbcH10C114S40mgml_cytATL_1sectimepoint_e6-1.tif (Projected Kymograph).jpg:0542-0068	34	68.7941	11.0804	43	83	68.25	541.5	180	2339	72	2339	0	255	32.5	4.81	0.712593	0.891006
		6	20220128_afterUbcH10C114S40mgml_cytATL_1sectimepoint_e6-1.tif (Projected Kymograph).jpg:0536-0053	15	44.6	5.0822	33	51	52.5	535.25	-90	669	45	669	0	255	13.5	6.75
		7	20220128_afterUbcH10C114S40mgml_cytATL_1sectimepoint_e6-1.tif (Projected Kymograph).jpg:0543-0100	29	73.4138	14.6422	45	107	100	542.5	0	2129	72	2129	0	255	28	4.144	1.06942
		1	20220128_afterUbcH10C114S40mgml_cytATL_1sectimepoint_e6-1.tif (Projected Kymograph).jpg:0539-0115	9	42.2222	4.3237	33	48	114.5	538.875	-90	380	43	380	0	255	7.75	3.875
		top																	velocity	average velocity
		2	20220128_afterUbcH10C114S40mgml_cytATL_1sectimepoint_e6-2.tif (Projected Kymograph).tif:0044-0060	45	5939.44	564.169	4936	6895	60	43.5	180	267275	6117	267275	0	65535	44	6.512	0.766118	0.801542
		3	20220128_afterUbcH10C114S40mgml_cytATL_1sectimepoint_e6-2.tif (Projected Kymograph).tif:0035-0038	18	5362.28	102.195	5188	5537	37.5	35	-90	96521	5383	96521	0	65535	17	8.5
		4	20220128_afterUbcH10C114S40mgml_cytATL_1sectimepoint_e6-2.tif (Projected Kymograph).tif:0045-0104	42	6211.9	369.988	5698	7172	104.5	44.5	0	260900	6112	260900	0	65535	41	6.068	0.836966
		5	20220128_afterUbcH10C114S40mgml_cytATL_1sectimepoint_e6-2.tif (Projected Kymograph).tif:0037-0127	16	7575.44	365.562	6608	8031	126.5	37.25	-90	121207	7647	121207	0	65535	14.5	7.25
		bottom																	velocity	average velocity
		6	20220128_afterUbcH10C114S40mgml_cytATL_1sectimepoint_e6-2.tif (Projected Kymograph).tif:0589-0057	27	5172.07	265.005	4593	5635	58.6667	588.833	180	139646	5209	139646	0	65535	26.3333	3.89733	0.754324	0.684845
		7	20220128_afterUbcH10C114S40mgml_cytATL_1sectimepoint_e6-2.tif (Projected Kymograph).tif:0584-0046	11	4515.45	109.144	4371	4682	45.5	583.667	-90	49670	4523	49670	0	65535	10.3333	5.16665
		8	20220128_afterUbcH10C114S40mgml_cytATL_1sectimepoint_e6-2.tif (Projected Kymograph).tif:0589-0088	27	5305.67	150.493	4967	5637	88.5	588.833	0	143253	5291	143253	0	65535	26.3333	3.89733	0.615366
		9	20220128_afterUbcH10C114S40mgml_cytATL_1sectimepoint_e6-2.tif (Projected Kymograph).tif:0582-0103	14	4780.64	201.922	4456	5148	103.167	582.5	-90	66929	4777	66929	0	65535	12.6667	6.33335
		top																		average velocity
		10	20220128_afterUbcH10C114S40mgml_cytATL_1sectimepoint_e6-3.tif (Projected Kymograph).tif:0046-0066	45	6025.76	236.325	5650	6686	62.8333	45.1667	180	271159	6013	271159	0	65535	44	6.512	0.535234	0.644778
		11	20220128_afterUbcH10C114S40mgml_cytATL_1sectimepoint_e6-3.tif (Projected Kymograph).tif:0030-0044	25	6043.68	181.663	5644	6341	43	32.6667	-90	151092	6060	151092	0	65535	24.3333	12.1667
		12	20220128_afterUbcH10C114S40mgml_cytATL_1sectimepoint_e6-3.tif (Projected Kymograph).tif:0045-0110	41	5827.39	260.547	5447	6682	109.75	44.5	0	238923	5741	238923	0	65535	39.5	5.846	0.754323
		13	20220128_afterUbcH10C114S40mgml_cytATL_1sectimepoint_e6-3.tif (Projected Kymograph).tif:0038-0130	17	5760.65	201.331	5416	6105	129.5	37.75	-90	97931	5714	97931	0	65535	15.5	7.75
		bottom																		average velocity
		1	20220128_afterUbcH10C114S40mgml_cytATL_1sectimepoint_e6-3.tif (Projected Kymograph).tif:0591-0069	26	5240.58	446.909	4431	5934	69.3333	591.167	180	136255	5489	136255	0	65535	25	3.7	0.79286	0.773157
		2	20220128_afterUbcH10C114S40mgml_cytATL_1sectimepoint_e6-3.tif (Projected Kymograph).tif:0586-0058	10	4619.8	119.728	4482	4840	57.5	586.5	-90	46198	4599	46198	0	65535	9.3333	4.66665
		3	20220128_afterUbcH10C114S40mgml_cytATL_1sectimepoint_e6-3.tif (Projected Kymograph).tif:0590-0100	29	4796.97	414.508	4271	5575	99.5	589.833	0	139112	4705	139112	0	65535	28	4.144	0.753455
		4	20220128_afterUbcH10C114S40mgml_cytATL_1sectimepoint_e6-3.tif (Projected Kymograph).tif:0584-0112	12	4221.25	100.972	4091	4392	111.5	584.333	-90	50655	4215	50655	0	65535	11	5.5

## Sheet: 20220202
	20220201_UbcH10_cytATL_e3							average	velocity							20220202_UbcH10C114S_buffer_e2						average	velocity
	top	1	0	0	0	0	25.293	25.6605	0.126949						top	1	0	0	0	0	26.318	24.252	-0.0610817
		2	0	0	0	0	26.028									2	0	0	0	0	22.186
								average	velocity													average
	bottom	3	0	0	0	0	23.558	23.354	0.0156136						bottom	3	0	0	0	0	25.421	21.8925	-0.747703
		4	0	0	0	0	23.15									4	0	0	0	0	18.364
								average	velocity													average
	top	1	0	0	0	0	26.396	23.5285	0.00247585						top	1	0	0	0	0	19.99	17.9785	-0.0622965
		2	0	0	0	0	20.661									2	0	0	0	0	15.967
								average	velocity													average
	bottom	3	0	0	0	0	25.216	23.2435	0.0243952						bottom	3	0	0	0	0	28.35	25.1685	2.06854
		4	0	0	0	0	21.271									4	0	0	0	0	21.987
								average	velocity													average
	top	1	0	0	0	0	24.329	24.227	-0.0580335						top	1	0	0	0	0	23.588	22.172	0.404705
		2	0	0	0	0	24.125	average	velocity							2	0	0	0	0	20.756
	bottom	3	0	0	0	0	24.299	24.0405	-0.0383894													average
		4	0	0	0	0	23.782								bottom	4	0	0	0	0	20.524	22.131	0.525679
																5	0	0	0	0	23.738
	20220202_UbcH10_cytATL_e6							average	velocity
	top	1	0	0	0	0	30.318	28.716	0.156509
		2	0	0	0	0	27.114									20220202_UbcH10C114S_buffer_e4						average
								average	velocity						top	1	0	0	0	0	22.455	21.877	-0.64546	21.877	25.209
	bottom	1	0	0	0	0	26.056	26.4795	0.0168618							2	0	0	0	0	21.299			19.431	25.226
		2	0	0	0	0	26.903															average
															bottom	3	0	0	0	0	25.175	25.209	0.968498
								average	velocity							4	0	0	0	0	25.243
	top	1	0	0	0	0	20.006	19.7335	0.0606843													average
		2	0	0	0	0	19.461								top	5	0	0	0	0	15.85	19.431	0.112593
								average	velocity							6	0	0	0	0	23.012
	bottom	3	0	0	0	0	19.133	21.5505	-0.156922													average
		4	0	0	0	0	23.968								bottom	7	0	0	0	0	24.434	25.226	0.791189
								average	velocity							8	0	0	0	0	26.018
	top	1	0	0	0	0	19.016	22.84	0.0651581													average
		2	0	0	0	0	26.664								top	1	0	0	0	0	19.709	19.786	0.0544493
								average	velocity							2	0	0	0	0	19.863
	bottom	3	0	0	0	0	23.356	28.125	-0.491845													average
		4	0	0	0	0	32.894								bottom	3	0	0	0	0	18.581	22.0215	2.43736
																4	0	0	0	0	25.462
	top																velocity	average velocity
	1	20220201_UbcH10_cytATL_e3-1,tif (Projected Kymograph)1,tif:0053-0069	43	2227.54	445.335	1664.57	3080	41.5	180	41.5	47.5	53	0	0	41.5	6.142	0.481725	0.563288				0.563288	0.622847
	2	20220201_UbcH10_cytATL_e3-1,tif (Projected Kymograph)1,tif:0041-0048	27	1904.96	181.274	1557.08	2230.02	25.5	-90	25.5	47.5	28	90	0	25.5	12.75						0.770631	0.693855
																	velocity					0.661065	0.74148
	3	20220201_UbcH10_cytATL_e3-1,tif (Projected Kymograph)1,tif:0051-0112	42	2510.93	366.06	1994.98	3184.6	40.667	0	40.667	91.833	51.167	0	0	40.667	6.01872	0.644851
	4	20220201_UbcH10_cytATL_e3-1,tif (Projected Kymograph)1,tif:0042-0135	20	2605.93	301.639	2197.22	3216.14	18.667	-90	18.667	134.833	32.833	90	0	18.667	9.3335
	bottom																velocity	average velocity
	5	20220201_UbcH10_cytATL_e3-1,tif (Projected Kymograph)1,tif:0590-0067	26	1686.62	235.902	1216	2026.8	24.75	180	24.75	54.75	589.5	0	0	24.75	3.663	0.623489	0.622847
	6	20220201_UbcH10_cytATL_e3-1,tif (Projected Kymograph)1,tif:0583-0054	13	1203.34	89.239	1111.31	1374.77	11.75	-90	11.75	54.5	577.25	90	0	11.75	5.875
	7	20220201_UbcH10_cytATL_e3-1,tif (Projected Kymograph)1,tif:0588-0097	27	1832.97	198.284	1546.83	2440.73	25.75	0	25.75	84	587.5	0	0	25.75	3.811	0.622204
	8	20220201_UbcH10_cytATL_e3-1,tif (Projected Kymograph)1,tif:0581-0110	13	1503.89	183.46	1131.49	1770.75	12.25	-90	12.25	109.75	575	90	0	12.25	6.125
	top																velocity	average velocity
	1	20220201_UbcH10_cytATL_e3-1,tif (Projected Kymograph)2,tif:0048-0075	42	2097.98	370.291	1484.28	2800.31	41	180	41	54.833	47.833	0	0	41	6.068	0.7585	0.770631
	2	20220201_UbcH10_cytATL_e3-1,tif (Projected Kymograph)2,tif:0041-0054	17	1392.45	128.394	1217.25	1656.92	16	-90	16	53.833	32.5	90	0	16	8
	3	20220201_UbcH10_cytATL_e3-1,tif (Projected Kymograph)2,tif:0047-0119	41	2090.08	238.565	1615.39	2568.8	39.667	0	39.667	98.833	46.833	0	0	39.667	5.87072	0.782762
	4	20220201_UbcH10_cytATL_e3-1,tif (Projected Kymograph)2,tif:0039-0140	16	2059.16	153.738	1794.75	2276.25	15	-90	15	139.5	31.5	90	0	15	7.5
	bottom																	average velocity
	5	20220201_UbcH10_cytATL_e3-1,tif (Projected Kymograph)2,tif:0593-0074	29	1666.83	262.108	1036.75	2165.39	27.75	180	27.75	60	593.25	0	0	27.75	4.107	0.608444	0.693855
	6	20220201_UbcH10_cytATL_e3-1,tif (Projected Kymograph)2,tif:0587-0059	15	987.595	76.226	819	1145.43	13.5	-90	13.5	59	580	90	0	13.5	6.75
	7	20220201_UbcH10_cytATL_e3-1,tif (Projected Kymograph)2,tif:0592-0107	33	1542.08	379.845	758.836	1977.03	32.25	0	32.25	90.5	591.75	0	0	32.25	4.773	0.779265
	8	20220201_UbcH10_cytATL_e3-1,tif (Projected Kymograph)2,tif:0586-0122	13	971.296	139.736	786.5	1224.12	12.25	-90	12.25	122	579.5	90	0	12.25	6.125
	top																	average velocity
	9	20220201_UbcH10_cytATL_e3-1,tif (Projected Kymograph)3,tif:0040-0061	44	2668.64	526.377	1837.58	3492.5	43	180	43	39.5	39.833	0	0	43	6.364	0.596634	0.661065
	10	20220201_UbcH10_cytATL_e3-1,tif (Projected Kymograph)3,tif:0028-0038	22	3130.98	546.123	2453.32	3969.86	21.333	-90	21.333	38.167	18.167	90	0	21.333	10.6665
	11	20220201_UbcH10_cytATL_e3-1,tif (Projected Kymograph)3,tif:0040-0106	43	2735.16	415.117	1857.75	3510.5	41.667	0	41.667	84.833	39.5	0	0	41.667	6.16672	0.725496
	12	20220201_UbcH10_cytATL_e3-1,tif (Projected Kymograph)3,tif:0030-0128	18	2333.71	253.169	1887.72	2764.06	17	-90	17	127.833	21.833	90	0	17	8.5
	bottom																	average velocity
	13	20220201_UbcH10_cytATL_e3-1,tif (Projected Kymograph)3,tif:0594-0068	32	2158.69	429.757	1466.94	2938.64	30.75	180	30.75	53.25	593.75	0	0	30.75	4.551	0.72816	0.74148
	14	20220201_UbcH10_cytATL_e3-1,tif (Projected Kymograph)3,tif:0587-0055	14	1365.44	126.749	1153	1651.5	12.5	-90	12.5	54.5	581	90	0	12.5	6.25
	16	20220201_UbcH10_cytATL_e3-1,tif (Projected Kymograph)3,tif:0593-0101	27	2228.37	395.047	1248	2832.75	25.5	0	25.5	87.75	593	0	0	25.5	3.774	0.7548
	17	20220201_UbcH10_cytATL_e3-1,tif (Projected Kymograph)3,tif:0588-0113	11	1547.96	249.913	1296.38	2035.44	10	-90	10	112.75	583.25	90	0	10	5
	top																	average velocity
	1	20220202_UbcH10C114S_buffer_e2-1,tif (Projected Kymograph)1,tif:0043-0056	43	2465.48	190.457	2029.4	2763.64	42.333	180	42.333	34.5	42.5	0	0	42.333	6.26528	0.683498	0.815365			0.815365	0.716313
	2	20220202_UbcH10C114S_buffer_e2-1,tif (Projected Kymograph)1,tif:0033-0034	19	2437.72	241.611	2056.07	2925.11	18.333	-90	18.333	33.833	23.833	90	0	18.333	9.1665					0.712052	0.65969
																					0.725647	0.77058
	3	20220202_UbcH10C114S_buffer_e2-1,tif (Projected Kymograph)1,tif:0041-0102	44	2372.98	200.897	2057.38	2991.54	42.667	0	42.667	80.5	40.5	0	0	42.667	6.31472	0.947231
	4	20220202_UbcH10C114S_buffer_e2-1,tif (Projected Kymograph)1,tif:0033-0123	14	2210.61	250.777	1860.67	2706.86	13.333	-90	13.333	122.833	27.167	90	0	13.333	6.6665
	bottom																	average velocity
	1	20220202_UbcH10C114S_buffer_e2-1,tif (Projected Kymograph)1,tif:0591-0059	40	2104.15	275.621	1541	2592.92	38.75	180	38.75	40.25	591	0	0	38.75	5.735	0.628493	0.716313
	2	20220202_UbcH10C114S_buffer_e2-1,tif (Projected Kymograph)1,tif:0582-0039	19	1976.99	194.774	1594.28	2285.34	18.25	-90	18.25	39.25	572.75	90	0	18.25	9.125
	3	20220202_UbcH10C114S_buffer_e2-1,tif (Projected Kymograph)1,tif:0590-0104	42	2056.11	333.92	1326.37	2785.78	40.75	0	40.75	84.25	590	0	0	40.75	6.031	0.804133
	4	20220202_UbcH10C114S_buffer_e2-1,tif (Projected Kymograph)1,tif:0582-0125	16	1588.44	169.048	1199.5	1907	15	-90	15	124.75	575	90	0	15	7.5
	top																	average velocity
	1	20220202_UbcH10C114S_buffer_e2-1,tif (Projected Kymograph)2,tif:0036-0061	45	2354.34	409.582	1621.03	3274.59	44.333	180	44.333	39.167	36.167	0	0	44.333	6.56128	0.771916	0.712052
	2	20220202_UbcH10C114S_buffer_e2-1,tif (Projected Kymograph)2,tif:0027-0039	18	1830.26	228.561	1555.75	2323.28	17	-90	17	39.167	18.833	90	0	17	8.5
	3	20220202_UbcH10C114S_buffer_e2-1,tif (Projected Kymograph)2,tif:0036-0109	44	2442.15	393.594	1809.84	3185.86	43.333	0	43.333	87.833	35.5	0	0	43.333	6.41328	0.652187
	4	20220202_UbcH10C114S_buffer_e2-1,tif (Projected Kymograph)2,tif:0026-0131	21	2200.88	187.458	1892.6	2541.1	19.667	-90	19.667	130.5	15.833	90	0	19.667	9.8335
	bottom																	average velocity
	5	20220202_UbcH10C114S_buffer_e2-1,tif (Projected Kymograph)2,tif:0592-0059	40	2134.21	228.787	1717.89	2570.83	38.5	180	38.5	39.75	592.25	0	0	38.5	5.698	0.530047	0.65969
	6	20220202_UbcH10C114S_buffer_e2-1,tif (Projected Kymograph)2,tif:0582-0039	23	1808.07	99.879	1634.31	1961.52	21.5	-90	21.5	39.25	571	90	0	21.5	10.75
	7	20220202_UbcH10C114S_buffer_e2-1,tif (Projected Kymograph)2,tif:0589-0103	41	2035.02	258.782	1643	2702	40	0	40	83	589.25	0	0	40	5.92	0.789333
	8	20220202_UbcH10C114S_buffer_e2-1,tif (Projected Kymograph)2,tif:0582-0123	16	2382.91	182.778	2080	2710	15	-90	15	123	574.5	90	0	15	7.5
	top																	average velocity
	1	20220202_UbcH10C114S_buffer_e2-1,tif (Projected Kymograph)3,tif:0033-0054	42	2271.71	547.642	1375.83	3235.77	41.333	180	41.333	34.167	32.5	0	0	41.333	6.11728	0.71968	0.725647
	2	20220202_UbcH10C114S_buffer_e2-1,tif (Projected Kymograph)3,tif:0024-0034	18	1878.88	143.434	1577.33	2143.5	17	-90	17	33.5	15.833	90	0	17	8.5
	3	20220202_UbcH10C114S_buffer_e2-1,tif (Projected Kymograph)3,tif:0032-0103	45	2839.53	212.994	2321.3	3412.28	43.667	0	43.667	80.833	31.5	0	0	43.667	6.46272	0.731614
	4	20220202_UbcH10C114S_buffer_e2-1,tif (Projected Kymograph)3,tif:0023-0124	19	2833.54	230.061	2322.75	3159.78	17.667	-90	17.667	123.5	13.833	90	0	17.667	8.8335
	bottom																	average velocity
	5	20220202_UbcH10C114S_buffer_e2-1,tif (Projected Kymograph)3,tif:0589-0061	40	2020.89	372.512	1434.58	2789.08	39	180	39	41.5	589.167	0	0	39	5.772	0.692626	0.77058
	6	20220202_UbcH10C114S_buffer_e2-1,tif (Projected Kymograph)3,tif:0580-0041	18	1817.78	131.043	1582.52	2022.97	16.667	-90	16.667	40.833	571.833	90	0	16.667	8.3335
	7	20220202_UbcH10C114S_buffer_e2-1,tif (Projected Kymograph)3,tif:0589-0104	44	2487.06	260.644	2133.42	3114	43	0	43	82.5	588.833	0	0	43	6.364	0.848533
	8	20220202_UbcH10C114S_buffer_e2-1,tif (Projected Kymograph)3,tif:0581-0126	16	2118.12	188.543	1625	2351	15	-90	15	126	574	90	0	15	7.5
	top																	average velocity
	1	20220202_UbcH10C114S_buffer_e4-1,tif (Projected Kymograph)1,tif:0037-0065	44	2225.16	246.851	1833.5	2744	42.667	180	42.667	43.833	36.5	0	0	42.667	6.31472	0.636789	0.674134			0.674134	0.656482
	2	20220202_UbcH10C114S_buffer_e4-1,tif (Projected Kymograph)1,tif:0027-0042	21	1927.93	208.233	1608.22	2405.51	19.833	-90	19.833	42	17	90	0	19.833	9.9165					0.706838	0.691809
																					0.64298	0.66323
	3	20220202_UbcH10C114S_buffer_e4-1,tif (Projected Kymograph)1,tif:0036-0114	45	2171.45	171.174	1875.94	2575.32	43.667	0	43.667	91.5	35.5	0	0	43.667	6.46272	0.711479
	4	20220202_UbcH10C114S_buffer_e4-1,tif (Projected Kymograph)1,tif:0027-0136	19	2730.49	293.659	2223.44	3146.5	18.167	-90	18.167	136	18	90	0	18.167	9.0835
	bottom																	average velocity
	5	20220202_UbcH10C114S_buffer_e4-1,tif (Projected Kymograph)1,tif:0590-0054	40	1802.64	253.34	1385.69	2488.28	39	180	39	35.167	590.167	0	0	39	5.772	0.592	0.656482
	6	20220202_UbcH10C114S_buffer_e4-1,tif (Projected Kymograph)1,tif:0580-0034	21	2346.45	289.27	1855.78	3006.6	19.5	-90	19.5	34	570	90	0	19.5	9.75
	7	20220202_UbcH10C114S_buffer_e4-1,tif (Projected Kymograph)1,tif:0588-0098	42	1761.6	309.842	1116.17	2375.83	41	0	41	78	587.833	0	0	41	6.068	0.720965
	8	20220202_UbcH10C114S_buffer_e4-1,tif (Projected Kymograph)1,tif:0579-0120	18	1632.8	277.36	1160.18	2143.53	16.833	-90	16.833	120	571	90	0	16.833	8.4165
	top																	average velocity
	1	20220202_UbcH10C114S_buffer_e4-1,tif (Projected Kymograph)3,tif:0036-0066	45	2157.23	278.118	1790.17	2876.98	44.333	180	44.333	44.167	35.833	0	0	44.333	6.56128	0.729032	0.706838
	2	20220202_UbcH10C114S_buffer_e4-1,tif (Projected Kymograph)3,tif:0027-0043	19	1827.16	208.275	1497	2219	18	-90	18	43	18	90	0	18	9
	3	20220202_UbcH10C114S_buffer_e4-1,tif (Projected Kymograph)3,tif:0034-0113	45	2116.32	169.556	1823.83	2548.72	44.333	0	44.333	91.167	34.167	0	0	44.333	6.56128	0.684644
	4	20220202_UbcH10C114S_buffer_e4-1,tif (Projected Kymograph)3,tif:0024-0137	20	2647.99	226.861	2214.63	3124.16	19.167	-90	19.167	137	15	90	0	19.167	9.5835
	bottom																	average velocity
	5	20220202_UbcH10C114S_buffer_e4-1,tif (Projected Kymograph)3,tif:0596-0062	41	1831.45	287.41	1471.83	2646.92	39.667	180	39.667	42.167	595.833	0	0	39.667	5.87072	0.670939	0.691809
	6	20220202_UbcH10C114S_buffer_e4-1,tif (Projected Kymograph)3,tif:0587-0042	19	1735.31	189.68	1471.31	2164	17.5	-90	17.5	42	578	90	0	17.5	8.75
	7	20220202_UbcH10C114S_buffer_e4-1,tif (Projected Kymograph)3,tif:0593-0105	42	1666.44	330.276	1053.4	2233.01	41.333	0	41.333	84.833	593.167	0	0	41.333	6.11728	0.712679
	8	20220202_UbcH10C114S_buffer_e4-1,tif (Projected Kymograph)3,tif:0584-0127	18	1691.7	384.869	1031.06	2432.53	17.167	-90	17.167	127	576	90	0	17.167	8.5835
	top																	average velocity
	1	20220202_UbcH10C114S_buffer_e4-2,tif (Projected Kymograph)2,tif:0042-0066	49	1787.07	392.814	1174.17	2466	48	180	48	41.5	41.833	0	0	48	7.104	0.7104	0.64298
	2	20220202_UbcH10C114S_buffer_e4-2,tif (Projected Kymograph)2,tif:0032-0041	21	1293.39	132.298	1104.5	1536.25	20	-90	20	40.5	21.5	90	0	20	10
	3	20220202_UbcH10C114S_buffer_e4-2,tif (Projected Kymograph)2,tif:0042-0115	48	2113.04	335.083	1531	2889.12	46.667	0	46.667	91.833	41.5	0	0	46.667	6.90672	0.57556
	4	20220202_UbcH10C114S_buffer_e4-2,tif (Projected Kymograph)2,tif:0030-0138	25	1588.36	230.204	1171	2180	24	-90	24	138	18	90	0	24	12
	bottom																	average velocity
	5	20220202_UbcH10C114S_buffer_e4-2,tif (Projected Kymograph)2,tif:0588-0079	36	1792.34	377.028	1374.91	2532.14	35.333	180	35.333	61.5	587.833	0	0	35.333	5.22928	0.674746	0.66323
	6	20220202_UbcH10C114S_buffer_e4-2,tif (Projected Kymograph)2,tif:0580-0061	17	1294.87	126.731	1100.75	1566.38	15.5	-90	15.5	62	572	90	0	15.5	7.75
	7	20220202_UbcH10C114S_buffer_e4-2,tif (Projected Kymograph)2,tif:0587-0122	45	1850.21	262.41	1355.65	2317.28	43.667	0	43.667	99.833	586.833	0	0	43.667	6.46272	0.651713
	8	20220202_UbcH10C114S_buffer_e4-2,tif (Projected Kymograph)2,tif:0576-0143	21	1598.5	175.978	1300.67	1949.17	19.833	-90	19.833	143	566	90	0	19.833	9.9165
	top																	average velocity
	1	20220201_UbcH10_cytATL_e1_nobackgroundsubtraction,tif (Projected Kymograph):0043-0058	46	5281.94	405.148	4479.81	6087.69	45	180	45	36.167	42.833	0	0	45	6.66	0.688977	0.659129			0.659129	0.769675
	2	20220201_UbcH10_cytATL_e1_nobackgroundsubtraction,tif (Projected Kymograph):0033-0035	20	5165.55	375.392	4606.06	6066.25	19.333	-90	19.333	34.833	23.5	90	0	19.333	9.6665					0.833235	0.722979
																					0.716257	0.622054
	3	20220201_UbcH10_cytATL_e1_nobackgroundsubtraction,tif (Projected Kymograph):0040-0107	46	5335.55	351.055	4817	6195.83	45	0	45	84.5	39.833	0	0	45	6.66	0.629281
	4	20220201_UbcH10_cytATL_e1_nobackgroundsubtraction,tif (Projected Kymograph):0028-0131	22	5048.2	285.382	4330.9	5500.71	21.167	-90	21.167	131	18	90	0	21.167	10.5835
	bottom																	average velocity
	5	20220201_UbcH10_cytATL_e1_nobackgroundsubtraction,tif (Projected Kymograph):0591-0068	32	4521.94	338.037	3752.75	5086.75	31	180	31	52.5	590.5	0	0	31	4.588	0.598448	0.769675
	6	20220201_UbcH10_cytATL_e1_nobackgroundsubtraction,tif (Projected Kymograph):0583-0052	16	3886.75	229.524	3549.83	4262.77	15.333	-90	15.333	51.833	575.833	90	0	15.333	7.6665
	7	20220201_UbcH10_cytATL_e1_nobackgroundsubtraction,tif (Projected Kymograph):0589-0102	31	4695.54	298.947	4035.67	5219	29.667	0	29.667	87.167	588.5	0	0	29.667	4.39072	0.940901
	8	20220201_UbcH10_cytATL_e1_nobackgroundsubtraction,tif (Projected Kymograph):0583-0118	10	3848.78	204.341	3559.22	4159.18	9.333	-90	9.333	117.833	579.167	90	0	9.333	4.6665
	top																	average velocity
	1	20220201_UbcH10_cytATL_e1_nobackgroundsubtraction,tif (Projected Kymograph):0044-0064	45	5628.84	481.737	4744.67	6661.86	44.333	180	44.333	41.5	44.167	0	0	44.333	6.56128	0.624884	0.833235
	2	20220201_UbcH10_cytATL_e1_nobackgroundsubtraction,tif (Projected Kymograph):0034-0041	22	5325.6	387.736	4663.5	6074	21	-90	21	40.5	23.5	90	0	21	10.5
	3	20220201_UbcH10_cytATL_e1_nobackgroundsubtraction,tif (Projected Kymograph):0042-0112	47	5523.74	431.528	4702.99	6518.93	46.333	0	46.333	88.833	42.167	0	0	46.333	6.85728	1.04159
	4	20220201_UbcH10_cytATL_e1_nobackgroundsubtraction,tif (Projected Kymograph):0035-0137	14	6668.48	211.604	6265.69	6975.69	13.167	-90	13.167	137	29	90	0	13.167	6.5835
	bottom																	average velocity
	5	20220201_UbcH10_cytATL_e1_nobackgroundsubtraction,tif (Projected Kymograph):0589-0071	34	4895.57	404.314	3955.5	5630.03	32.667	180	32.667	55.5	588.833	0	0	32.667	4.83472	0.743802	0.722979
	6	20220201_UbcH10_cytATL_e1_nobackgroundsubtraction,tif (Projected Kymograph):0582-0054	14	3950.71	193.364	3683	4367.31	13	-90	13	53.833	575.833	90	0	13	6.5
	7	20220201_UbcH10_cytATL_e1_nobackgroundsubtraction,tif (Projected Kymograph):0588-0109	35	4550.39	388.505	3982.28	5451.25	34	0	34	91.833	587.833	0	0	34	5.032	0.702156
	8	20220201_UbcH10_cytATL_e1_nobackgroundsubtraction,tif (Projected Kymograph):0581-0127	15	4035.36	146.963	3839.71	4371.57	14.333	-90	14.333	126.5	574	90	0	14.333	7.1665
	top																	average velocity
	1	20220201_UbcH10_cytATL_e1_nobackgroundsubtraction,tif (Projected Kymograph):0043-0061	44	5700.17	446.397	4889.22	6698.33	43.333	180	43.333	39.833	42.833	0	0	43.333	6.41328	0.557677	0.716257
	2	20220201_UbcH10_cytATL_e1_nobackgroundsubtraction,tif (Projected Kymograph):0031-0040	24	5695.27	282.223	5183.83	6382.33	23	-90	23	39.5	19.667	90	0	23	11.5
	3	20220201_UbcH10_cytATL_e1_nobackgroundsubtraction,tif (Projected Kymograph):0040-0114	45	5550.33	309.847	4998.64	6401	44.333	0	44.333	91.5	39.5	0	0	44.333	6.56128	0.874838
	4	20220201_UbcH10_cytATL_e1_nobackgroundsubtraction,tif (Projected Kymograph):0031-0136	16	5467.86	296.399	4919.19	5965.69	15	-90	15	135.833	24.167	90	0	15	7.5
	bottom																	average velocity
	9	20220201_UbcH10_cytATL_e1_nobackgroundsubtraction,tif (Projected Kymograph):0585-0086	30	4538.45	246.458	4106.58	5031.56	28.667	180	28.667	71.5	585.167	0	0	28.667	4.24272	0.669885	0.622054
	10	20220201_UbcH10_cytATL_e1_nobackgroundsubtraction,tif (Projected Kymograph):0579-0071	14	3773.43	109.422	3524.08	3876.92	12.667	-90	12.667	70.5	572.5	90	0	12.667	6.3335
	7	20220201_UbcH10_cytATL_e1_nobackgroundsubtraction.tif (Projected Kymograph):0583-0119	33	4639.849	307.632	4133.037	5225.802	32.333	0	32.333	103.167	582.500	0	0	32.333	4.78528	0.574223
	8	20220201_UbcH10_cytATL_e1_nobackgroundsubtraction.tif (Projected Kymograph):0575-0136	18	3988.942	246.341	3577.472	4495.155	16.667	-90	16.667	136.167	566.500	90	0	16.667	8.3335
	top																	average velocity
	1	20220202_UbcH10C114S_cytATL_e6-1.tif (Projected Kymograph)1.tif:0036-0071	39	2996.967	327.176	2283.982	3767.947	37.667	180	37.667	52.167	35.500	0	0	37.667	5.57472	0.649469	0.637999			0.637999	0.574925
	2	20220202_UbcH10C114S_cytATL_e6-1.tif (Projected Kymograph)1.tif:0026-0052	18	2917.970	381.263	2272.647	3604.049	17.167	-90	17.167	52.000	18.000	90	0	17.167	8.5835					0.720811	0.956622
																					0.719266	0.671178
	3	20220202_UbcH10C114S_cytATL_e6-1.tif (Projected Kymograph)1.tif:0034-0116	43	2831.203	535.626	1933.500	4351.659	42.333	0	42.333	94.500	34.167	0	0	42.333	6.26528	0.626528
	4	20220202_UbcH10C114S_cytATL_e6-1.tif (Projected Kymograph)1.tif:0025-0137	21	3636.143	431.660	3009.000	4692.000	20.000	-90	20.000	138.000	16.000	90	0	20	10
	botoom																	average velocity
	6	20220202_UbcH10C114S_cytATL_e6-1.tif (Projected Kymograph)1.tif:0590-0067	28	2352.221	549.203	1324.000	3300.750	27.333	180	27.333	53.500	589.500	0	0	27.333	4.04528	0.466773	0.574925
	7	20220202_UbcH10C114S_cytATL_e6-1.tif (Projected Kymograph)1.tif:0581-0053	18	1411.005	190.319	1166.225	1699.255	17.333	-90	17.333	52.500	572.167	90	0	17.333	8.6665
	8	20220202_UbcH10C114S_cytATL_e6-1.tif (Projected Kymograph)1.tif:0589-0099	31	2438.543	416.092	1671.000	3211.417	30.000	0	30.000	84.167	588.500	0	0	30	4.44	0.683077
	9	20220202_UbcH10C114S_cytATL_e6-1.tif (Projected Kymograph)1.tif:0582-0115	14	1835.994	177.980	1442.417	2149.583	13.000	-90	13.000	114.833	575.500	90	0	13	6.5
	top																	average velocity
	1	20220202_UbcH10C114S_cytATL_e6-1.tif (Projected Kymograph)2.tif:0039-0064	43	3014.092	386.242	2391.072	3935.381	41.667	180	41.667	43.167	38.500	0	0	41.667	6.16672	0.660708	0.720811
	2	20220202_UbcH10C114S_cytATL_e6-1.tif (Projected Kymograph)2.tif:0029-0042	20	3088.334	249.761	2549.298	3443.285	18.667	-90	18.667	41.500	19.833	90	0	18.667	9.3335
	3	20220202_UbcH10C114S_cytATL_e6-1.tif (Projected Kymograph)2.tif:0037-0111	42	2908.963	556.406	2244.482	4228.168	41.333	0	41.333	90.500	36.500	0	0	41.333	6.11728	0.780913
	4	20220202_UbcH10C114S_cytATL_e6-1.tif (Projected Kymograph)2.tif:0029-0133	17	3335.116	304.431	2944.083	3916.010	15.667	-90	15.667	132.500	20.833	90	0	15.667	7.8335
	bottom																	average velocity
	5	20220202_UbcH10C114S_cytATL_e6-1.tif (Projected Kymograph)2.tif:0590-0070	30	2455.897	300.708	1969.647	3021.422	28.500	180	28.500	56.000	590.250	0	0	28.5	4.218	0.784744	0.956622
	6	20220202_UbcH10C114S_cytATL_e6-1.tif (Projected Kymograph)2.tif:0585-0056	12	1989.554	139.313	1759.500	2207.386	10.750	-90	10.750	55.500	579.500	90	0	10.75	5.375
	7	20220202_UbcH10C114S_cytATL_e6-1.tif (Projected Kymograph)2.tif:0589-0102	32	2501.239	722.520	1426.129	4105.331	30.500	0	30.500	86.750	589.000	0	0	30.5	4.514	1.1285
	8	20220202_UbcH10C114S_cytATL_e6-1.tif (Projected Kymograph)2.tif:0584-0117	9	1488.000	173.607	1184.938	1728.125	8.000	-90	8.000	117.250	581.250	90	0	8	4
	TOP																	average velocity
	1	20220202_UbcH10C114S_cytATL_e6-2.tif (Projected Kymograph)3.tif:0033-0065	42	3145.488	559.679	2477.354	4345.667	40.667	180	40.667	44.500	32.833	0	0	40.667	6.01872	0.722231	0.719266
	2	20220202_UbcH10C114S_cytATL_e6-2.tif (Projected Kymograph)3.tif:0025-0044	18	3052.814	413.831	2449.646	3745.250	16.667	-90	16.667	43.833	16.500	90	0	16.667	8.3335
	3	20220202_UbcH10C114S_cytATL_e6-2.tif (Projected Kymograph)3.tif:0031-0109	41	3146.926	813.032	1965.000	4917.600	40.333	0	40.333	89.167	30.500	0	0	40.333	5.96928	0.7163
	4	20220202_UbcH10C114S_cytATL_e6-2.tif (Projected Kymograph)3.tif:0022-0130	18	1935.529	297.883	1551.554	2533.794	16.667	-90	16.667	129.500	13.500	90	0	16.667	8.3335
	bottom																	average velocity
	5	20220202_UbcH10C114S_cytATL_e6-2.tif (Projected Kymograph)3.tif:0545-0057	31	2218.387	427.693	1228.375	3016.188	30.000	180	30.000	41.750	545.250	0	0	30	4.44	0.670189	0.671178
	6	20220202_UbcH10C114S_cytATL_e6-2.tif (Projected Kymograph)3.tif:0538-0042	14	1521.922	200.690	1253.404	1947.019	13.250	-90	13.250	41.750	532.250	90	0	13.25	6.625
	7	20220202_UbcH10C114S_cytATL_e6-2.tif (Projected Kymograph)3.tif:0544-0092	28	2127.327	585.435	1191.238	3294.722	27.250	0	27.250	79.250	543.750	0	0	27.25	4.033	0.672167
	8	20220202_UbcH10C114S_cytATL_e6-2.tif (Projected Kymograph)3.tif:0538-0107	13	1329.808	195.807	1101.750	1721.250	12.000	-90	12.000	107.000	531.750	90	0	12	6
