# Supplementary material for: Endoplasmic reticulum membranes are continuously required to maintain mitotic spindle size and forces
Source: Life Sci Alliance. 2022 Nov 15;6(1):e202201540. doi: 10.26508/lsa.202201540 (PMC9671068; doi:10.26508/lsa.202201540)
Supplement: Supplementary file 20 [file LSA-2022-01540_SdataF5.3.xlsx]

## Sheet: Sheet1
																		distance between daughter nuclei
		1	C1-20220209_UbcH10C114A30mgml_cytATL_UbcH10wt_e5.tif:10	1.1171	515.1765	258.6349	224	912	77.5150	26.2700	7.3603	-80.1589	575.5057	373	26274.0000	0	65535	7.3603
		2	C1-20220209_UbcH10C114A30mgml_cytATL_UbcH10wt_e5.tif:10	1.1171	375.0784	170.0586	143	765	93.2400	86.4320	7.4531	-6.8428	419.0016	308	19129.0000	0	65535	7.4531
		3	C1-20220209_UbcH10C114A30mgml_cytATL_UbcH10wt_e5.tif:10	1.0952	457.6200	191.4506	198	752	88.8000	101.0100	7.2882	12.9074	501.1854	439	22881.0000	0	65535	7.2882
		1	C1-20220209_UbcH10C114A40mgml_buffer_UbcH10wt_e8.tif:12	2.1685	328.4747	133.5701	174	713	90.1320	64.8980	14.5741	55.3416	712.2962	282	32519	0	65535	14.5741
		2	C1-20220209_UbcH10C114A40mgml_buffer_UbcH10wt_e8.tif:12	2.1904	320.7200	133.1481	176	823	72.8160	45.2140	14.7206	-102.7787	702.5051	271	32072.0000	0	65535	14.7206
		3	C1-20220209_UbcH10C114A40mgml_buffer_UbcH10wt_e8.tif:12	2.3875	368.8349	160.4211	193	771	61.6420	87.9860	15.9744	50.2624	880.6065	302	40203.0000	0	65535	15.9744
																		distance between daughter nuclei
		1	C1-20220210_UbcH10C114S40mgml_buffer_UbcH10wt_e4.tif:7	2.4094	386.5909	193.4780	192	986	79.2540	89.6880	16.1618	69.0755	931.4676	299	42525	0	65535	16.1618
		2	C1-20220210_UbcH10C114S40mgml_buffer_UbcH10wt_e4.tif:7	2.2342	395.0098	168.1942	195	834	91.6860	55.7220	14.9018	-74.4454	882.5341	318	40291	0	65535	14.9018
		3	C1-20220210_UbcH10C114S40mgml_buffer_UbcH10wt_e4.tif:7	2.4532	419.0625	216.4646	191	967	66.3040	66.2300	16.4307	-45.3649	1028.0642	320	46935	0	65535	16.4307
		1	C1-20220210_UbcH10C114S40mgml_buffer_UbcH10wt_e7.tif:8	2.1028	330.0729	106.0062	176	656	76.5160	71.5580	14.0631	-88.7940	694.0720	304	31687	0	65535	14.0631
		2	C1-20220210_UbcH10C114S40mgml_buffer_UbcH10wt_e7.tif:8	2.4313	358.7297	81.8081	213	607	53.6500	80.6600	16.2699	-58.7681	872.1954	340	39819	0	65535	16.2699
		3	C1-20220210_UbcH10C114S40mgml_buffer_UbcH10wt_e7.tif:8	2.1247	350.1856	115.8294	191	807	71.1140	43.9560	14.2088	-90.5968	744.0351	322	33968	0	65535	14.2088
		1	C1-20220210_UbcH10C114S40mgml_cytATL_UbcH10wt_e2.tif:8	1.9714	433.0222	198.6542	230	1014	63.9360	77.7740	13.1653	-8.4034	853.6427	339	38972	0	65535	13.1653
		2	C1-20220210_UbcH10C114S40mgml_cytATL_UbcH10wt_e2.tif:8	2.0809	389.0421	135.1755	249	784	67.4510	64.0470	13.8951	5.1944	809.5499	329	36959	0	65535	13.8951
		3	C1-20220210_UbcH10C114S40mgml_cytATL_UbcH10wt_e2.tif:8	1.8837	443.0000	209.3658	239	1148	56.4620	99.4560	12.6425	62.8350	834.4986	357	38098	0	65535	12.6425
		1	C1-20220210_UbcH10C114S40mgml_cytATL_UbcH10wt_e6.tif:12	2.2561	414.6796	177.1365	197	929	87.8380	71.3360	15.0444	74.5966	935.5636	340	42712	0	65535	15.0444
		2	C1-20220210_UbcH10C114S40mgml_cytATL_UbcH10wt_e6.tif:12	2.3437	428.4299	195.7280	237	929	56.2030	52.9470	15.6436	36.9241	1004.1232	349	45842	0	65535	15.6436
		3	C1-20220210_UbcH10C114S40mgml_cytATL_UbcH10wt_e6.tif:12	2.6285	388.8500	187.1535	178	976	55.9810	81.7330	17.6303	-68.0646	1022.0844	327	46662	0	65535	17.6303
																		distance between daughter nuclei
		1	C1-20220211_UbcH10C114S40mgml_cytATL_UbcH10wt_e2.tif:9	1.9495	339.7640	307.0282	84	996	75.6280	76.4420	13.0248	-0.6511	662.3551	151	30239	0	65535	13.0248
		2	C1-20220211_UbcH10C114S40mgml_cytATL_UbcH10wt_e2.tif:9	1.7523	299.6000	245.0286	92	862	69.1900	48.3220	11.7378	41.9335	524.9951	143	23968	0	65535	11.7378
		3	C1-20220211_UbcH10C114S40mgml_cytATL_UbcH10wt_e2.tif:9	1.9495	273.4270	245.9155	82	882	86.9500	61.4200	13.0953	-34.4085	533.0338	137	24335.0000	0	65535	13.0953
																		distance between daughter nuclei
		1	C1-20220211_UbcH10C114S40mgml_buffer_UbcH10wt_e5.tif:8	1.9495	265.7753	210.8953	94	709	87.3940	60.5320	13.0718	59.3700	518.1172	133	23654	0	65535	13.0718
		2	C1-20220211_UbcH10C114S40mgml_buffer_UbcH10wt_e5.tif:8	1.9276	251.1818	205.5862	96	720	111.9620	77.9960	12.8726	45.4658	484.1660	138	22104	0	65535	12.8726
		3	C1-20220211_UbcH10C114S40mgml_buffer_UbcH10wt_e5.tif:8	1.7304	300.6582	235.1657	98	992	77.4780	86.7280	11.4879	68.0615	520.2638	157	23752	0	65535	11.4879
		20220225_UbcH10C114S_cytATL_UbcH10WT_e3													distance between daughter nuclei
		1	C1-20220225_UbcH10C114S_cytATL_UbcH10WT_e3-1.tif:0638-0489	2.322	323.992	253.651	78.272	962	15.563	-147.821	752.252	161.284	34343.1	1	15.563
		2	C1-20220225_UbcH10C114S_cytATL_UbcH10WT_e3-1.tif:0412-0583	2.519	230.171	175.978	85.045	728.57	16.823	-152.871	579.792	141.386	26469.7	1	16.823
		3	C1-20220225_UbcH10C114S_cytATL_UbcH10WT_e3-1.tif:0486-0429	2.059	245.888	148.337	99.318	540.615	13.69	-15.038	506.277	153.741	23113.4	1	13.69
		4	C1-20220225_UbcH10C114S_cytATL_UbcH10WT_e3-1.tif:0273-0522	2.782	274.78	261.279	97.605	944	18.589	-99.162	764.385	138.836	34897.1	1	18.589
		20220225_UbcH10C114S_cytATL_UbcH10WT_e2																			distance between daughter nuclei
		1	C1-20220225_UbcH10C114S_cytATL_UbcH10WT_e2.tif:0017-0452-0570:17	0.307	255	0	255	255	10.633	34.796	0.034	78.197	255	3570	17	0	0	NaN	255	255	10.633
		2	C1-20220225_UbcH10C114S_cytATL_UbcH10WT_e2.tif:0017-0596-0621:17	0.438	255	0	255	255	11.718	-90.844	0.04	111.71	255	5100	17	0	0	NaN	255	255	11.718
		3	C1-20220225_UbcH10C114S_cytATL_UbcH10WT_e2.tif:0017-0276-0608:17	0.329	255	0	255	255	10.803	-9.462	0.035	83.783	255	3825	17	0	0	NaN	255	255	10.803
		4	C1-20220225_UbcH10C114S_cytATL_UbcH10WT_e2.tif:0017-0623-0432:17	0.548	255	0	255	255	12.914	57.797	0.041	139.638	255	6375	17	0	0	NaN	255	255	12.914
		20220218_UbcH10C114S_buffer_UbcH10wt_e3													distance between daughter nuclei
		1	C1-20220218_UbcH10C114S_buffer_UbcH10wt_e3-1.tif:0340-0616	2.059	291.108	220.328	88.677	693.645	13.808	70.594	599.385	150.521	27364.2	1	13.808
		2	C1-20220218_UbcH10C114S_buffer_UbcH10wt_e3-1.tif:0564-0660	2.475	234.54	165.736	81	735	16.576	-90	580.522	149	26503	1	16.576
		3	C1-20220218_UbcH10C114S_buffer_UbcH10wt_e3-1.tif:0602-0494	2.607	307.148	272.639	83.008	993.609	17.457	-18.281	800.605	152.238	36550.6	1	17.457
		4	C1-20220218_UbcH10C114S_buffer_UbcH10wt_e3-1.tif:0209-0500	2.585	266.318	199.374	103.688	671.568	17.27	72.031	688.345	146.823	31425.5	1	17.27
