# Supplementary material for: Endoplasmic reticulum membranes are continuously required to maintain mitotic spindle size and forces
Source: Life Sci Alliance. 2022 Nov 15;6(1):e202201540. doi: 10.26508/lsa.202201540 (PMC9671068; doi:10.26508/lsa.202201540)
Supplement: Supplementary file 21 [file LSA-2022-01540_SdataF5.4.xlsx]

## Sheet: Sheet1
		3 min post anaphase onset
		nucleus1									length to non-sibling nuclei	mean	stdev	stdev/mean										length between daughter nuclei
		1	C1-20220209_UbcH10C114A30mgml_cytATL_UbcH10wt_e5.tif:0009-0302-0611:9	2.760	398.570	176.440	178.244	912.107	18.534	71.131	18.534	24.3673	6.19038	0.254044	1	C1-20220209_UbcH10C114A30mgml_cytATL_UbcH10wt_e5-1.tif:9	0.898	542.655	251.970	189.800	1009	5.959	-75.619	5.959
		2	C1-20220209_UbcH10C114A30mgml_cytATL_UbcH10wt_e5.tif:0009-0366-0645:9	2.431	352.248	142.810	163.741	813.070	16.246	-6.801	16.246				2	C1-20220209_UbcH10C114A30mgml_cytATL_UbcH10wt_e5-1.tif:9	1.029	464.163	196.745	191.499	803.713	6.750	37.875	6.750
		3	C1-20220209_UbcH10C114A30mgml_cytATL_UbcH10wt_e5.tif:0009-0282-0553:9	3.921	359.928	132.722	199.648	807.822	26.298	-65.743	26.298				3	C1-20220209_UbcH10C114A30mgml_cytATL_UbcH10wt_e5-1.tif:9	0.810	424.678	186.827	149.500	850.111	5.363	39.401	5.363
		4	C1-20220209_UbcH10C114A30mgml_cytATL_UbcH10wt_e5.tif:0009-0329-0517:9	3.505	377.685	152.526	212.118	968.000	23.518	-24.146	23.518				4	C1-20220209_UbcH10C114A30mgml_cytATL_UbcH10wt_e5-1.tif:9	1.139	435.135	168.064	142.000	890.824	7.600	-6.710	7.600
		5	C1-20220209_UbcH10C114A30mgml_cytATL_UbcH10wt_e5.tif:0009-0445-0531:9	4.359	365.391	143.594	202.450	1080.000	29.336	-126.176	29.336				5	C1-20220209_UbcH10C114A30mgml_cytATL_UbcH10wt_e5-1.tif:9	0.832	474.716	199.543	218.236	781.155	5.526	7.696	5.526
		6	C1-20220209_UbcH10C114A30mgml_cytATL_UbcH10wt_e5.tif:0009-0472-0594:9	4.797	347.427	113.933	166.422	966.982	32.272	-88.686	32.272
												mean	stdev	stdev/mean
		1	C1-20220209_UbcH10C114A30mgml_cytATL_UbcH10wt_e5.tif:0009-0635-0582:9	2.453	394.214	139.917	215.715	763.678	16.476	-104.036	16.476	22.0887	5.6719	0.256779
		2	C1-20220209_UbcH10C114A30mgml_cytATL_UbcH10wt_e5.tif:9	4.140	367.994	168.773	157.373	987.263	27.818	-58.932	27.818
		3	C1-20220209_UbcH10C114A30mgml_cytATL_UbcH10wt_e5.tif:9	3.264	364.756	118.934	193.050	810.159	21.972	-11.461	21.972
												mean	stdev	stdev/mean
		1	C1-20220209_UbcH10C114A30mgml_cytATL_UbcH10wt_e5.tif:0009-0163-0451:9	3.351	386.515	195.142	180.610	1110.583	22.455	-31.158	22.455	21.3164	3.73048	0.175005
		2	C1-20220209_UbcH10C114A30mgml_cytATL_UbcH10wt_e5.tif:0009-0206-0439:9	3.373	356.283	153.033	161.294	820.479	22.605	3.190	22.605
		3	C1-20220209_UbcH10C114A30mgml_cytATL_UbcH10wt_e5.tif:0009-0248-0481:9	2.563	389.302	216.176	198.417	1045.000	17.139	53.427	17.139
		4	C1-20220209_UbcH10C114A30mgml_cytATL_UbcH10wt_e5.tif:0009-0282-0553:9	3.921	359.928	132.722	199.648	807.822	26.298	-65.743	26.298
		5	C1-20220209_UbcH10C114A30mgml_cytATL_UbcH10wt_e5.tif:0009-0222-0573:9	2.694	382.988	176.563	205.307	911.474	18.085	-21.105	18.085
												mean	stdev	stdev/mean
		1	C1-20220209_UbcH10C114A30mgml_cytATL_UbcH10wt_e5.tif:0009-0309-0663:9	3.176	358.121	148.436	160.284	1002	21.261	118.706	21.261	22.8945	6.80795	0.297362
		2	C1-20220209_UbcH10C114A30mgml_cytATL_UbcH10wt_e5.tif:0009-0366-0645:9	2.431	352.248	142.810	163.741	813.070	16.246	-6.801	16.246
		3	C1-20220209_UbcH10C114A30mgml_cytATL_UbcH10wt_e5.tif:0009-0479-0674:9	4.819	311.997	91.123	202.931	724.861	32.415	76.535	32.415
		4	C1-20220209_UbcH10C114A30mgml_cytATL_UbcH10wt_e5.tif:0009-0443-0715:9	3.220	329.243	119.005	185.762	761.000	21.656	102.232	21.656
												mean	stdev	stdev/mean
		1	C1-20220209_UbcH10C114A30mgml_cytATL_UbcH10wt_e5.tif:0009-0343-0500:9	3.198	348.489	156.145	202.890	976.519	21.399	138.926	21.399	24.8566	5.28226	0.212509
		2	C1-20220209_UbcH10C114A30mgml_cytATL_UbcH10wt_e5.tif:0009-0296-0535:9	4.249	347.333	126.600	178.247	832.669	28.623	-77.760	28.623
		3	C1-20220209_UbcH10C114A30mgml_cytATL_UbcH10wt_e5.tif:0009-0382-0628:9	3.220	346.227	130.175	178.466	770.000	21.590	6.297	21.59
		4	C1-20220209_UbcH10C114A30mgml_cytATL_UbcH10wt_e5.tif:0009-0452-0644:9	4.753	329.696	105.904	190.571	766.531	31.938	-34.426	31.938
		5	C1-20220209_UbcH10C114A30mgml_cytATL_UbcH10wt_e5.tif:0009-0487-0576:9	4.403	330.957	117.329	185.200	766.300	29.586	-77.285	29.586
		6	C1-20220209_UbcH10C114A30mgml_cytATL_UbcH10wt_e5.tif:0009-0459-0513:9	3.505	378.253	169.518	197.507	1083.912	23.504	-121.088	23.504
		7	C1-20220209_UbcH10C114A30mgml_cytATL_UbcH10wt_e5.tif:0009-0406-0499:9	2.585	369.408	170.282	194.499	870.107	17.356	14.569	17.356
		3 min post anaphase onset									length to non-sibling nuclei	mean	stdev	stdev/mean										length between daughter nuclei
		1	C1-20220209_UbcH10C114A40mgml_buffer_UbcH10wt_e8-1.tif:0012-0235-0236:12	2.563	308.939	100.880	131.800	627.028	17.204	-68.290	17.204	21.4281	3.03509	0.14164	1	C1-20220209_UbcH10C114A40mgml_buffer_UbcH10wt_e8-2.tif:11	2.212	376.203	196.954	183	849.720	14.800	53.130	14.800
		2	C1-20220209_UbcH10C114A40mgml_buffer_UbcH10wt_e8-1.tif:0012-0122-0183:12	2.935	326.219	114.524	170.073	670.745	19.697	118.009	19.697				2	C1-20220209_UbcH10C114A40mgml_buffer_UbcH10wt_e8-2.tif:11	2.147	378.831	181.351	186.691	860.378	14.319	29.745	14.319
		3	C1-20220209_UbcH10C114A40mgml_buffer_UbcH10wt_e8-1.tif:0012-0152-0291:12	3.658	337.959	111.689	190.016	802.282	24.524	18.654	24.524				3	C1-20220209_UbcH10C114A40mgml_buffer_UbcH10wt_e8-2.tif:11	2.037	368.828	146.987	204.894	866.000	13.635	-27.121	13.635
		4	C1-20220209_UbcH10C114A40mgml_buffer_UbcH10wt_e8-1.tif:0012-0263-0192:12	3.658	318.532	110.942	178.103	699.882	24.538	-103.072	24.538				4	C1-20220209_UbcH10C114A40mgml_buffer_UbcH10wt_e8-2.tif:11	1.949	390.240	182.117	198.452	838.615	12.958	76.122	12.958
		5	C1-20220209_UbcH10C114A40mgml_buffer_UbcH10wt_e8-1.tif:0012-0162-0149:12	2.869	337.803	115.496	186.990	666.180	19.212	-15.642	19.212				5	C1-20220209_UbcH10C114A40mgml_buffer_UbcH10wt_e8-2.tif:11	2.256	348.740	159.297	142.588	737.912	15.103	-1.685	15.103
		6	C1-20220209_UbcH10C114A40mgml_buffer_UbcH10wt_e8-1.tif:0012-0219-0156:12	3.045	316.960	132.659	169.331	787.662	20.370	35.538	20.37
		7	C1-20220209_UbcH10C114A40mgml_buffer_UbcH10wt_e8-1.tif:0012-0107-0252:12	3.636	319.459	94.022	175.946	786.000	24.452	-119.358	24.452
												mean	stdev	stdev/mean
		1	C1-20220209_UbcH10C114A40mgml_buffer_UbcH10wt_e8-1.tif:0012-0342-0280:12	2.453	308.039	98.827	175.535	666	16.365	114.015	16.365	23.0646	4.39789	0.190677
		2	C1-20220209_UbcH10C114A40mgml_buffer_UbcH10wt_e8-1.tif:0012-0367-0240:12	3.067	319.275	90.674	182.199	593	20.544	157.777	20.544
		3	C1-20220209_UbcH10C114A40mgml_buffer_UbcH10wt_e8-1.tif:0012-0426-0218:12	3.965	316.305	78.827	202.852	575.623	26.581	20.705	26.581
		4	C1-20220209_UbcH10C114A40mgml_buffer_UbcH10wt_e8-1.tif:0012-0475-0249:12	4.293	306.984	93.246	178.176	640.568	28.817	56.840	28.817
		5	C1-20220209_UbcH10C114A40mgml_buffer_UbcH10wt_e8-1.tif:0012-0460-0344:12	3.417	333.116	117.112	156.220	747.590	22.960	-58.308	22.96
		6	C1-20220209_UbcH10C114A40mgml_buffer_UbcH10wt_e8.tif:12	157.000	331.178	119.974	205.540	803.478	156.219	-18.087	23.1204
												mean	stdev	stdev/mean
		1	C1-20220209_UbcH10C114A40mgml_buffer_UbcH10wt_e8-1.tif:0012-0263-0192:12	3.658	318.532	110.942	178.103	699.882	24.538	-103.072	24.538	20.3475	3.8965	0.191498
		2	C1-20220209_UbcH10C114A40mgml_buffer_UbcH10wt_e8-1.tif:0012-0299-0137:12	2.475	312.636	121.617	106.735	623.005	16.643	133.919	16.643
		3	C1-20220209_UbcH10C114A40mgml_buffer_UbcH10wt_e8-1.tif:0012-0352-0119:12	2.475	321.332	99.943	215.776	629.069	16.550	-164.970	16.55
		4	C1-20220209_UbcH10C114A40mgml_buffer_UbcH10wt_e8-1.tif:0012-0401-0155:12	2.738	313.119	96.471	171.213	603.267	18.347	-107.850	18.347
		5	C1-20220209_UbcH10C114A40mgml_buffer_UbcH10wt_e8-1.tif:0012-0411-0224:12	3.789	309.908	89.585	175.512	647.082	25.463	-54.462	25.463
		6	C1-20220209_UbcH10C114A40mgml_buffer_UbcH10wt_e8-1.tif:0012-0367-0240:12	3.067	319.275	90.674	182.199	593.000	20.544	157.777	20.544
												mean	stdev	stdev/mean
		1	C1-20220209_UbcH10C114A40mgml_buffer_UbcH10wt_e8-1.tif:0012-0199-0092:12	2.541	296.274	118.268	142.072	647.221	17.081	97.217	17.081	18.2802	3.42014	0.187096
		2	C1-20220209_UbcH10C114A40mgml_buffer_UbcH10wt_e8-1.tif:0012-0219-0156:12	3.045	316.960	132.659	169.331	787.662	20.370	35.538	20.37
		3	C1-20220209_UbcH10C114A40mgml_buffer_UbcH10wt_e8-1.tif:0012-0275-0179:12	3.614	304.543	101.137	181.709	607.724	24.211	169.789	24.211
		4	C1-20220209_UbcH10C114A40mgml_buffer_UbcH10wt_e8-1.tif:0012-0299-0137:12	2.475	312.636	121.617	106.735	623.005	16.643	133.919	16.643
		5	C1-20220209_UbcH10C114A40mgml_buffer_UbcH10wt_e8-1.tif:0012-0314-0081:12	2.475	290.306	92.308	134.357	563.000	16.521	-108.273	16.521
		6	C1-20220209_UbcH10C114A40mgml_buffer_UbcH10wt_e8-1.tif:0012-0278-0054:12	2.212	291.399	82.235	154.042	518.582	14.855	21.324	14.855
												mean	stdev	stdev/mean
		1	C1-20220209_UbcH10C114A40mgml_buffer_UbcH10wt_e8-1.tif:0012-0413-0099:12	2.628	290.844	87.161	161.098	537.424	17.550	126.081	17.55	19.7907	3.58649	0.181221
		2	C1-20220209_UbcH10C114A40mgml_buffer_UbcH10wt_e8-1.tif:0012-0401-0155:12	2.738	313.119	96.471	171.213	603.267	18.347	-107.850	18.347
		3	C1-20220209_UbcH10C114A40mgml_buffer_UbcH10wt_e8-1.tif:0012-0426-0218:12	3.965	316.305	78.827	202.852	575.623	26.581	20.705	26.581
		4	C1-20220209_UbcH10C114A40mgml_buffer_UbcH10wt_e8-1.tif:0012-0472-0205:12	3.088	315.398	107.204	33.286	641.528	20.682	-9.058	20.682
		5	C1-20220209_UbcH10C114A40mgml_buffer_UbcH10wt_e8-1.tif:0012-0507-0165:12	2.541	325.641	113.832	169.256	659.721	16.959	-57.836	16.959
		6	C1-20220209_UbcH10C114A40mgml_buffer_UbcH10wt_e8-1.tif:0012-0534-0123:12	3.264	320.235	102.964	174.656	678.638	21.898	80.665	21.898
		7	C1-20220209_UbcH10C114A40mgml_buffer_UbcH10wt_e8-1.tif:0012-0495-0091:12	2.475	272.441	79.984	134.375	558.000	16.518	36.254	16.518
		3 min post anaphase onset										mean	stdev	stdev/mean										length between daughter nuclei
		1	C1-20220210_UbcH10C114S40mgml_buffer_UbcH10wt_e4.tif:0008-0533-0524:8	2.256	373.553	146.339	205.442	856.093	15.076	133.409	15.076	23.7478	5.31348	0.223746	1	C1-20220210_UbcH10C114S40mgml_buffer_UbcH10wt_e4.tif:0007-0447-0448:7	2.453	418.899	213.368	192.585	967	16.433	-46.095	16.433
		2	C1-20220210_UbcH10C114S40mgml_buffer_UbcH10wt_e4.tif:0008-0501-0598:8	3.461	353.598	135.316	204.570	876.497	23.185	61.881	23.185				2	C1-20220210_UbcH10C114S40mgml_buffer_UbcH10wt_e4.tif:0007-0532-0331:7	2.475	401.415	194.961	190.900	964.606	16.551	-47.537	16.551
		3	C1-20220210_UbcH10C114S40mgml_buffer_UbcH10wt_e4.tif:0008-0561-0650:8	3.965	351.929	94.251	163.099	796.000	26.626	5.742	26.626				3	C1-20220210_UbcH10C114S40mgml_buffer_UbcH10wt_e4.tif:0007-0375-0618:7	2.256	407.484	193.497	193.093	926.761	15.149	-75.285	15.149
		4	C1-20220210_UbcH10C114S40mgml_buffer_UbcH10wt_e4.tif:0008-0626-0619:8	3.702	332.719	103.275	186.281	744.390	24.813	-43.308	24.813				4	C1-20220210_UbcH10C114S40mgml_buffer_UbcH10wt_e4.tif:0007-0608-0533:7	2.453	400.387	197.998	189.000	916.906	16.439	69.444	16.439
		5	C1-20220210_UbcH10C114S40mgml_buffer_UbcH10wt_e4.tif:0008-0575-0460:8	4.315	370.289	123.121	193.592	857.026	29.039	2.629	29.039				5	C1-20220210_UbcH10C114S40mgml_buffer_UbcH10wt_e4.tif:0007-0651-0264:7	2.519	388.424	182.014	205.063	950.255	16.902	-52.829	16.902
												mean	stdev	stdev/mean
		1	C1-20220210_UbcH10C114S40mgml_buffer_UbcH10wt_e4.tif:0008-0492-0388:8	4.381	365.552	130.693	184.653	879.548	29.476	-2.302	29.476	24.6478	5.73997	0.232879
		2	C1-20220210_UbcH10C114S40mgml_buffer_UbcH10wt_e4.tif:0008-0539-0426:8	3.329	381.399	133.533	226.648	835.000	22.392	33.953	22.392
		3	C1-20220210_UbcH10C114S40mgml_buffer_UbcH10wt_e4.tif:0008-0587-0495:8	3.987	389.304	134.881	219.667	978.257	26.773	-84.289	26.773
		4	C1-20220210_UbcH10C114S40mgml_buffer_UbcH10wt_e4.tif:0008-0533-0524:8	2.256	373.553	146.339	205.442	856.093	15.076	133.409	15.076
		5	C1-20220210_UbcH10C114S40mgml_buffer_UbcH10wt_e4.tif:0008-0464-0560:8	3.483	373.038	131.610	178.923	881.972	23.322	23.962	23.322
		6	C1-20220210_UbcH10C114S40mgml_buffer_UbcH10wt_e4.tif:0008-0409-0547:8	4.578	356.722	107.030	182.125	800.000	30.848	54.175	30.848
												mean	stdev	stdev/mean
		1	C1-20220210_UbcH10C114S40mgml_buffer_UbcH10wt_e4.tif:0008-0428-0293:8	2.738	385.349	149.808	221.880	791.645	18.332	-94.399	18.332	23.3277	4.86963	0.208749
		2	C1-20220210_UbcH10C114S40mgml_buffer_UbcH10wt_e4.tif:0008-0380-0350:8	2.409	359.252	132.001	178.311	744.869	16.105	-15.548	16.105
		3	C1-20220210_UbcH10C114S40mgml_buffer_UbcH10wt_e4.tif:0008-0287-0340:8	3.855	351.820	110.153	157.267	797.097	25.920	60.215	25.92
		4	C1-20220210_UbcH10C114S40mgml_buffer_UbcH10wt_e4.tif:0008-0280-0251:8	4.162	363.056	122.471	188.977	760.790	28.007	-61.945	28.007
		5	C1-20220210_UbcH10C114S40mgml_buffer_UbcH10wt_e4.tif:0008-0381-0211:8	3.767	371.723	124.539	194.061	857.105	25.257	10.125	25.257
		6	C1-20220210_UbcH10C114S40mgml_buffer_UbcH10wt_e4.tif:0008-0432-0237:8	3.921	351.187	126.473	177.850	799.000	26.345	48.264	26.345
												mean	stdev	stdev/mean
		1	C1-20220210_UbcH10C114S40mgml_buffer_UbcH10wt_e4.tif:0008-0668-0198:8	3.067	350.128	117.078	203.854	727.352	20.627	-114.818	20.627	18.5462	2.94707	0.158904
		2	C1-20220210_UbcH10C114S40mgml_buffer_UbcH10wt_e4.tif:0008-0612-0181:8	2.059	381.308	133.522	207.840	802.076	13.731	-172.569	13.731
		3	C1-20220210_UbcH10C114S40mgml_buffer_UbcH10wt_e4.tif:0008-0553-0205:8	2.650	362.357	119.588	212.653	713.869	17.687	114.206	17.687
		4	C1-20220210_UbcH10C114S40mgml_buffer_UbcH10wt_e4.tif:0008-0545-0257:8	3.023	369.065	131.485	159.444	783.966	20.221	63.716	20.221
		5	C1-20220210_UbcH10C114S40mgml_buffer_UbcH10wt_e4.tif:0008-0594-0296:8	3.045	383.720	140.173	223.488	798.060	20.465	10.416	20.465
												mean	stdev	stdev/mean
		1	C1-20220210_UbcH10C114S40mgml_buffer_UbcH10wt_e4.tif:0008-0545-0257:8	3.023	369.065	131.485	159.444	783.966	20.221	63.716	20.221	22.1745	5.06723	0.228516
		2	C1-20220210_UbcH10C114S40mgml_buffer_UbcH10wt_e4.tif:0008-0492-0232:8	2.475	359.405	139.287	189.435	748.229	16.508	5.659	16.508
		3	C1-20220210_UbcH10C114S40mgml_buffer_UbcH10wt_e4.tif:0008-0442-0209:8	4.030	365.682	109.896	202.352	755.000	27.059	-30.211	27.059
		4	C1-20220210_UbcH10C114S40mgml_buffer_UbcH10wt_e4.tif:0008-0428-0293:8	2.738	385.349	149.808	221.880	791.645	18.332	-94.399	18.332
		5	C1-20220210_UbcH10C114S40mgml_buffer_UbcH10wt_e4.tif:0008-0440-0346:8	3.198	353.147	129.982	193.991	753.000	21.451	39.401	21.451
		6	C1-20220210_UbcH10C114S40mgml_buffer_UbcH10wt_e4.tif:0008-0492-0388:8	4.381	365.552	130.693	184.653	879.548	29.476	-2.302	29.476
		3 min post anaphase onset										mean	stdev	stdev/mean										length between daughter nuclei
		1	C1-20220210_UbcH10C114S40mgml_buffer_UbcH10wt_e7.tif:0008-0418-0226:8	2.891	365.586	125.342	160.656	789.183	19.393	91.312	19.393	19.864	6.94368	0.349561	1	C1-20220210_UbcH10C114S40mgml_buffer_UbcH10wt_e7.tif:0008-0309-0198:8	2.234	356.531	107.394	184.657	619.150	14.907	-60.890	14.907
		2	C1-20220210_UbcH10C114S40mgml_buffer_UbcH10wt_e7.tif:0008-0411-0284:8	4.074	352.549	78.263	207.731	641.190	27.410	-126.437	27.41				2	C1-20220210_UbcH10C114S40mgml_buffer_UbcH10wt_e7.tif:0008-0288-0329:8	2.081	364.655	108.324	239.787	703.712	13.966	-80.238	13.966
		3	C1-20220210_UbcH10C114S40mgml_buffer_UbcH10wt_e7.tif:0008-0492-0279:8	2.388	372.907	102.177	232.500	732.393	15.935	-6.399	15.935				3	C1-20220210_UbcH10C114S40mgml_buffer_UbcH10wt_e7.tif:0008-0297-0480:8	2.059	346.443	115.920	190.753	813.419	13.765	-90.616	13.765
		4	C1-20220210_UbcH10C114S40mgml_buffer_UbcH10wt_e7.tif:0008-0540-0307:8	4.359	350.069	82.277	209.825	635.046	29.267	-33.449	29.267				4	C1-20220210_UbcH10C114S40mgml_buffer_UbcH10wt_e7.tif:0008-0544-0361:8	2.453	354.526	85.397	232.486	609.281	16.449	-58.241	16.449
		5	C1-20220210_UbcH10C114S40mgml_buffer_UbcH10wt_e7.tif:0008-0500-0185:8	2.147	356.689	112.489	214.637	676.243	14.401	97.381	14.401				5	C1-20220210_UbcH10C114S40mgml_buffer_UbcH10wt_e7.tif:0008-0483-0516:8	2.059	328.362	84.983	180.507	595.070	13.714	-86.597	13.714
		6	C1-20220210_UbcH10C114S40mgml_buffer_UbcH10wt_e7.tif:0008-0454-0196:8	1.906	392.172	144.374	168.116	801.601	12.778	-47.347	12.778
												mean	stdev	stdev/mean
		1	C1-20220210_UbcH10C114S40mgml_buffer_UbcH10wt_e7.tif:0008-0416-0337:8	3.483	341.597	82.188	171.810	667.911	23.386	-90.725	23.386	23.3083	3.85473	0.16538
		2	C1-20220210_UbcH10C114S40mgml_buffer_UbcH10wt_e7.tif:0008-0411-0284:8	4.074	352.549	78.263	207.731	641.190	27.410	-126.437	27.41
		3	C1-20220210_UbcH10C114S40mgml_buffer_UbcH10wt_e7.tif:0008-0344-0278:8	2.453	359.783	95.657	212.488	648.579	16.494	7.476	16.494
		4	C1-20220210_UbcH10C114S40mgml_buffer_UbcH10wt_e7.tif:0008-0262-0277:8	4.162	331.942	86.405	191.581	678.580	27.932	-49.728	27.932
		5	C1-20220210_UbcH10C114S40mgml_buffer_UbcH10wt_e7.tif:0008-0263-0362:8	3.329	331.726	88.704	209.326	727.000	22.328	-107.354	22.328
		6	C1-20220210_UbcH10C114S40mgml_buffer_UbcH10wt_e7.tif:0008-0293-0411:8	3.570	333.360	78.862	208.915	633.829	24.037	31.145	24.037
		7	C1-20220210_UbcH10C114S40mgml_buffer_UbcH10wt_e7.tif:0008-0342-0410:8	3.220	354.449	96.664	202.156	723.597	21.571	-3.343	21.571
												mean	stdev	stdev/mean
		1	C1-20220210_UbcH10C114S40mgml_buffer_UbcH10wt_e7.tif:0008-0589-0314:8	3.373	368.276	91.692	179.843	650.961	22.692	-3.740	22.692	18.1069	3.64187	0.201132
		2	C1-20220210_UbcH10C114S40mgml_buffer_UbcH10wt_e7.tif:0008-0540-0286:8	2.848	367.535	89.185	201.417	665.653	19.051	43.741	19.051
		3	C1-20220210_UbcH10C114S40mgml_buffer_UbcH10wt_e7.tif:0008-0500-0185:8	2.147	356.689	112.489	214.637	676.243	14.401	97.381	14.401
		4	C1-20220210_UbcH10C114S40mgml_buffer_UbcH10wt_e7.tif:0008-0548-0194:8	2.607	371.101	130.274	240.482	812.985	17.511	142.210	17.511
		5	C1-20220210_UbcH10C114S40mgml_buffer_UbcH10wt_e7.tif:0008-0599-0178:8	2.738	356.565	99.160	217.065	629.468	18.343	14.485	18.343								0.14164
		6	C1-20220210_UbcH10C114S40mgml_buffer_UbcH10wt_e7.tif:0008-0622-0214:8	1.906	373.235	123.883	189.437	718.353	12.768	55.389	12.768								0.190677
		7	C1-20220210_UbcH10C114S40mgml_buffer_UbcH10wt_e7.tif:0008-0651-0274:8	3.286	359.779	94.738	206.356	629.824	21.982	-61.882	21.982								0.191498
												mean	stdev	stdev/mean					0.187096
		1	C1-20220210_UbcH10C114S40mgml_buffer_UbcH10wt_e7.tif:0008-0343-0171:8	3.483	361.775	99.649	219.495	697	23.330	-92.363	23.33	17.204	5.57477	0.324039					0.181221
		2	C1-20220210_UbcH10C114S40mgml_buffer_UbcH10wt_e7.tif:0008-0380-0101:8	3.461	328.001	102.223	181.099	692.302	23.274	-33.589	23.274								0.223746
		3	C1-20220210_UbcH10C114S40mgml_buffer_UbcH10wt_e7.tif:0008-0414-0125:8	1.949	364.745	122.370	213.536	696.146	13.033	-10.800	13.033								0.232879
		4	C1-20220210_UbcH10C114S40mgml_buffer_UbcH10wt_e7.tif:0008-0466-0155:8	2.037	385.431	135.435	204.413	724.109	13.605	75.510	13.605								0.208749
		5	C1-20220210_UbcH10C114S40mgml_buffer_UbcH10wt_e7.tif:0008-0454-0196:8	1.906	392.172	144.374	168.116	801.601	12.778	-47.347	12.778								0.158904
												mean	stdev	stdev/mean					0.228516
		1	C1-20220210_UbcH10C114S40mgml_buffer_UbcH10wt_e7.tif:0008-0215-0266:8	2.563	329.864	106.780	193.367	655.006	17.212	-27.667	17.212	20.736	5.5382	0.267081					0.349561
		2	C1-20220210_UbcH10C114S40mgml_buffer_UbcH10wt_e7.tif:0008-0253-0247:8	3.242	344.686	93.540	212.389	646.607	21.683	10.620	21.683								0.16538
		3	C1-20220210_UbcH10C114S40mgml_buffer_UbcH10wt_e7.tif:0008-0295-0271:8	3.198	349.590	102.988	205.126	706.000	21.392	48.646	21.392								0.201132
		4	C1-20220210_UbcH10C114S40mgml_buffer_UbcH10wt_e7.tif:0008-0292-0401:8	4.118	329.241	98.383	203.466	773.361	27.721	148.092	27.721								0.324039
		5	C1-20220210_UbcH10C114S40mgml_buffer_UbcH10wt_e7.tif:0008-0247-0401:8	3.636	361.118	122.224	169.327	740.473	24.449	-2.776	24.449								0.267081
		6	C1-20220210_UbcH10C114S40mgml_buffer_UbcH10wt_e7.tif:0008-0217-0352:8	1.796	359.212	109.813	184.877	648.838	11.959	36.444	11.959

## Sheet: Sheet2
		3 min post anaphase onset										length to non-sibling nuclei	mean	stdev	stdev/mean										length between daughter nuclei
		nucleus1	1	C1-20220210_UbcH10C114S40mgml_cytATL_UbcH10wt_e2.tif:0009-0383-0406:9	2.782	358.597	113.550	236.222	745.946	18.616	-60.990	18.616	24.0395	8.92177	0.371129	1	C1-20220210_UbcH10C114S40mgml_cytATL_UbcH10wt_e2.tif:9	1.796	397.833	126.776	217.100	777.365	11.992	12.836	11.992
			2	C1-20220210_UbcH10C114S40mgml_cytATL_UbcH10wt_e2.tif:0009-0421-0345:9	4.140	343.344	100.118	213.477	703.606	27.801	-13.703	27.801				2	C1-20220210_UbcH10C114S40mgml_cytATL_UbcH10wt_e2.tif:9	1.555	433.930	148.324	195.000	807.000	10.360	0.000	10.360
			3	C1-20220210_UbcH10C114S40mgml_cytATL_UbcH10wt_e2.tif:0009-0498-0333:9	5.366	351.936	95.972	221.042	716.750	36.173	30.079	36.173				3	C1-20220210_UbcH10C114S40mgml_cytATL_UbcH10wt_e2.tif:9	1.840	397.822	188.038	210.193	1022.036	12.292	-92.070	12.292
			4	C1-20220210_UbcH10C114S40mgml_cytATL_UbcH10wt_e2.tif:0009-0519-0368:9	4.622	352.053	118.392	222.698	955.000	31.096	-129.980	31.096				4	C1-20220210_UbcH10C114S40mgml_cytATL_UbcH10wt_e2.tif:9	1.840	457.062	204.152	179.273	925.781	12.348	-25.183	12.348
			5	C1-20220210_UbcH10C114S40mgml_cytATL_UbcH10wt_e2.tif:0009-0487-0428:9	2.081	372.913	121.884	213.365	802.785	13.898	-97.958	13.898				5	C1-20220210_UbcH10C114S40mgml_cytATL_UbcH10wt_e2.tif:9	1.709	365.331	150.817	176.727	702.853	11.408	45.526	11.408
			6	C1-20220210_UbcH10C114S40mgml_cytATL_UbcH10wt_e2.tif:0009-0487-0469:9	2.497	404.314	127.835	179.142	788.849	16.653	-58.076	16.653
													mean	stdev	stdev/mean
			1	C1-20220210_UbcH10C114S40mgml_cytATL_UbcH10wt_e2.tif:0009-0487-0469:9	2.497	404.314	127.835	179.142	788.849	16.653	-58.076	16.653	24.0325	8.54631	0.355615
			2	C1-20220210_UbcH10C114S40mgml_cytATL_UbcH10wt_e2.tif:0009-0567-0398:9	4.622	391.838	154.909	135.209	982.000	31.032	19.213	31.032
			3	C1-20220210_UbcH10C114S40mgml_cytATL_UbcH10wt_e2.tif:0009-0592-0460:9	2.913	407.125	138.162	248.263	870.403	19.570	-120.444	19.57
			4	C1-20220210_UbcH10C114S40mgml_cytATL_UbcH10wt_e2.tif:0009-0600-0531:9	3.351	402.656	109.626	228.895	691.372	22.544	-62.005	22.544
			5	C1-20220210_UbcH10C114S40mgml_cytATL_UbcH10wt_e2.tif:0009-0493-0619:9	5.607	364.374	92.494	203.216	826.513	37.676	18.791	37.676
			6	C1-20220210_UbcH10C114S40mgml_cytATL_UbcH10wt_e2.tif:0009-0479-0507:9	2.497	387.479	131.055	258.585	742.214	16.720	77.994	16.72
													mean	stdev	stdev/mean
			1	C1-20220210_UbcH10C114S40mgml_cytATL_UbcH10wt_e2.tif:0009-0479-0507:9	2.497	384.068	133.915	232.281	869.663	16.720	77.994	16.72	27.964	5.73959	0.205249
			2	C1-20220210_UbcH10C114S40mgml_cytATL_UbcH10wt_e2.tif:0009-0436-0630:9	4.972	361.572	100.800	213.520	749.324	33.505	-7.402	33.505
			3	C1-20220210_UbcH10C114S40mgml_cytATL_UbcH10wt_e2.tif:0009-0344-0581:9	4.337	364.490	95.153	197.570	745.000	29.167	-128.062	29.167
			4	C1-20220210_UbcH10C114S40mgml_cytATL_UbcH10wt_e2.tif:0009-0331-0540:9	4.096	388.900	90.246	191.056	672.985	27.563	76.598	27.563
			5	C1-20220210_UbcH10C114S40mgml_cytATL_UbcH10wt_e2.tif:0009-0328-0482:9	4.468	370.102	83.703	209.520	683.000	30.071	-69.246	30.071
			6	C1-20220210_UbcH10C114S40mgml_cytATL_UbcH10wt_e2.tif:0009-0333-0453:9	4.950	381.703	105.464	179.507	842.079	33.271	-52.773	33.271
			7	C1-20220210_UbcH10C114S40mgml_cytATL_UbcH10wt_e2.tif:0009-0375-0446:9	3.789	368.865	94.312	228.248	675.000	25.451	-34.337	25.451
													mean	stdev	stdev/mean
			1	C1-20220210_UbcH10C114S40mgml_cytATL_UbcH10wt_e2.tif:0009-0590-0421:9	2.453	377.643	159.731	174	945	16.428	90	16.428	22.3653	7.16346	0.320293
			2	C1-20220210_UbcH10C114S40mgml_cytATL_UbcH10wt_e2.tif:0009-0566-0360:9	3.110	388.311	150.508	238.714	1009	20.860	-151.617	20.86
			3	C1-20220210_UbcH10C114S40mgml_cytATL_UbcH10wt_e2.tif:0009-0548-0321:9	4.425	375.166	124.954	202.558	841.703	29.807	8.854	29.807
			4	C1-20220210_UbcH10C114S40mgml_cytATL_UbcH10wt_e2.tif:0009-0465-0340:9	4.753	351.603	98.519	192.000	769.000	31.897	-38.784	31.897
			5	C1-20220210_UbcH10C114S40mgml_cytATL_UbcH10wt_e2.tif:0009-0487-0428:9	2.081	372.913	121.884	213.365	802.785	13.898	-97.958	13.898
			6	C1-20220210_UbcH10C114S40mgml_cytATL_UbcH10wt_e2.tif:0009-0480-0472:9	3.176	381.020	111.405	204.959	791.267	21.302	49.226	21.302
													mean	stdev	stdev/mean
			1	C1-20220210_UbcH10C114S40mgml_cytATL_UbcH10wt_e2.tif:0009-0566-0360:9	3.110	388.311	150.508	238.714	1009.000	20.860	-151.617	20.86	23.5283	3.92077	0.166641
			2	C1-20220210_UbcH10C114S40mgml_cytATL_UbcH10wt_e2.tif:0009-0519-0368:9	4.622	352.053	118.392	222.698	955.000	31.096	-129.980	31.096
			3	C1-20220210_UbcH10C114S40mgml_cytATL_UbcH10wt_e2.tif:0009-0626-0361:9	2.826	412.272	146.678	237.104	894.828	18.968	-20.556	18.968
			4	C1-20220210_UbcH10C114S40mgml_cytATL_UbcH10wt_e2.tif:0009-0661-0346:9	3.286	405.503	152.945	215.293	1026.000	22.076	-50.440	22.076
			5	C1-20220210_UbcH10C114S40mgml_cytATL_UbcH10wt_e2.tif:0009-0681-0317:9	3.570	400.028	140.680	216.987	974.741	24.039	-77.376	24.039
			6	C1-20220210_UbcH10C114S40mgml_cytATL_UbcH10wt_e2.tif:0009-0668-0266:9	3.329	413.439	168.818	215.796	940.895	22.330	-113.847	22.33
			7	C1-20220210_UbcH10C114S40mgml_cytATL_UbcH10wt_e2.tif:0009-0598-0213:9	3.767	398.072	198.255	181.947	1186.977	25.329	-2.344	25.329
													mean	stdev	stdev/mean
			1	C1-20220210_UbcH10C114S40mgml_cytATL_UbcH10wt_e2.tif:0009-0480-0236:9	3.702	351.868	118.862	205.294	888.653	24.915	-99.574	24.915	26.365	5.22848	0.198311
			2	C1-20220210_UbcH10C114S40mgml_cytATL_UbcH10wt_e2.tif:0009-0500-0197:9	2.957	386.636	162.022	228.749	1060.758	19.822	113.311	19.822
			3	C1-20220210_UbcH10C114S40mgml_cytATL_UbcH10wt_e2.tif:0009-0544-0146:9	3.570	398.546	141.926	214.792	800.768	23.928	-13.048	23.928
			4	C1-20220210_UbcH10C114S40mgml_cytATL_UbcH10wt_e2.tif:0009-0623-0166:9	3.592	362.705	153.145	220.936	976.000	24.197	-132.521	24.197
			5	C1-20220210_UbcH10C114S40mgml_cytATL_UbcH10wt_e2.tif:0009-0650-0230:9	3.833	379.671	144.116	206.465	933.242	25.713	-84.716	25.713
			6	C1-20220210_UbcH10C114S40mgml_cytATL_UbcH10wt_e2.tif:0009-0548-0321:9	4.425	375.166	124.954	202.558	841.703	29.807	8.854	29.807
			7	C1-20220210_UbcH10C114S40mgml_cytATL_UbcH10wt_e2.tif:0009-0498-0333:9	5.366	351.936	95.972	221.042	716.750	36.173	30.079	36.173
		3 min post anaphase onset										length to non-sibling nuclei	mean	stdev	stdev/mean										length between daughter nuclei
		nucleus1	1	C1-20220210_UbcH10C114S40mgml_cytATL_UbcH10wt_e6.tif:0013-0435-0374:13	2.650	355.296	136.601	180.742	789.359	17.706	-79.160	17.706	27.0908	9.02519	0.333146	1	C1-20220210_UbcH10C114S40mgml_cytATL_UbcH10wt_e6.tif:11	2.147	426.045	188.743	241.549	974.283	14.331	38.290	14.331
			2	C1-20220210_UbcH10C114S40mgml_cytATL_UbcH10wt_e6.tif:0013-0443-0295:13	4.184	346.602	102.749	206.432	772.636	28.153	-134.361	28.153				2	C1-20220210_UbcH10C114S40mgml_cytATL_UbcH10wt_e6.tif:11	2.388	396.018	189.638	169.824	967.000	15.996	-67.706	15.996
			3	C1-20220210_UbcH10C114S40mgml_cytATL_UbcH10wt_e6.tif:0013-0316-0380:13	2.650	380.183	138.155	191.250	788.440	17.693	72.474	17.693				3	C1-20220210_UbcH10C114S40mgml_cytATL_UbcH10wt_e6.tif:11	1.796	396.998	129.187	235.228	801.000	12.061	-14.207	12.061
			4	C1-20220210_UbcH10C114S40mgml_cytATL_UbcH10wt_e6.tif:0013-0338-0285:13	3.702	391.565	118.407	226.375	823.915	24.840	-24.274	24.84				4	C1-20220210_UbcH10C114S40mgml_cytATL_UbcH10wt_e6.tif:11	2.234	478.016	241.198	243.892	1164.332	14.955	51.429	14.955
			5	C1-20220210_UbcH10C114S40mgml_cytATL_UbcH10wt_e6.tif:0013-0431-0263:13	4.994	332.707	98.465	156.705	800.000	33.523	29.055	33.523				5	C1-20220210_UbcH10C114S40mgml_cytATL_UbcH10wt_e6.tif:11	2.278	409.478	179.609	220.593	873.574	15.313	32.768	15.313
			6	C1-20220210_UbcH10C114S40mgml_cytATL_UbcH10wt_e6.tif:0013-0385-0223:13	6.046	357.332	111.452	193.014	817.586	40.630	3.550	40.63
													mean	stdev	stdev/mean
			1	C1-20220210_UbcH10C114S40mgml_cytATL_UbcH10wt_e6.tif:0013-0443-0295:13	4.184	346.602	102.749	206.432	772.636	28.153	-134.361	28.153	24.6628	5.19325	0.21057
			2	C1-20220210_UbcH10C114S40mgml_cytATL_UbcH10wt_e6.tif:0013-0500-0309:13	3.417	350.221	94.832	221.343	651.153	22.965	7.033	22.965
			3	C1-20220210_UbcH10C114S40mgml_cytATL_UbcH10wt_e6.tif:0013-0562-0321:13	4.731	369.659	116.170	186.300	839.037	31.886	-29.778	31.886
			4	C1-20220210_UbcH10C114S40mgml_cytATL_UbcH10wt_e6.tif:0013-0574-0252:13	3.001	367.656	133.369	189.228	883.000	20.146	-68.902	20.146
			5	C1-20220210_UbcH10C114S40mgml_cytATL_UbcH10wt_e6.tif:0013-0553-0173:13	3.001	346.098	83.691	203.029	605.673	20.164	-144.560	20.164
													mean	stdev	stdev/mean
			1	C1-20220210_UbcH10C114S40mgml_cytATL_UbcH10wt_e6.tif:0013-0683-0250:13	2.344	419.056	169.613	209.035	889.338	15.741	-119.578	15.741	21.3768	4.04497	0.189223
			2	C1-20220210_UbcH10C114S40mgml_cytATL_UbcH10wt_e6.tif:0013-0666-0191:13	3.899	367.189	121.442	219.470	845.000	26.247	-158.499	26.247
			3	C1-20220210_UbcH10C114S40mgml_cytATL_UbcH10wt_e6.tif:0013-0615-0196:13	3.592	377.424	121.693	205.900	897.000	24.172	-15.994	24.172
			4	C1-20220210_UbcH10C114S40mgml_cytATL_UbcH10wt_e6.tif:0013-0574-0252:13	3.001	367.656	133.369	189.228	883.000	20.146	-68.902	20.146
			5	C1-20220210_UbcH10C114S40mgml_cytATL_UbcH10wt_e6.tif:0013-0624-0346:13	3.067	408.971	133.195	228.103	810.927	20.578	7.023	20.578
													mean	stdev	stdev/mean
			1	C1-20220210_UbcH10C114S40mgml_cytATL_UbcH10wt_e6.tif:0013-0540-0137:13	2.585	337.879	106.872	169.302	659.000	17.288	-111.073	17.288	22.3378	5.14723	0.230427
			2	C1-20220210_UbcH10C114S40mgml_cytATL_UbcH10wt_e6.tif:0013-0500-0088:13	3.176	352.501	78.091	197.194	653.005	21.366	12.400	21.366
			3	C1-20220210_UbcH10C114S40mgml_cytATL_UbcH10wt_e6.tif:0013-0441-0123:13	2.628	331.271	122.065	200.096	652.888	17.651	129.898	17.651
			4	C1-20220210_UbcH10C114S40mgml_cytATL_UbcH10wt_e6.tif:0013-0394-0185:13	4.074	347.252	102.152	217.950	731.409	27.353	-104.412	27.353
			5	C1-20220210_UbcH10C114S40mgml_cytATL_UbcH10wt_e6.tif:0013-0561-0218:13	4.162	370.227	119.636	209.289	825.103	28.031	-53.372	28.031
													mean	stdev	stdev/mean
			1	C1-20220210_UbcH10C114S40mgml_cytATL_UbcH10wt_e6.tif:0013-0717-0166:13	2.650	357.338	149.372	153.991	711.976	17.770	-14.962	17.77	20.6136	7.72504	0.374755
			2	C1-20220210_UbcH10C114S40mgml_cytATL_UbcH10wt_e6.tif:0013-0729-0080:13	1.730	341.332	104.578	180.667	603.846	11.535	-131.359	11.535
			3	C1-20220210_UbcH10C114S40mgml_cytATL_UbcH10wt_e6.tif:0013-0682-0053:13	2.519	359.510	132.392	197.351	785.480	16.805	-19.552	16.805
			4	C1-20220210_UbcH10C114S40mgml_cytATL_UbcH10wt_e6.tif:0013-0609-0062:13	4.578	324.209	105.651	172.115	652.843	30.711	-63.682	30.711
			5	C1-20220210_UbcH10C114S40mgml_cytATL_UbcH10wt_e6.tif:0013-0666-0191:13	3.899	367.189	121.442	219.470	845.000	26.247	-158.499	26.247

## Sheet: Sheet3
			3min after anaphase onset									length between non-sibling nuclei	mean	stdev	stdev/mean										length between daughter nuclei
			1	C1-20220211_UbcH10C114S40mgml_buffer_UbcH10wt_e5.tif:0011-0354-0417:11	2.519	210.180	138.508	63.421	552.526	16.895	93.013	16.895	20.9088	4.64832	0.222314	1	C1-20220211_UbcH10C114S40mgml_buffer_UbcH10wt_e5.tif:9	1.774	232.128	152.619	93.175	596.562	11.848	64.075	11.848
			2	C1-20220211_UbcH10C114S40mgml_buffer_UbcH10wt_e5.tif:0011-0364-0484:11	3.439	184.325	103.835	85.400	503.649	23.090	36.135	23.09				2	C1-20220211_UbcH10C114S40mgml_buffer_UbcH10wt_e5.tif:9	1.906	265.460	188.469	96.920	669.705	12.684	-109.069	12.684
			3	C1-20220211_UbcH10C114S40mgml_buffer_UbcH10wt_e5.tif:0011-0388-0506:11	3.987	195.473	117.647	90.360	531.309	26.818	15.033	26.818				3	C1-20220211_UbcH10C114S40mgml_buffer_UbcH10wt_e5.tif:9	1.949	288.290	222.584	82.747	709.829	12.979	-44.076	12.979
			4	C1-20220211_UbcH10C114S40mgml_buffer_UbcH10wt_e5.tif:0011-0466-0431:11	2.322	216.802	151.268	94.000	654.078	15.529	-79.011	15.529				4	C1-20220211_UbcH10C114S40mgml_buffer_UbcH10wt_e5.tif:9	1.687	249.676	173.676	83.731	579.992	11.252	-63.435	11.252
			5	C1-20220211_UbcH10C114S40mgml_buffer_UbcH10wt_e5.tif:0011-0457-0477:11	3.308	209.327	130.697	76.346	598.354	22.212	-38.779	22.212				5	C1-20220211_UbcH10C114S40mgml_buffer_UbcH10wt_e5.tif:9	2.103	317.639	271.738	87.388	933.115	14.079	-39.883	14.079
													mean	stdev	stdev/mean
			1	C1-20220211_UbcH10C114S40mgml_buffer_UbcH10wt_e5.tif:0011-0280-0581:11	2.037	185.833	77.663	86.785	356.057	13.605	45	13.605	21.0332	4.82039	0.22918
			2	C1-20220211_UbcH10C114S40mgml_buffer_UbcH10wt_e5.tif:0011-0268-0501:11	3.023	185.542	95.023	83.309	474.808	20.312	-43.229	20.312
			3	C1-20220211_UbcH10C114S40mgml_buffer_UbcH10wt_e5.tif:0011-0307-0482:11	3.198	208.242	108.512	79.676	578.134	21.391	-8.354	21.391
			4	C1-20220211_UbcH10C114S40mgml_buffer_UbcH10wt_e5.tif:0011-0364-0484:11	3.439	184.325	103.835	85.400	503.649	23.090	36.135	23.09
			5	C1-20220211_UbcH10C114S40mgml_buffer_UbcH10wt_e5.tif:0011-0348-0639:11	3.987	177.359	88.117	93.160	434.618	26.768	-21.743	26.768
													mean	stdev	stdev/mean
			1	C1-20220211_UbcH10C114S40mgml_buffer_UbcH10wt_e5.tif:0011-0480-0690:11	1.906	206.887	91.232	93.778	383.530	12.684	70.931	12.684	20.5625	5.61427	0.273034
			2	C1-20220211_UbcH10C114S40mgml_buffer_UbcH10wt_e5.tif:0011-0442-0636:11	3.855	161.946	79.184	79.205	463.230	25.947	-62.850	25.947
			3	C1-20220211_UbcH10C114S40mgml_buffer_UbcH10wt_e5.tif:0011-0512-0606:11	3.176	194.699	109.456	92.589	469.056	21.370	-7.962	21.37
			4	C1-20220211_UbcH10C114S40mgml_buffer_UbcH10wt_e5.tif:0011-0562-0613:11	3.308	182.667	92.158	85.514	413.257	22.249	33.056	22.249
													mean	stdev	stdev/mean
			1	C1-20220211_UbcH10C114S40mgml_buffer_UbcH10wt_e5.tif:0011-0638-0507:11	2.168	263.551	133.054	106.055	480.643	14.447	37.926	14.447	18.3007	3.31483	0.181131
			2	C1-20220211_UbcH10C114S40mgml_buffer_UbcH10wt_e5.tif:0011-0606-0477:11	3.132	246.604	145.378	67.972	601.662	21.024	-1.614	21.024
			3	C1-20220211_UbcH10C114S40mgml_buffer_UbcH10wt_e5.tif:0011-0564-0493:11	3.045	203.509	133.628	94.773	551.848	20.390	-39.699	20.39
			4	C1-20220211_UbcH10C114S40mgml_buffer_UbcH10wt_e5.tif:0011-0555-0541:11	2.278	207.142	122.613	99.828	481.000	15.265	-83.598	15.265
			5	C1-20220211_UbcH10C114S40mgml_buffer_UbcH10wt_e5.tif:0011-0562-0613:11	3.308	181.233	83.161	87.574	375.788	22.249	33.056	22.249
			6	C1-20220211_UbcH10C114S40mgml_buffer_UbcH10wt_e5.tif:0011-0594-0601:11	2.453	240.250	114.124	93.720	508.392	16.429	10.905	16.429
													mean	stdev	stdev/mean
			1	C1-20220211_UbcH10C114S40mgml_buffer_UbcH10wt_e5.tif:0011-0555-0541:11	2.278	207.142	122.613	99.828	481	15.265	-83.598	15.265	21.442	3.8319	0.17871
			2	C1-20220211_UbcH10C114S40mgml_buffer_UbcH10wt_e5.tif:0011-0512-0606:11	3.176	194.699	109.456	92.589	469.056	21.370	-7.962	21.37
			3	C1-20220211_UbcH10C114S40mgml_buffer_UbcH10wt_e5.tif:0011-0470-0619:11	3.833	171.608	85.973	89.509	469.169	25.758	20.518	25.758
			4	C1-20220211_UbcH10C114S40mgml_buffer_UbcH10wt_e5.tif:0011-0432-0565:11	3.373	169.353	83.386	82.128	423.066	22.605	-112.115	22.605
			5	C1-20220211_UbcH10C114S40mgml_buffer_UbcH10wt_e5.tif:0011-0457-0477:11	3.308	209.280	131.081	73.829	579.191	22.212	-38.779	22.212
			3min after anaphase onset										mean	stdev	stdev/mean										length between daughter nuclei
			1	C1-20220211_UbcH10C114S40mgml_cytATL_UbcH10wt_e2.tif:0011-0437-0404:11	3.987	180.713	138.258	86.183	726.583	26.801	-113.946	26.801	24.5202	6.26386	0.255457	1	C1-20220211_UbcH10C114S40mgml_cytATL_UbcH10wt_e2.tif:11	1.205	386.770	168.766	150.160	671.004	7.956	43.493	7.956
			2	C1-20220211_UbcH10C114S40mgml_cytATL_UbcH10wt_e2.tif:0011-0448-0458:11	4.206	178.970	142.011	90.547	854.512	28.275	-79.749	28.275				2	C1-20220211_UbcH10C114S40mgml_cytATL_UbcH10wt_e2.tif:11	1.730	321.295	207.345	63.000	738.250	11.605	-37.747	11.605
			3	C1-20220211_UbcH10C114S40mgml_cytATL_UbcH10wt_e2.tif:0011-0367-0494:11	2.453	229.714	179.177	79.242	718.000	16.447	-15.662	16.447				3	C1-20220211_UbcH10C114S40mgml_cytATL_UbcH10wt_e2.tif:11	1.993	258.625	201.557	92.409	688.728	13.350	50.398	13.350
			4	C1-20220211_UbcH10C114S40mgml_cytATL_UbcH10wt_e2.tif:0011-0451-0498:11	4.972	183.454	150.305	79.076	832.920	33.430	-59.689	33.43				4	C1-20220211_UbcH10C114S40mgml_cytATL_UbcH10wt_e2.tif:11	1.884	310.839	254.107	109.491	824.701	12.555	-5.072	12.555
			5	C1-20220211_UbcH10C114S40mgml_cytATL_UbcH10wt_e2.tif:0011-0341-0363:11	3.461	208.813	160.720	89.904	718.000	23.170	-8.078	23.17				5	C1-20220211_UbcH10C114S40mgml_cytATL_UbcH10wt_e2.tif:11	1.752	264.577	186.840	93.823	663.152	11.696	-1.450	11.696
			6	C1-20220211_UbcH10C114S40mgml_cytATL_UbcH10wt_e2.tif:0011-0322-0384:11	2.826	191.696	153.639	82.430	718.000	18.998	-27.364	18.998
													mean	stdev	stdev/mean
			1	C1-20220211_UbcH10C114S40mgml_cytATL_UbcH10wt_e2.tif:0011-0500-0588:11	2.475	236.049	223.828	88.714	978.437	16.621	-126.309	16.621	25.609	9.7161	0.379402
			2	C1-20220211_UbcH10C114S40mgml_cytATL_UbcH10wt_e2.tif:0011-0498-0546:11	3.746	204.426	170.242	96.780	816.000	25.206	-149.671	25.206
			3	C1-20220211_UbcH10C114S40mgml_cytATL_UbcH10wt_e2.tif:0011-0486-0491:11	5.826	171.419	138.777	85.451	796.598	39.198	13.984	39.198
			4	C1-20220211_UbcH10C114S40mgml_cytATL_UbcH10wt_e2.tif:0011-0403-0532:11	4.556	191.291	162.248	87.287	845.135	30.693	-29.779	30.693
			5	C1-20220211_UbcH10C114S40mgml_cytATL_UbcH10wt_e2.tif:0011-0445-0676:11	2.431	219.504	170.503	90.882	737.923	16.327	8.865	16.327
													mean	stdev	stdev/mean
			1	C1-20220211_UbcH10C114S40mgml_cytATL_UbcH10wt_e2.tif:0011-0239-0396:11	4.906	178.109	126.536	83.520	760.753	32.974	-24.955	32.974	29.0263	10.6944	0.36844
			2	C1-20220211_UbcH10C114S40mgml_cytATL_UbcH10wt_e2.tif:0011-0359-0611:11	6.177	169.190	110.469	84.317	652.898	41.626	-32.956	41.626
			3	C1-20220211_UbcH10C114S40mgml_cytATL_UbcH10wt_e2.tif:0011-0334-0521:11	2.497	238.045	181.835	88.700	738.715	16.761	-60.945	16.761
			4	C1-20220211_UbcH10C114S40mgml_cytATL_UbcH10wt_e2.tif:0011-0289-0412:11	3.680	170.817	123.547	62.766	636.000	24.744	2.743	24.744
													mean	stdev	stdev/mean				0.255457
			1	C1-20220211_UbcH10C114S40mgml_cytATL_UbcH10wt_e2.tif:0011-0413-0371:11	4.030	182.610	133.662	94.521	766	27.066	41.009	27.066	20.5466	4.88509	0.237757				0.379402
			2	C1-20220211_UbcH10C114S40mgml_cytATL_UbcH10wt_e2.tif:0011-0400-0293:11	3.132	187.648	140.179	88.452	677.549	21.019	-83.125	21.019							0.36844
			3	C1-20220211_UbcH10C114S40mgml_cytATL_UbcH10wt_e2.tif:0011-0431-0237:11	3.351	182.903	121.771	86.839	603.055	22.438	-30.964	22.438							0.237757
			4	C1-20220211_UbcH10C114S40mgml_cytATL_UbcH10wt_e2.tif:0011-0488-0241:11	2.738	182.613	129.284	81.873	622.000	18.307	14.036	18.307							0.280436
			5	C1-20220211_UbcH10C114S40mgml_cytATL_UbcH10wt_e2.tif:0011-0519-0292:11	2.081	240.137	200.571	86.551	804.537	13.903	-101.669	13.903
													mean	stdev	stdev/mean
			1	C1-20220211_UbcH10C114S40mgml_cytATL_UbcH10wt_e2.tif:0011-0587-0321:11	3.570	195.526	170.053	81.836	901.257	23.960	-120.842	23.96	27.2063	7.62964	0.280436
			2	C1-20220211_UbcH10C114S40mgml_cytATL_UbcH10wt_e2.tif:0011-0511-0272:11	4.074	187.336	132.296	95.254	729.050	27.335	-4.970	27.335
			3	C1-20220211_UbcH10C114S40mgml_cytATL_UbcH10wt_e2.tif:0011-0424-0325:11	4.468	180.091	145.233	79.138	751.604	30.067	-67.727	30.067
			4	C1-20220211_UbcH10C114S40mgml_cytATL_UbcH10wt_e2.tif:0011-0437-0404:11	3.987	180.713	138.258	86.183	726.583	26.801	-113.946	26.801
			5	C1-20220211_UbcH10C114S40mgml_cytATL_UbcH10wt_e2.tif:0011-0486-0491:11	5.826	171.419	138.777	85.451	796.598	39.198	13.984	39.198
			6	C1-20220211_UbcH10C114S40mgml_cytATL_UbcH10wt_e2.tif:0011-0530-0418:11	2.366	254.303	210.627	83.550	885.000	15.877	-11.834	15.877

## Sheet: Sheet4
			3min after anaphase onset									length between non-sibling nuclei	mean	stdev	stdev/mean											length between daughter nuclei
			1	C1-20220218_UbcH10C114S_buffer_UbcH10wt_e3.tif:0012-0550-0589:12	3.286	262.004	255.795	98.294	995.779	22.016	38.449	22.016	23.2404	4.32282	0.186004		1	C1-20220218_UbcH10C114S_buffer_UbcH10wt_e3.tif:12	2.015	326.264	308.597	99.083	1087.944	13.412	67.964	13.412
			2	C1-20220218_UbcH10C114S_buffer_UbcH10wt_e3.tif:0012-0486-0562:12	3.702	222.265	202.562	85.125	911.338	24.915	-13.046	24.915					2	C1-20220218_UbcH10C114S_buffer_UbcH10wt_e3.tif:12	2.190	304.863	284.544	87.632	906.879	14.696	-62.403	14.696
			3	C1-20220218_UbcH10C114S_buffer_UbcH10wt_e3.tif:0012-0445-0618:12	2.804	255.515	236.402	89.345	964.836	18.866	115.560	18.866					3	C1-20220218_UbcH10C114S_buffer_UbcH10wt_e3.tif:12	2.409	295.976	263.394	102.438	839.983	16.060	-89.208	16.060
			4	C1-20220218_UbcH10C114S_buffer_UbcH10wt_e3.tif:0012-0452-0734:12	4.447	194.543	167.417	89.714	913.440	29.872	28.724	29.872					4	C1-20220218_UbcH10C114S_buffer_UbcH10wt_e3.tif:12	2.519	380.508	396.145	98.789	1263.509	16.813	-9.628	16.813
			5	C1-20220218_UbcH10C114S_buffer_UbcH10wt_e3.tif:0012-0512-0715:12	3.067	228.727	200.178	87.231	844.250	20.533	-7.663	20.533					5	C1-20220218_UbcH10C114S_buffer_UbcH10wt_e3.tif:12	2.694	314.382	287.827	97.674	1046.000	18.066	-108.138	18.066
													mean	stdev	stdev/mean
			1	C1-20220218_UbcH10C114S_buffer_UbcH10wt_e3.tif:0012-0532-0505:12	3.132	264.440	255.447	103.945	1259	20.971	-67.598	20.971	19.6977	2.32524	0.118046
			2	C1-20220218_UbcH10C114S_buffer_UbcH10wt_e3.tif:0012-0550-0589:12	3.286	262.004	255.795	98.294	995.779	22.016	38.449	22.016
			3	C1-20220218_UbcH10C114S_buffer_UbcH10wt_e3.tif:0012-0604-0586:12	2.497	266.507	246.197	100.999	1126.340	16.724	-7.628	16.724
			4	C1-20220218_UbcH10C114S_buffer_UbcH10wt_e3.tif:0012-0651-0495:12	2.848	263.987	261.298	96.649	1106.000	19.080	54.152	19.08
													mean	stdev	stdev/mean
			1	C1-20220218_UbcH10C114S_buffer_UbcH10wt_e3.tif:0012-0641-0437:12	2.913	255.504	265.345	90.636	1202	19.465	-74.114	19.465	19.9338	1.46106	0.0732956
			2	C1-20220218_UbcH10C114S_buffer_UbcH10wt_e3.tif:0012-0637-0388:12	2.957	278.103	273.499	83.314	1202	19.857	-116.088	19.857
			3	C1-20220218_UbcH10C114S_buffer_UbcH10wt_e3.tif:0012-0552-0350:12	3.242	252.538	267.068	90.146	1202	21.818	-20.033	21.818
			4	C1-20220218_UbcH10C114S_buffer_UbcH10wt_e3.tif:0012-0512-0401:12	3.088	252.627	260.325	102.122	1132.656	20.655	-73.773	20.655
			5	C1-20220218_UbcH10C114S_buffer_UbcH10wt_e3.tif:0012-0522-0449:12	2.672	250.886	268.317	88.312	1258.000	17.874	62.374	17.874
													mean	stdev	stdev/mean
			1	C1-20220218_UbcH10C114S_buffer_UbcH10wt_e3.tif:0012-0482-0331:12	2.891	246.206	214.479	102.785	890.225	19.329	40.030	19.329	22.6222	4.00132	0.176876
			2	C1-20220218_UbcH10C114S_buffer_UbcH10wt_e3.tif:0012-0453-0292:12	3.987	220.963	197.413	90.245	889.412	26.821	6.654	26.821
			3	C1-20220218_UbcH10C114S_buffer_UbcH10wt_e3.tif:0012-0393-0332:12	2.957	244.941	248.087	100.000	1168.000	19.885	-44.397	19.885
			4	C1-20220218_UbcH10C114S_buffer_UbcH10wt_e3.tif:0012-0374-0373:12	2.957	253.726	259.963	102.992	1200.074	19.905	-81.448	19.905
			5	C1-20220218_UbcH10C114S_buffer_UbcH10wt_e3.tif:0012-0361-0424:12	4.052	232.895	217.299	100.056	962.972	27.171	-117.054	27.171
													mean	stdev	stdev/mean
			1	C1-20220218_UbcH10C114S_buffer_UbcH10wt_e3.tif:0012-0522-0449:12	2.672	250.886	268.317	88.312	1258	17.874	62.374	17.874	22.214	3.88752	0.175003
			2	C1-20220218_UbcH10C114S_buffer_UbcH10wt_e3.tif:0012-0532-0505:12	3.132	264.440	255.447	103.945	1259	20.971	-67.598	20.971
			3	C1-20220218_UbcH10C114S_buffer_UbcH10wt_e3.tif:0012-0486-0562:12	3.702	222.265	202.562	85.125	911.338	24.915	-13.046	24.915
			4	C1-20220218_UbcH10C114S_buffer_UbcH10wt_e3.tif:0012-0424-0535:12	2.957	239.630	222.231	97.502	935.172	19.872	34.992	19.872
			5	C1-20220218_UbcH10C114S_buffer_UbcH10wt_e3.tif:0012-0373-0472:12	4.074	215.921	193.849	82.346	930.481	27.438	-86.289	27.438
			3min after anaphase onset										mean	stdev	stdev/mean											length between daughter nuclei
			1	C1-20220225_UbcH10C114S_cytATL_UbcH10WT_e3.tif:0009-0484-0473:9	2.344	323.109	320.108	104.956	1089	15.642	-57.362	15.642	20.8328	5.36057	0.257314		1	C1-20220225_UbcH10C114S_cytATL_UbcH10WT_e3.tif:9	1.993	363.510	403.139	99.979	1426.479	13.304	32.276	13.304
			2	C1-20220225_UbcH10C114S_cytATL_UbcH10WT_e3.tif:0009-0518-0565:9	2.826	284.773	308.044	99.624	1178.244	18.956	10.345	18.956					2	C1-20220225_UbcH10C114S_cytATL_UbcH10WT_e3.tif:9	1.292	590.120	483.918	104.403	1455.958	8.622	50.572	8.622
			3	C1-20220225_UbcH10C114S_cytATL_UbcH10WT_e3.tif:0009-0455-0503:9	3.351	284.124	315.107	69.000	1294.000	22.496	-90.000	22.496					3	C1-20220225_UbcH10C114S_cytATL_UbcH10WT_e3.tif:9	2.103	392.271	394.442	91.161	1196.000	14.041	32.518	14.041
			4	C1-20220225_UbcH10C114S_cytATL_UbcH10WT_e3.tif:0009-0590-0492:9	2.672	314.016	317.874	97.967	1226.539	17.898	-97.125	17.898					4	C1-20220225_UbcH10C114S_cytATL_UbcH10WT_e3.tif:9	1.906	490.267	548.102	89.256	1733.814	12.731	-91.332	12.731
			5	C1-20220225_UbcH10C114S_cytATL_UbcH10WT_e3.tif:0009-0571-0554:9	2.869	296.149	316.351	98.084	1178.000	19.212	-37.488	19.212					5	C1-20220225_UbcH10C114S_cytATL_UbcH10WT_e3.tif:9	2.081	318.504	337.607	83.255	1194.000	13.940	-3.652	13.940
			6	C1-20220225_UbcH10C114S_cytATL_UbcH10WT_e3.tif:0009-0435-0548:9	4.578	228.545	267.960	94.551	1353.910	30.793	-114.717	30.793
													mean	stdev	stdev/mean
			1	C1-20220225_UbcH10C114S_cytATL_UbcH10WT_e3.tif:0009-0577-0557:9	4.490	252.557	272.078	89.599	1286	30.247	44.207	30.247	23.4758	5.16142	0.219861
			2	C1-20220225_UbcH10C114S_cytATL_UbcH10WT_e3.tif:0009-0518-0565:9	2.826	284.773	308.044	99.624	1178.244	18.956	10.345	18.956
			3	C1-20220225_UbcH10C114S_cytATL_UbcH10WT_e3.tif:0009-0423-0609:9	3.746	280.035	329.610	95.922	1464.250	25.171	-77.435	25.171
			4	C1-20220225_UbcH10C114S_cytATL_UbcH10WT_e3.tif:0009-0456-0662:9	2.628	326.653	353.239	101.655	1137.252	17.654	55.244	17.654
			5	C1-20220225_UbcH10C114S_cytATL_UbcH10WT_e3.tif:0009-0511-0714:9	3.767	234.948	282.161	83.456	1424.000	25.351	-3.347	25.351
													mean	stdev	stdev/mean
			1	C1-20220225_UbcH10C114S_cytATL_UbcH10WT_e3.tif:0009-0614-0452:9	2.081	416.436	407.703	90.619	1390.407	13.854	-49.332	13.854	19.1593	3.75491	0.195983
			2	C1-20220225_UbcH10C114S_cytATL_UbcH10WT_e3.tif:0009-0609-0375:9	2.409	344.914	392.153	98.744	1542.903	16.096	-147.771	16.096
			3	C1-20220225_UbcH10C114S_cytATL_UbcH10WT_e3.tif:0009-0542-0366:9	3.023	292.943	322.342	96.280	1206.888	20.321	-36.411	20.321
			4	C1-20220225_UbcH10C114S_cytATL_UbcH10WT_e3.tif:0009-0505-0386:9	3.658	265.621	315.806	86.940	1261.000	24.625	-64.359	24.625
			5	C1-20220225_UbcH10C114S_cytATL_UbcH10WT_e3.tif:0009-0507-0431:9	3.045	260.439	289.169	108.060	1242.139	20.367	81.222	20.367						0.257314
			6	C1-20220225_UbcH10C114S_cytATL_UbcH10WT_e3.tif:9	2.935	295.209	352.538	72.361	1340.323	19.693	-1.723	19.693						0.219861
													mean	stdev	stdev/mean			0.195983
			1	C1-20220225_UbcH10C114S_cytATL_UbcH10WT_e3.tif:0009-0455-0503:9	3.351	284.124	315.107	69	1294	22.496	-90	22.496	20.0978	4.4378	0.22081			0.22081
			2	C1-20220225_UbcH10C114S_cytATL_UbcH10WT_e3.tif:0009-0403-0426:9	3.592	248.005	280.570	92.915	1168.973	24.156	17.103	24.156						0.218578
			3	C1-20220225_UbcH10C114S_cytATL_UbcH10WT_e3.tif:0009-0370-0437:9	2.913	291.099	340.301	90.862	1275.552	19.515	-6.532	19.515
			4	C1-20220225_UbcH10C114S_cytATL_UbcH10WT_e3.tif:0009-0327-0453:9	3.220	294.367	346.156	99.899	1419.342	21.575	-47.224	21.575
			5	C1-20220225_UbcH10C114S_cytATL_UbcH10WT_e3.tif:0009-0336-0493:9	1.906	424.398	481.695	94.666	1634.000	12.747	-74.511	12.747
													mean	stdev	stdev/mean
			1	C1-20220225_UbcH10C114S_cytATL_UbcH10WT_e3.tif:0009-0435-0548:9	4.578	228.545	267.960	94.551	1353.910	30.793	-114.717	30.793	23.452	5.12609	0.218578
			2	C1-20220225_UbcH10C114S_cytATL_UbcH10WT_e3.tif:0009-0423-0609:9	3.746	280.035	329.610	95.922	1464.250	25.171	-77.435	25.171
			3	C1-20220225_UbcH10C114S_cytATL_UbcH10WT_e3.tif:0009-0372-0644:9	2.738	297.968	344.051	104.040	1467.017	18.348	-33.818	18.348
			4	C1-20220225_UbcH10C114S_cytATL_UbcH10WT_e3.tif:0009-0346-0683:9	4.074	278.185	347.615	90.024	1567.308	27.348	-5.279	27.348
			5	C1-20220225_UbcH10C114S_cytATL_UbcH10WT_e3.tif:0009-0313-0658:9	3.067	299.950	378.161	89.551	1477.307	20.640	18.825	20.64
			6	C1-20220225_UbcH10C114S_cytATL_UbcH10WT_e3.tif:0009-0277-0585:9	2.738	324.003	391.728	97.806	1667.000	18.412	-85.389	18.412
