# Supplementary material for: Endoplasmic reticulum membranes are continuously required to maintain mitotic spindle size and forces
Source: Life Sci Alliance. 2022 Nov 15;6(1):e202201540. doi: 10.26508/lsa.202201540 (PMC9671068; doi:10.26508/lsa.202201540)
Supplement: Supplementary file 23 [file LSA-2022-01540_SdataFS7.xlsx]

## Sheet: A
		Buffer												cytATL
	no overlap	0.480245	0.473485	0.581913	0.40918	0.463643	0.372528	0.572002	0.361393	0.534363				0.449142	0.622851	0.482667	0.342287	0.468474	0.454019	0.533993	0.328767	0.411014	0.507772	0.484317	0.516633
	2/3 overlap	0.329438	0.209957	0.263899	0.4	0.346292	0.446703	0.298043	0.320755	0.356574				0.376225	0.232053	0.228667	0.255564	0.327048	0.258508	0.239802	0.414384	0.347167	0.3193	0.285486	0.334691
	3/3 overlap	0.190317	0.316559	0.154188	0.19082	0.190065	0.180769	0.129955	0.317852	0.109064				0.174632	0.145096	0.288667	0.402149	0.204479	0.287473	0.226205	0.256849	0.24182	0.172928	0.230197	0.148676

## Sheet: B
1
			20211125
			C1-20211125_Ubch10c114s_afterbuffer_afterTEV_e6																	C1-20211125_afterUbch10c114s_cytATL_TEV_e8
				area
		1	filtered:0001-0076-0112:1	22.0135	189.7910	111.3032	0	255	16.5675	11.4236	4177.9699	255	190740.0000	0	255				1	filtered:0001-0072-0081:1	14.1719	226.2287	80.7401	0	255	12.0478	10.6692	3206.0892	255	146370.0000	0	255
		2	filtered:0002-0075-0109:2	20.6117	207.5770	99.2693	0	255	16.4573	11.4425	4278.5093	255	195330.0000	0	255				2	filtered:0002-0074-0081:2	13.0329	234.0000	70.1589	0	255	12.1025	10.9576	3049.6946	255	139230.0000	0	255
		3	filtered:0003-0073-0106:3	24.9925	163.1464	122.4693	0	255	15.6632	10.9739	4077.4305	255	186150.0000	0	255				3	filtered:0003-0074-0081:3	12.4196	236.1111	66.8413	0	255	12.1698	10.9579	2932.3987	255	133875.0000	0	255
		4	filtered:0004-0073-0104:4	35.9883	123.2319	127.4673	0	255	15.5959	10.9912	4434.9039	0	202470.0000	0	255				4	filtered:0004-0073-0082:4	12.6824	234.7409	69.0207	0	255	12.0950	10.8844	2977.0828	255	135915.0000	0	255
		5	filtered:0005-0073-0105:5	40.0186	165.2545	121.8153	0	255	15.6813	10.9081	6613.2572	255	301920.0000	0	255				5	filtered:0005-0073-0084:5	24.9268	182.1749	115.2327	0	255	12.1274	10.7515	4541.0288	255	207315.0000	0	255
		6	filtered:0006-0075-0106:6	38.8577	137.9932	127.1033	0	255	15.7300	11.1485	5362.1004	255	244800.0000	0	255				6	filtered:0006-0075-0082:6	34.6521	108.8021	126.1614	0	255	12.1972	11.0677	3770.2268	0	172125.0000	0	255
		7	filtered:0007-0075-0107:7	45.1442	113.0859	126.7134	0	255	16.0367	10.8352	5105.1664	0	233070.0000	0	255				7	filtered:0007-0072-0082:7	37.3025	104.6653	125.4754	0	255	12.1513	10.8387	3904.2794	0	178245.0000	0	255
		8	filtered:0008-0075-0106:8	52.2411	109.8050	126.2926	0	255	15.7326	10.9113	5736.3303	0	261885.0000	0	255				8	filtered:0008-0072-0083:8	34.2798	111.1246	126.4845	0	255	12.4969	10.8030	3809.3255	0	173910.0000	0	255
		9	filtered:0009-0074-0105:9	60.6522	112.3510	126.6197	0	255	15.6698	10.6670	6814.3359	0	311100.0000	0	255				9	filtered:0009-0074-0087:9	30.0085	134.5730	127.3502	0	255	12.9848	11.2222	4038.3319	255	184365.0000	0	255
		10	filtered:0010-0072-0103:10	64.2006	110.3173	126.3584	0	255	15.6470	10.5401	7082.4409	0	323340.0000	0	255				10	filtered:0010-0073-0086:10	32.1332	107.5971	125.9799	0	255	12.7589	10.7619	3457.4377	0	157845.0000	0	255
		11	filtered:0011-0070-0101:11	63.4340	102.3170	125.0098	0	255	15.5297	10.1718	6490.3757	0	296310.0000	0	255				11	filtered:0011-0069-0085:11	36.3168	92.8951	122.7511	0	255	12.5466	9.9656	3373.6548	0	154020.0000	0	255
		12	filtered:0012-0071-0104:12	57.8047	114.3103	126.8400	0	255	15.4942	10.4313	6607.6716	0	301665.0000	0	255				12	filtered:0012-0069-0085:12	40.1062	96.7914	123.7804	0	255	12.4749	9.9093	3881.9373	0	177225.0000	0	255
		13	filtered:0013-0071-0105:13	61.6598	107.5258	125.9481	0	255	15.5142	10.6140	6630.0137	0	302685.0000	0	255				13	filtered:0013-0069-0081:13	42.0557	102.5312	125.0638	0	255	12.0440	10.2626	4312.0224	0	196860.0000	0	255
		14	filtered:0014-0074-0104:14	61.9226	104.2731	125.3887	0	255	15.2781	10.9104	6456.8626	0	294780.0000	0	255				14	filtered:0014-0070-0079:14	49.3278	89.2274	121.6471	0	255	11.7090	10.5954	4401.3907	0	200940.0000	0	255
		15	filtered:0015-0075-0102:15	68.2310	93.4864	122.8990	0	255	15.1958	10.7937	6378.6653	0	291210.0000	0	255				15	filtered:0015-0071-0079:15	54.5629	60.3974	108.4353	0	255	11.7410	10.7197	3295.4575	0	150450.0000	0	255
		16	filtered:0016-0078-0102:16	73.1156	90.6786	122.0856	0	255	15.3219	10.9243	6630.0137	0	302685.0000	0	255				16	filtered:0016-0070-0079:16	52.3287	73.0096	115.2936	0	255	11.9903	10.3911	3820.4965	0	174420.0000	0	255
		17	filtered:0017-0078-0103:17	75.9193	87.8448	121.1939	0	255	15.3205	10.9933	6669.1124	0	304470.0000	0	255				17	filtered:0017-0071-0081:17	58.1113	67.5707	112.5589	0	255	12.0909	10.4758	3926.6214	0	179265.0000	0	255
		18	filtered:0018-0078-0103:18	76.5107	83.8076	119.7971	0	255	15.6304	11.1569	6412.1784	0	292740.0000	0	255				18	filtered:0018-0072-0084:18	50.0945	86.8583	120.8755	0	255	12.5840	10.0694	4351.1211	0	198645.0000	0	255
		19	filtered:0019-0078-0105:19	65.7339	87.5208	121.0901	0	255	15.8357	11.4178	5753.0869	0	262650.0000	0	255				19	filtered:0019-0076-0079:19	45.8013	83.5366	119.7093	0	255	12.2170	10.5465	3826.0821	0	174675.0000	0	255
		20	filtered:0020-0077-0110:20	71.0566	86.4673	120.7355	0	255	16.3207	11.3075	6144.0734	0	280500.0000	0	255				20	filtered:0020-0066-0085:20	28.5409	113.3116	126.7567	0	255	12.7596	9.6062	3234.0168	0	147645.0000	0	255
		1	filtered:0001-0080-0104:1	17.9175	199.8227	105.0674	0	255	15.5340	11.7978	3580.3191	255	163455.0000	0	255				1	filtered:0001-0062-0043:1	13.1643	210.4493	96.9087	0	255	6.4557	9.2017	2770.4185	255	126480.0000	0	255
		2	filtered:0002-0082-0102:2	16.5156	212.3873	95.1967	0	255	15.4385	12.0803	3507.7073	255	160140.0000	0	255				2	filtered:0002-0062-0043:2	13.2081	208.0597	98.9071	0	255	6.3202	9.1523	2748.0765	255	125460.0000	0	255
		3	filtered:0003-0082-0104:3	15.7709	226.3125	80.6311	0	255	15.5423	12.1117	3569.1481	255	162945.0000	0	255				3	filtered:0003-0062-0044:3	11.8720	226.7712	80.0831	0	255	6.5341	9.2350	2692.2212	255	122910.0000	0	255
		4	filtered:0004-0084-0107:4	22.5392	189.5773	111.4214	0	255	15.6895	12.3170	4272.9238	255	195075.0000	0	255				4	filtered:0004-0061-0048:4	13.0986	201.6973	103.7739	0	255	7.0617	9.0584	2641.9516	255	120615.0000	0	255
		5	filtered:0005-0084-0106:5	29.1104	152.7314	125.0256	0	255	15.8178	12.0315	4446.0749	255	202980.0000	0	255				5	filtered:0005-0061-0045:5	17.4575	168.2936	120.8738	0	255	6.7580	9.2221	2937.9842	255	134130.0000	0	255
		6	filtered:0006-0079-0102:6	42.2966	130.2071	127.5043	0	255	15.5357	11.7969	5507.3240	255	251430.0000	0	255				6	filtered:0006-0062-0045:6	30.5999	105.1396	125.5689	0	255	6.9059	8.9415	3217.2602	0	146880.0000	0	255
		7	filtered:0007-0077-0101:7	53.5991	112.1291	126.5960	0	255	15.2033	11.5461	6010.0209	0	274380.0000	0	255				7	filtered:0007-0062-0051:7	43.1290	88.4535	121.4047	0	255	7.6460	9.2135	3814.9110	0	174165.0000	0	255
		8	filtered:0008-0077-0099:8	57.0599	102.0979	124.9679	0	255	14.8011	11.3297	5825.6987	0	265965.0000	0	255				8	filtered:0008-0062-0053:8	48.0793	90.2665	121.9701	0	255	7.9866	9.1814	4339.9500	0	198135.0000	0	255
		9	filtered:0009-0077-0102:9	56.5999	108.6513	126.1235	0	255	14.8626	11.2612	6149.6589	0	280755.0000	0	255				9	filtered:0009-0064-0056:9	54.6505	87.6914	121.1503	0	255	8.1800	9.1565	4792.3772	0	218790.0000	0	255
		10	filtered:0010-0077-0102:10	49.3716	132.5909	127.4266	0	255	15.0148	11.3921	6546.2309	255	298860.0000	0	255				10	filtered:0010-0062-0059:10	60.1046	79.3622	118.0851	0	255	8.6768	9.0223	4770.0351	0	217770.0000	0	255
		11	filtered:0011-0073-0101:11	48.2545	131.8407	127.4550	0	255	14.9780	11.0672	6361.9087	255	290445.0000	0	255				11	filtered:0011-0061-0064:11	67.6834	66.4320	111.9420	0	255	9.3333	9.2887	4496.3446	0	205275.0000	0	255
		12	filtered:0012-0069-0105:12	50.9925	131.5528	127.4629	0	255	15.7429	10.7287	6708.2110	255	306255.0000	0	255				12	filtered:0012-0062-0062:12	78.8982	66.3340	111.8859	0	255	8.9273	9.0206	5233.6334	0	238935.0000	0	255
		13	filtered:0013-0070-0107:13	43.3918	107.8698	126.0116	0	255	15.9763	10.6557	4680.6668	0	213690.0000	0	255				13	filtered:0013-0060-0057:13	65.3396	81.8941	119.0844	0	255	8.3710	8.9446	5350.9294	0	244290.0000	0	255
		14	filtered:0014-0071-0106:14	50.5544	117.6668	127.1478	0	255	15.9298	10.6975	5948.5801	0	271575.0000	0	255				14	filtered:0014-0064-0056:14	53.1829	92.1067	122.5143	0	255	8.4650	9.4241	4898.5021	0	223635.0000	0	255
		15	filtered:0015-0072-0108:15	54.9571	116.0662	127.0116	0	255	16.2181	10.7936	6378.6653	0	291210.0000	0	255				15	filtered:0015-0061-0053:15	52.7010	88.8155	121.5150	0	255	7.8950	9.0511	4680.6668	0	213690.0000	0	255
		16	filtered:0016-0074-0107:16	59.5351	105.2649	125.5693	0	255	16.1585	11.0210	6266.9548	0	286110.0000	0	255				16	filtered:0016-0062-0053:16	51.0582	79.6396	118.2016	0	255	8.0423	8.8014	4066.2595	0	185640.0000	0	255
		17	filtered:0017-0073-0109:17	60.3674	98.9097	124.2757	0	255	16.2880	10.8421	5970.9222	0	272595.0000	0	255				17	filtered:0017-0061-0052:17	52.5696	82.0250	119.1394	0	255	7.8558	8.7445	4312.0224	0	196860.0000	0	255
		18	filtered:0018-0072-0112:18	55.7019	101.0775	124.7566	0	255	16.9695	10.6996	5630.2054	0	257040.0000	0	255				18	filtered:0018-0060-0051:18	45.1880	91.9632	122.4772	0	255	7.6242	8.8154	4155.6278	0	189720.0000	0	255
		19	filtered:0019-0074-0112:19	56.4685	102.3759	125.0244	0	255	16.8767	10.9190	5781.0145	0	263925.0000	0	255				19	filtered:0019-0067-0047:19	49.4373	86.4311	120.7313	0	255	7.2238	9.9530	4272.9238	0	195075.0000	0	255
		20	filtered:0020-0076-0110:20	59.4037	97.6936	123.9899	0	255	16.7645	11.1702	5803.3566	0	264945.0000	0	255				20	filtered:0020-0069-0050:20	52.9639	76.0360	116.6762	0	255	7.4108	10.2200	4027.1608	0	183855.0000	0	255
																			1	filtered:0001-0066-0067:1	12.2005	224.3268	83.0253	0	255	10.0530	9.6146	2736.9054	255	124950.0000	0	255
		1	filtered:0001-0075-0096:1	16.5594	222.9563	84.5801	0	255	13.9292	11.3651	3692.0295	255	168555.0000	0	255				2	filtered:0002-0064-0069:2	12.8577	218.9438	88.9256	0	255	10.3057	9.3388	2815.1027	255	128520.0000	0	255
		2	filtered:0002-0076-0094:2	18.5089	212.7515	94.8635	0	255	13.8497	11.3786	3937.7925	255	179775.0000	0	255				3	filtered:0003-0065-0069:3	13.4272	212.5693	95.0484	0	255	10.3811	9.4825	2854.2014	255	130305.0000	0	255
		3	filtered:0003-0075-0093:3	19.6698	205.8742	100.6231	0	255	13.4601	11.4545	4049.5029	255	184875.0000	0	255				4	filtered:0004-0063-0068:4	11.1929	225.5577	81.5718	0	255	10.1267	9.5237	2524.6556	255	115260.0000	0	255
		4	filtered:0004-0076-0091:4	22.7583	164.1915	122.1652	0	255	13.2041	11.3056	3736.7137	255	170595.0000	0	255				5	filtered:0005-0062-0066:5	13.9748	197.0455	106.9467	0	255	10.1139	9.3985	2753.6620	255	125715.0000	0	255
		5	filtered:0005-0075-0092:5	26.1534	127.2864	127.5532	0	255	13.4270	11.0534	3328.9707	0	151980.0000	0	255				6	filtered:0006-0060-0065:6	22.2764	197.5811	106.5648	0	255	9.9554	9.0377	4401.3907	255	200940.0000	0	255
		6	filtered:0006-0079-0091:6	40.6757	117.8191	127.1662	0	255	13.2337	11.1540	4792.3772	0	218790.0000	0	255				7	filtered:0007-0063-0065:7	26.5257	152.4525	125.0861	0	255	9.7518	9.2688	4043.9174	255	184620.0000	0	255
		7	filtered:0007-0079-0090:7	46.3270	116.3475	127.0413	0	255	13.2148	11.0788	5390.0280	0	246075.0000	0	255				8	filtered:0008-0063-0066:8	31.4103	124.6548	127.5127	0	255	9.7491	9.5504	3915.4504	0	178755.0000	0	255
		8	filtered:0008-0079-0092:8	47.8383	118.9766	127.2439	0	255	13.3011	11.3763	5691.6462	0	259845.0000	0	255				9	filtered:0009-0064-0067:9	29.6142	121.8417	127.4215	0	255	10.1246	9.1493	3608.2467	0	164730.0000	0	255
		9	filtered:0009-0075-0089:9	51.1459	109.6445	126.2706	0	255	13.2234	11.1598	5607.8633	0	256020.0000	0	255				10	filtered:0010-0067-0067:10	26.7886	119.8896	127.3247	0	255	10.0305	9.5278	3211.6747	0	146625.0000	0	255
		10	filtered:0010-0077-0091:10	51.6058	112.8884	126.6869	0	255	13.2334	11.2731	5825.6987	0	265965.0000	0	255				11	filtered:0011-0066-0070:11	29.6799	122.3247	127.4420	0	255	10.2542	9.3036	3630.5888	0	165750.0000	0	255
		11	filtered:0011-0074-0093:11	57.0380	94.7926	123.2571	0	255	13.4923	10.7338	5406.7846	0	246840.0000	0	255				12	filtered:0012-0066-0068:12	37.6530	115.4101	126.9624	0	255	10.1534	9.5367	4345.5355	0	198390.0000	0	255
		12	filtered:0012-0076-0093:12	56.0304	98.3913	124.1570	0	255	13.7637	10.9425	5512.9095	0	251685.0000	0	255				13	filtered:0013-0062-0065:13	43.4575	91.6406	122.3842	0	255	9.7553	9.0822	3982.4767	0	181815.0000	0	255
		13	filtered:0013-0073-0090:13	58.4837	96.7472	123.7588	0	255	13.6350	11.0747	5658.1330	0	258315.0000	0	255				14	filtered:0014-0060-0067:14	42.6471	105.3005	125.5848	0	255	9.8285	8.7818	4490.7591	0	205020.0000	0	255
		14	filtered:0014-0070-0089:14	67.7491	77.2502	117.1992	0	255	13.5765	10.9331	5233.6334	0	238935.0000	0	255				15	filtered:0015-0059-0068:15	37.1492	113.6675	126.7848	0	255	9.9657	8.9633	4222.6541	0	192780.0000	0	255
		15	filtered:0015-0070-0088:15	67.8367	70.0694	113.8515	0	255	13.5652	10.9853	4753.2786	0	217005.0000	0	255				16	filtered:0016-0062-0065:16	30.2056	123.3394	127.4783	0	255	9.8265	9.1874	3725.5427	0	170085.0000	0	255
		16	filtered:0016-0078-0087:16	64.3978	66.7857	112.1352	0	255	13.4685	11.8530	4300.8514	0	196350.0000	0	255				17	filtered:0017-0060-0064:17	32.5932	119.1028	127.2660	0	255	9.7849	8.8434	3881.9373	0	177225.0000	0	255
		17	filtered:0017-0070-0084:17	75.7440	64.4505	110.8358	0	255	13.1514	11.1859	4881.7456	0	222870.0000	0	255				18	filtered:0018-0059-0063:18	36.7330	120.7335	127.3583	0	255	9.6391	8.4108	4434.9039	0	202470.0000	0	255
		18	filtered:0018-0069-0081:18	86.7837	54.2567	104.3763	0	255	12.8454	11.0015	4708.5944	0	214965.0000	0	255				19	filtered:0019-0055-0060:19	40.4129	116.9268	127.0953	0	255	8.9338	8.2179	4725.3510	0	215730.0000	0	255
		19	filtered:0019-0071-0082:19	81.8115	54.5502	104.5825	0	255	12.9189	11.3511	4462.8315	0	203745.0000	0	255				20	filtered:0020-0064-0058:20	47.6850	90.1929	121.9478	0	255	8.9675	9.3381	4300.8514	0	196350.0000	0	255
		20	filtered:0020-0071-0080:20	77.4307	54.6789	104.6730	0	255	12.3836	11.2255	4233.8251	0	193290.0000	0	255
																			1	filtered:0001-0060-0060:1	14.4566	204.0000	102.0774	0	255	8.7499	9.0677	2949.1552	255	134640.0000	0	255
		1	filtered:0001-0051-0084:1	13.6681	220.2644	87.5402	0	255	12.4394	7.5461	3010.5960	255	137445.0000	0	255				2	filtered:0002-0060-0060:2	14.1281	202.8140	102.9587	0	255	8.7291	8.9595	2865.3724	255	130815.0000	0	255
		2	filtered:0002-0048-0083:2	13.2081	229.6269	76.3939	0	255	12.2399	7.1650	3032.9380	255	138465.0000	0	255				3	filtered:0003-0059-0058:3	14.4785	201.7625	103.7189	0	255	8.5098	9.0518	2921.2276	255	133365.0000	0	255
		3	filtered:0003-0045-0085:3	17.1946	202.3758	103.2640	0	255	12.2996	6.8718	3479.7797	255	158865.0000	0	255				4	filtered:0004-0058-0058:4	13.0986	189.3311	111.5974	0	255	8.4855	8.7753	2479.9714	255	113220.0000	0	255
		4	filtered:0004-0047-0083:4	16.7347	204.2670	101.8659	0	255	12.0911	7.2789	3418.3390	255	156060.0000	0	255				5	filtered:0005-0054-0058:5	11.3463	165.8977	121.6982	0	255	8.4740	8.3151	1882.3207	255	85935.0000	0	255
		5	filtered:0005-0048-0082:5	16.8661	213.2727	94.3974	0	255	11.7535	7.3045	3597.0757	255	164220.0000	0	255				6	filtered:0006-0058-0057:6	16.9318	146.4683	126.1628	0	255	8.3306	8.6507	2479.9714	255	113220.0000	0	255
		6	filtered:0006-0050-0079:6	31.2132	174.2947	118.6439	0	255	11.5548	7.1254	5440.2977	255	248370.0000	0	255				7	filtered:0007-0057-0059:7	17.3918	105.0189	125.5815	0	255	8.5682	8.0882	1826.4654	0	83385.0000	0	255
		7	filtered:0007-0049-0080:7	47.0279	107.3684	125.9300	0	255	11.6889	7.1034	5049.3112	0	230520.0000	0	255				8	filtered:0008-0053-0056:8	23.8535	118.7190	127.2557	0	255	8.1569	7.1781	2831.8593	0	129285.0000	0	255
		8	filtered:0008-0048-0086:8	53.6867	84.4798	120.0475	0	255	12.6067	7.2185	4535.4433	0	207060.0000	0	255				9	filtered:0009-0054-0057:9	20.7431	125.7497	127.5554	0	255	8.4545	7.6519	2608.4384	0	119085.0000	0	255
		9	filtered:0009-0050-0082:9	57.8047	111.3149	126.4925	0	255	12.1025	7.6268	6434.5205	0	293760.0000	0	255				10	filtered:0010-0061-0060:10	32.3303	77.9167	117.5036	0	255	8.8401	9.1284	2519.0701	0	115005.0000	0	255
		10	filtered:0010-0054-0078:10	59.7760	105.2144	125.5603	0	255	11.7020	8.1406	6289.2969	0	287130.0000	0	255				11	filtered:0011-0059-0063:11	33.7103	77.5439	117.3439	0	255	9.3651	8.7238	2614.0239	0	119340.0000	0	255
		11	filtered:0011-0055-0078:11	58.1770	112.2346	126.6067	0	255	11.4814	8.3636	6529.4743	0	298095.0000	0	255				12	filtered:0012-0059-0064:12	36.6235	77.6286	117.3769	0	255	9.4908	8.6685	2843.0303	0	129795.0000	0	255
		12	filtered:0012-0054-0078:12	54.9352	127.1950	127.5251	0	255	11.9333	7.9943	6987.4871	0	319005.0000	0	255				13	filtered:0013-0055-0064:13	41.0919	80.6050	118.5943	0	255	9.7208	8.6012	3312.2141	0	151215.0000	0	255
		13	filtered:0013-0055-0078:13	44.4213	128.1287	127.5299	0	255	11.6993	8.3962	5691.6462	255	259845.0000	0	255				14	filtered:0014-0056-0070:14	39.6024	80.1106	118.3987	0	255	10.0043	8.6868	3172.5761	0	144840.0000	0	255
		14	filtered:0014-0053-0079:14	51.3211	94.9040	123.2892	0	255	11.9304	7.9408	4870.5745	0	222360.0000	0	255				15	filtered:0015-0056-0066:15	34.4331	103.4924	125.2592	0	255	9.2029	8.4982	3563.5626	0	162690.0000	0	255
		15	filtered:0015-0055-0081:15	44.8375	97.1666	123.8694	0	255	12.1455	8.3910	4356.7066	0	198900.0000	0	255				16	filtered:0016-0055-0062:16	24.9268	95.4569	123.4621	0	255	8.6869	7.5064	2379.4321	0	108630.0000	0	255
		16	filtered:0016-0057-0087:16	48.4955	89.4919	121.7305	0	255	12.4769	8.2691	4339.9500	0	198135.0000	0	255				17	filtered:0017-0051-0064:17	23.3059	122.2274	127.4508	0	255	9.1180	6.9070	2848.6158	0	130050.0000	0	255
		17	filtered:0017-0058-0089:17	49.5031	96.0199	123.5800	0	255	12.4264	8.3272	4753.2786	0	217005.0000	0	255				18	filtered:0018-0050-0061:18	30.3370	79.9061	118.3266	0	255	8.8329	7.0861	2424.1162	0	110670.0000	0	255
		18	filtered:0018-0056-0088:18	52.6572	105.5428	125.6212	0	255	12.5858	8.0866	5557.5936	0	253725.0000	0	255				19	filtered:0019-0053-0060:19	30.0742	103.6344	125.2921	0	255	8.5415	7.2708	3116.7209	0	142290.0000	0	255
		19	filtered:0019-0056-0089:19	50.9706	95.4469	123.4318	0	255	12.8543	8.0988	4864.9890	0	222105.0000	0	255				20	filtered:0020-0051-0061:20	32.5055	96.3982	123.6901	0	255	8.7397	7.0764	3133.4774	0	143055.0000	0	255
		20	filtered:0020-0056-0091:20	56.3809	87.5758	121.1115	0	255	13.3205	8.0042	4937.6008	0	225420.0000	0	255
																			1	filtered:0001-0052-0072:1	7.2721	173.5843	119.0596	0	255	10.6725	7.7178	1262.3278	255	57630.0000	0	255
																			2	filtered:0002-0052-0071:2	7.1407	193.2055	109.4339	0	255	10.4603	7.8190	1379.6237	255	62985.0000	0	255
																			3	filtered:0003-0053-0072:3	7.1626	182.4771	115.2144	0	255	10.5512	7.9642	1307.0120	255	59670.0000	0	255
																			4	filtered:0004-0049-0073:4	10.6015	133.8223	127.4749	0	255	10.7453	7.5893	1418.7224	255	64770.0000	0	255
																			5	filtered:0005-0055-0073:5	17.3918	117.5441	127.1908	0	255	10.7421	8.1247	2044.3008	0	93330.0000	0	255
																			6	filtered:0006-0055-0074:6	21.7069	94.9495	123.3372	0	255	10.6683	7.9322	2061.0573	0	94095.0000	0	255
																			7	filtered:0007-0055-0074:7	24.8391	114.9074	126.9326	0	255	10.8719	8.1396	2854.2014	0	130305.0000	0	255
																			8	filtered:0008-0055-0073:8	23.8535	103.2645	125.2329	0	255	10.7759	8.0674	2463.2149	0	112455.0000	0	255
																			9	filtered:0009-0052-0072:9	23.3059	113.8393	126.8257	0	255	10.8347	7.8976	2653.1226	0	121125.0000	0	255
																			10	filtered:0010-0058-0073:10	36.1197	92.7835	122.7198	0	255	10.5639	8.4284	3351.3128	0	153000.0000	0	255
																			11	filtered:0011-0055-0077:11	26.4162	115.2363	126.9615	0	255	11.7801	8.3042	3044.1091	0	138975.0000	0	255
																			12	filtered:0012-0060-0069:12	37.2149	84.3496	120.0115	0	255	10.7013	9.2019	3139.0629	0	143310.0000	0	255
																			13	filtered:0013-0053-0068:13	25.1458	107.5087	125.9779	0	255	10.5181	8.1278	2703.3923	0	123420.0000	0	255
																			14	filtered:0014-0051-0069:14	30.4028	94.6146	123.2304	0	255	11.0644	8.0132	2876.5434	0	131325.0000	0	255
																			15	filtered:0015-0056-0073:15	35.0245	87.7111	121.1704	0	255	11.4137	8.4433	3072.0367	0	140250.0000	0	255
																			16	filtered:0016-0050-0080:16	25.7591	105.5995	125.6584	0	255	12.3978	7.8972	2720.1488	0	124185.0000	0	255
																			17	filtered:0017-0049-0076:17	28.3438	103.0641	125.1849	0	255	11.9794	7.8751	2921.2276	0	133365.0000	0	255
																			18	filtered:0018-0054-0078:18	19.2098	111.9441	126.6197	0	255	11.3433	7.9600	2150.4257	0	98175.0000	0	255
																			19	filtered:0019-0056-0070:19	25.6934	79.7826	118.2845	0	255	10.1395	8.3457	2049.8863	0	93585.0000	0	255
																			20	filtered:0020-0053-0069:20	23.7001	111.7098	126.5770	0	255	9.7248	8.0256	2647.5371	0	120870.0000	0	255

## Sheet: B.2
			C1-20211219_afterUbch10C114S_cytATL_TEV_e1																C1-20211219_afterUbch10C114S_buffer_TEV_e2
				area																	area
		1	filtered:0001-0059-0067:1	14.4347	220.1745	87.6318	0	255	10.2743	8.9868	3178.1616	255	145095.0000	0	255				1	filtered:0001-0076-0097:1	19.8231	211.0442	96.3685	0	255	14.2637	11.2070	4183.5554	255	190995.0000	0	255
		2	filtered:0002-0061-0069:2	14.2376	238.1308	63.4293	0	255	10.1744	9.1245	3390.4114	255	154785.0000	0	255				2	filtered:0002-0080-0093:2	21.4659	198.0153	106.2797	0	255	13.8749	11.8950	4250.5817	255	194055.0000	0	255
		3	filtered:0003-0059-0069:3	16.1652	176.5650	117.7610	0	255	10.3857	8.8756	2854.2014	255	130305.0000	0	255				3	filtered:0003-0080-0089:3	18.1365	205.7246	100.7443	0	255	13.2912	11.8690	3731.1282	255	170340.0000	0	255
		4	filtered:0004-0057-0068:4	23.4154	197.9888	106.2928	0	255	10.1718	8.2753	4635.9826	255	211650.0000	0	255				4	filtered:0004-0079-0090:4	17.4137	199.5094	105.2845	0	255	13.4644	11.7811	3474.1942	255	158610.0000	0	255
		5	filtered:0005-0056-0069:5	26.1753	158.7615	123.6599	0	255	10.4305	8.2294	4155.6278	255	189720.0000	0	255				5	filtered:0005-0081-0090:5	24.8172	163.6231	122.3298	0	255	13.2557	11.7890	4060.6739	255	185385.0000	0	255
		6	filtered:0006-0054-0072:6	26.0001	157.6832	123.9280	0	255	10.7130	8.1330	4099.7726	255	187170.0000	0	255				6	filtered:0006-0081-0098:6	32.3303	163.7805	122.2706	0	255	14.3123	11.9927	5295.0741	255	241740.0000	0	255
		7	filtered:0007-0054-0073:7	26.3067	158.6053	123.6990	0	255	10.8720	8.0130	4172.3844	255	190485.0000	0	255				7	filtered:0007-0078-0097:7	54.6505	105.5772	125.6263	0	255	14.4304	11.6398	5769.8435	0	263415.0000	0	255
		8	filtered:0008-0056-0074:8	25.9562	163.5443	122.3507	0	255	11.0462	8.1182	4244.9962	255	193800.0000	0	255				8	filtered:0008-0076-0096:8	69.1290	94.2110	123.0971	0	255	14.3188	11.2540	6512.7178	0	297330.0000	0	255
		9	filtered:0009-0051-0073:9	33.5350	139.5754	126.9684	0	255	10.7592	7.6805	4680.6668	255	213690.0000	0	255				9	filtered:0009-0073-0094:9	67.8367	100.2874	124.5822	0	255	13.8465	10.8903	6803.1649	0	310590.0000	0	255
		10	filtered:0010-0054-0073:10	41.9024	119.7020	127.2946	0	255	10.7244	7.9508	5015.7981	0	228990.0000	0	255				10	filtered:0010-0071-0090:10	63.3464	108.2780	126.0645	0	255	13.5505	10.7523	6859.0201	0	313140.0000	0	255
		11	filtered:0011-0052-0073:11	52.7887	102.5290	125.0568	0	255	10.8085	7.7390	5412.3701	0	247095.0000	0	255				11	filtered:0011-0070-0092:11	70.3338	90.6914	122.0902	0	255	13.4802	10.5851	6378.6653	0	291210.0000	0	255
		12	filtered:0012-0051-0073:12	59.0970	103.6824	125.2788	0	255	10.7140	7.8531	6127.3168	0	279735.0000	0	255				12	filtered:0012-0071-0096:12	71.9547	86.0868	120.6052	0	255	13.8865	10.8869	6194.3431	0	282795.0000	0	255
		13	filtered:0013-0052-0074:13	67.8148	91.7539	122.4063	0	255	10.8828	8.0754	6222.2707	0	284070.0000	0	255				13	filtered:0013-0064-0101:13	58.7465	78.1544	117.5858	0	255	14.4228	10.3756	4591.2985	0	209610.0000	0	255
		14	filtered:0014-0053-0072:14	67.5300	89.7421	121.8007	0	255	10.8332	7.6889	6060.2906	0	276675.0000	0	255				14	filtered:0014-0069-0100:14	47.0060	90.6640	122.0914	0	255	14.7343	10.5651	4261.7527	0	194565.0000	0	255
		15	filtered:0015-0054-0071:15	67.9900	87.3276	121.0254	0	255	10.7487	7.5400	5937.4091	0	271065.0000	0	255				15	filtered:0015-0069-0098:15	49.0650	86.9732	120.9147	0	255	14.5132	10.3099	4267.3382	0	194820.0000	0	255
		16	filtered:0016-0053-0071:16	68.6691	95.2488	123.3733	0	255	10.5142	7.6960	6540.6454	0	298605.0000	0	255				16	filtered:0016-0065-0094:16	51.3649	72.5309	115.0665	0	255	13.8696	9.8506	3725.5427	0	170085.0000	0	255
		17	filtered:0017-0055-0070:17	67.7710	95.6868	123.4872	0	255	9.8998	7.8876	6484.7902	0	296055.0000	0	255				17	filtered:0017-0063-0095:17	54.9791	58.3147	107.1178	0	255	13.8675	9.7737	3206.0892	0	146370.0000	0	255
		18	filtered:0018-0057-0069:18	69.3700	88.1670	121.3005	0	255	9.9471	8.1125	6116.1458	0	279225.0000	0	255				18	filtered:0018-0063-0099:18	62.0759	47.7788	99.5202	0	255	14.5354	9.7369	2965.9118	0	135405.0000	0	255
		19	filtered:0019-0058-0065:19	78.5916	66.6639	112.0657	0	255	9.8186	8.5707	5239.2189	0	239190.0000	0	255				19	filtered:0019-0074-0096:19	41.8366	60.6126	108.5748	0	255	14.7450	10.6698	2535.8266	0	115770.0000	0	255
		20	filtered:0020-0056-0065:20	71.4509	75.1242	116.2633	0	255	9.6032	8.7223	5367.6859	0	245055.0000	0	255				20	filtered:0020-0073-0096:20	66.6101	53.0796	103.5441	0	255	14.2349	11.0216	3535.6350	0	161415.0000	0	255
		21	filtered:0021-0061-0067:21	66.7634	77.6378	117.3649	0	255	9.7359	9.1017	5183.3637	0	236640.0000	0	255
		1	filtered:0001-0056-0073:1	12.4415	232.5528	72.3143	0	255	10.7662	8.1562	2893.3000	255	132090.0000	0	255				1	filtered:0001-0066-0076:1	14.4566	213.2727	94.4076	0	255	11.4920	10.0732	3083.2077	255	140760.0000	0	255
		2	filtered:0002-0055-0075:2	12.4196	229.8148	76.1456	0	255	11.0709	8.0135	2854.2014	255	130305.0000	0	255				2	filtered:0002-0065-0076:2	15.6614	212.9161	94.7254	0	255	11.4743	9.7457	3334.5562	255	152235.0000	0	255
		3	filtered:0003-0052-0070:3	14.9166	193.5903	109.1137	0	255	10.4512	7.6785	2887.7145	255	131835.0000	0	255				3	filtered:0003-0067-0074:3	15.2671	220.6098	87.1649	0	255	10.9043	10.0775	3368.0693	255	153765.0000	0	255
		4	filtered:0004-0052-0073:4	25.2772	169.7054	120.3641	0	255	10.8661	7.8133	4289.6803	255	195840.0000	0	255				4	filtered:0004-0069-0072:4	18.9689	188.1582	112.2113	0	255	10.5309	10.2915	3569.1481	255	162945.0000	0	255
		5	filtered:0005-0051-0071:5	29.1542	141.3899	126.7888	0	255	10.4807	7.6915	4122.1147	255	188190.0000	0	255				5	filtered:0005-0071-0071:5	23.8097	133.4821	127.4182	0	255	10.1407	10.4999	3178.1616	255	145095.0000	0	255
		6	filtered:0006-0054-0073:6	29.6799	148.6716	125.7763	0	255	10.6834	8.0627	4412.5618	255	201450.0000	0	255				6	filtered:0006-0071-0065:6	34.5864	127.2578	127.5402	0	255	9.9223	10.4260	4401.3907	0	200940.0000	0	255
		7	filtered:0007-0052-0076:7	29.8114	150.2645	125.4974	0	255	10.9152	7.8161	4479.5880	255	204510.0000	0	255				7	filtered:0007-0068-0069:7	47.7945	94.8946	123.2887	0	255	10.1454	10.1380	4535.4433	0	207060.0000	0	255
		8	filtered:0008-0051-0077:8	31.7827	145.6892	126.2394	0	255	11.3255	7.6783	4630.3971	255	211395.0000	0	255				8	filtered:0008-0067-0071:8	51.1239	101.3882	124.8243	0	255	10.1332	10.2853	5183.3637	0	236640.0000	0	255
		9	filtered:0009-0053-0073:9	31.2132	132.6000	127.4427	0	255	10.8485	7.9701	4138.8712	255	188955.0000	0	255				9	filtered:0009-0067-0071:9	46.9622	111.0868	126.4686	0	255	10.2370	10.1974	5216.8768	0	238170.0000	0	255
		10	filtered:0010-0054-0069:10	36.8206	132.5818	127.4366	0	255	10.4758	7.8406	4881.7456	255	222870.0000	0	255				10	filtered:0010-0067-0072:10	49.5031	126.8230	127.5264	0	255	10.3071	10.2650	6278.1259	0	286620.0000	0	255
		11	filtered:0011-0052-0072:11	39.8872	128.8303	127.5281	0	255	10.6827	7.7240	5138.6796	255	234600.0000	0	255				11	filtered:0011-0068-0073:11	39.5367	109.7701	126.2962	0	255	10.8010	10.3541	4339.9500	0	198135.0000	0	255
		12	filtered:0012-0053-0074:12	44.0051	107.0010	125.8727	0	255	10.9881	7.9093	4708.5944	0	214965.0000	0	255				12	filtered:0012-0069-0070:12	47.4879	111.0332	126.4613	0	255	10.3704	10.3739	5272.7321	0	240720.0000	0	255
		13	filtered:0013-0054-0074:13	52.8763	89.3662	121.6889	0	255	10.7965	8.1459	4725.3510	0	215730.0000	0	255				13	filtered:0013-0064-0067:13	43.8956	123.9371	127.4820	0	255	9.7901	9.5896	5440.2977	0	248370.0000	0	255
		14	filtered:0014-0054-0074:14	55.9866	83.6033	119.7286	0	255	10.7077	8.2064	4680.6668	0	213690.0000	0	255				14	filtered:0014-0063-0069:14	51.7154	111.4612	126.5140	0	255	10.2615	9.5169	5764.2579	0	263160.0000	0	255
		15	filtered:0015-0057-0074:15	56.8409	91.1908	122.2442	0	255	10.7883	8.3774	5183.3637	0	236640.0000	0	255				15	filtered:0015-0066-0070:15	53.9496	89.8660	121.8440	0	255	10.4470	9.9902	4848.2324	0	221340.0000	0	255
		16	filtered:0016-0058-0072:16	54.6943	107.2287	125.9034	0	255	10.4895	8.4098	5864.7973	0	267750.0000	0	255				16	filtered:0016-0067-0073:16	50.6421	107.8676	126.0067	0	255	10.7838	10.1256	5462.6398	0	249390.0000	0	255
		17	filtered:0017-0058-0074:17	52.6791	108.5738	126.1137	0	255	10.8291	8.4472	5719.5738	0	261120.0000	0	255				17	filtered:0017-0069-0075:17	54.0153	96.4781	123.6936	0	255	10.9878	10.3954	5211.2913	0	237915.0000	0	255
		18	filtered:0018-0059-0069:18	56.6219	100.3230	124.5940	0	255	10.4514	8.3547	5680.4751	0	259335.0000	0	255				18	filtered:0018-0068-0074:18	60.4331	97.1385	123.8547	0	255	11.1194	10.2327	5870.3828	0	268005.0000	0	255
		19	filtered:0019-0060-0068:19	52.4382	103.5338	125.2534	0	255	10.3835	8.7021	5429.1267	0	247860.0000	0	255				19	filtered:0019-0073-0073:19	62.6016	93.9521	123.0288	0	255	11.1821	10.6442	5881.5539	0	268515.0000	0	255
		20	filtered:0020-0057-0071:20	60.2798	91.7333	122.4028	0	255	10.7623	8.6321	5529.6660	0	252450.0000	0	255				20	filtered:0020-0070-0077:20	65.9311	75.9917	116.6519	0	255	11.7008	10.3453	5010.2126	0	228735.0000	0	255
		21	filtered:0021-0056-0072:21	58.2866	83.1793	119.5713	0	255	10.8330	8.5755	4848.2324	0	221340.0000	0	255
		1	filtered:0001-0068-0091:1	16.5375	195.8940	107.6748	0	255	13.3558	9.9524	3239.6023	255	147900.0000	0	255				1	filtered:0001-0070-0084:1	15.8366	219.0249	88.8277	0	255	12.6020	10.2510	3468.6087	255	158355.0000	0	255
		2	filtered:0002-0068-0092:2	16.0994	201.9184	103.5990	0	255	13.4441	9.8382	3250.7734	255	148410.0000	0	255				2	filtered:0002-0072-0084:2	16.3404	214.6649	93.1137	0	255	12.5661	10.5193	3507.7073	255	160140.0000	0	255
		3	filtered:0003-0065-0090:3	14.1062	215.4037	92.4254	0	255	13.2616	9.5646	3038.5236	255	138720.0000	0	255				3	filtered:0003-0072-0083:3	14.0405	220.3900	87.4049	0	255	12.2543	10.7542	3094.3788	255	141270.0000	0	255
		4	filtered:0004-0065-0094:4	20.1517	171.8478	119.6038	0	255	13.7164	9.5614	3463.0232	255	158100.0000	0	255				4	filtered:0004-0072-0083:4	18.4432	179.2874	116.5781	0	255	12.5162	10.5073	3306.6286	255	150960.0000	0	255
		5	filtered:0005-0063-0092:5	27.7305	190.1422	111.0944	0	255	13.7112	9.2959	5272.7321	255	240720.0000	0	255				5	filtered:0005-0076-0084:5	26.1972	138.5870	127.0702	0	255	12.3324	11.2058	3630.5888	255	165750.0000	0	255
		6	filtered:0006-0059-0091:6	31.6732	158.8900	123.6183	0	255	13.4437	8.8521	5032.5546	255	229755.0000	0	255				6	filtered:0006-0071-0084:6	36.3387	137.1067	127.1759	0	255	12.3700	10.4984	4982.2850	255	227460.0000	0	255
		7	filtered:0007-0062-0093:7	30.2494	161.5677	122.9088	0	255	13.9571	9.2820	4887.3311	255	223125.0000	0	255				7	filtered:0007-0071-0089:7	47.3784	104.9237	125.5143	0	255	13.1346	10.6865	4971.1139	0	226950.0000	0	255
		8	filtered:0008-0062-0092:8	32.8122	163.4179	122.3771	0	255	13.9111	9.1776	5362.1004	255	244800.0000	0	255				8	filtered:0008-0072-0091:8	51.1678	107.7419	125.9867	0	255	13.4119	10.6758	5512.9095	0	251685.0000	0	255
		9	filtered:0009-0061-0088:9	31.5637	145.6384	126.2470	0	255	13.3464	8.9561	4596.8840	255	209865.0000	0	255				9	filtered:0009-0073-0092:9	52.9639	109.6774	126.2743	0	255	13.6936	10.7962	5808.9421	0	265200.0000	0	255
		10	filtered:0010-0059-0091:10	31.6294	145.8657	126.2140	0	255	13.3033	8.6256	4613.6406	255	210630.0000	0	255				10	filtered:0010-0070-0091:10	56.0743	111.8613	126.5620	0	255	13.8585	10.6640	6272.5404	0	286365.0000	0	255
		11	filtered:0011-0059-0091:11	37.9377	128.0889	127.5355	0	255	13.3198	8.5771	4859.4035	255	221850.0000	0	255				11	filtered:0011-0067-0086:11	60.7617	102.4045	125.0284	0	255	13.2001	10.4171	6222.2707	0	284070.0000	0	255
		12	filtered:0012-0058-0090:12	47.0717	105.7259	125.6562	0	255	13.5405	8.3671	4976.6994	0	227205.0000	0	255				12	filtered:0012-0065-0082:12	68.2529	78.9714	117.9224	0	255	12.8209	10.0672	5390.0280	0	246075.0000	0	255
		13	filtered:0013-0055-0087:13	50.4668	97.1745	123.8680	0	255	13.2101	7.9422	4904.0877	0	223890.0000	0	255				13	filtered:0013-0065-0083:13	72.4365	77.9574	117.4987	0	255	12.9021	9.7498	5646.9620	0	257805.0000	0	255
		14	filtered:0014-0056-0085:14	52.5915	110.8788	126.4383	0	255	12.8458	8.1620	5831.2842	0	266220.0000	0	255				14	filtered:0014-0059-0085:14	79.3801	72.8974	115.2322	0	255	12.5210	8.7893	5786.6000	0	264180.0000	0	255
		15	filtered:0015-0057-0088:15	54.9571	103.1586	125.1798	0	255	13.2588	8.3956	5669.3041	0	258825.0000	0	255				15	filtered:0015-0064-0085:15	74.0355	76.8018	117.0042	0	255	12.3679	9.3644	5686.0606	0	259590.0000	0	255
		16	filtered:0016-0060-0087:16	62.6236	97.0409	123.8300	0	255	13.1118	8.8403	6077.0471	0	277440.0000	0	255				16	filtered:0016-0065-0083:16	56.5561	98.8594	124.2656	0	255	12.4692	9.4347	5591.1068	0	255255.0000	0	255
		17	filtered:0017-0045-0107:17	119.6178	48.9828	100.4646	0	255	15.6955	7.0380	5859.2118	0	267495.0000	0	255				17	filtered:0017-0065-0081:17	59.8636	91.9978	122.4799	0	255	12.4262	9.4771	5507.3240	0	251430.0000	0	255
		18	filtered:0018-0046-0106:18	126.2547	48.4429	100.0398	0	255	15.5875	7.1699	6116.1458	0	279225.0000	0	255				18	filtered:0018-0061-0082:18	62.4264	88.8474	121.5212	0	255	12.0928	9.0048	5546.4226	0	253215.0000	0	255
		19	filtered:0019-0047-0102:19	133.2421	42.6747	95.1967	0	255	15.0476	7.6143	5686.0606	0	259590.0000	0	255				19	filtered:0019-0060-0083:19	67.3986	75.0000	116.2084	0	255	11.7046	9.1835	5054.8967	0	230775.0000	0	255
		20	filtered:0020-0061-0088:20	82.7095	72.0564	114.8292	0	255	13.0583	9.5654	5959.7512	0	272085.0000	0	255				20	filtered:0020-0058-0085:20	56.7095	85.6895	120.4730	0	255	12.0661	8.9942	4859.4035	0	221850.0000	0	255
		21	filtered:0021-0065-0090:21	84.8999	71.3158	114.4682	0	255	13.4010	9.8796	6054.7050	0	276420.0000	0	255
		1	filtered:0001-0070-0075:1	15.1138	198.0870	106.2549	0	255	11.3235	10.4938	2993.8394	255	136680.0000	0	255				1	filtered:0001-0080-0084:1	18.5089	208.5266	98.5009	0	255	12.8645	11.5164	3859.5952	255	176205.0000	0	255
		2	filtered:0002-0069-0078:2	14.6538	219.1704	88.6823	0	255	11.5335	10.2402	3211.6747	255	146625.0000	0	255				2	filtered:0002-0082-0085:2	20.4145	204.9303	101.3500	0	255	12.8123	11.8749	4183.5554	255	190995.0000	0	255
		3	filtered:0003-0064-0081:3	18.5746	145.5425	126.2914	0	255	11.6964	9.8418	2703.3923	255	123420.0000	0	255				3	filtered:0003-0082-0084:3	19.0565	217.1897	90.6723	0	255	12.7081	11.9104	4138.8712	255	188955.0000	0	255
		4	filtered:0004-0063-0082:4	30.5999	144.9320	126.3479	0	255	12.0115	9.6440	4434.9039	255	202470.0000	0	255				4	filtered:0004-0080-0081:4	20.5679	187.9233	112.3330	0	255	12.2196	11.6308	3865.1807	255	176460.0000	0	255
		5	filtered:0005-0065-0084:5	41.7271	120.2047	127.3245	0	255	12.2678	9.8192	5015.7981	0	228990.0000	0	255				5	filtered:0005-0078-0080:5	20.3050	154.0453	124.7734	0	255	12.1822	11.4192	3127.8919	255	142800.0000	0	255
		6	filtered:0006-0064-0081:6	45.3194	107.5955	125.9672	0	255	12.0596	9.3951	4876.1601	0	222615.0000	0	255				6	filtered:0006-0077-0083:6	34.7836	179.6883	116.3665	0	255	12.3223	11.2038	6250.1983	255	285345.0000	0	255
		7	filtered:0007-0064-0082:7	45.4946	113.0741	126.7118	0	255	12.3027	9.4413	5144.2651	0	234855.0000	0	255				7	filtered:0007-0077-0082:7	45.3413	117.5217	127.1397	0	255	12.1338	11.2094	5328.5873	0	243270.0000	0	255
		8	filtered:0008-0060-0082:8	45.6918	120.5321	127.3400	0	255	12.2602	9.1236	5507.3240	0	251430.0000	0	255				8	filtered:0008-0077-0085:8	48.4955	115.4065	126.9538	0	255	12.5873	11.3969	5596.6923	0	255510.0000	0	255
		9	filtered:0009-0062-0084:9	39.9748	126.8712	127.5334	0	255	12.4712	9.2144	5071.6533	0	231540.0000	0	255				9	filtered:0009-0077-0084:9	44.2899	123.3383	127.4636	0	255	12.5002	11.3935	5462.6398	0	249390.0000	0	255
		10	filtered:0010-0067-0085:10	46.9841	114.9580	126.9112	0	255	12.4723	9.9189	5401.1990	0	246585.0000	0	255				10	filtered:0010-0077-0081:10	48.8459	128.7578	127.5224	0	255	11.8813	11.4107	6289.2969	255	287130.0000	0	255
		11	filtered:0011-0067-0084:11	51.5620	95.2188	123.3720	0	255	12.3804	10.0658	4909.6732	0	224145.0000	0	255				11	filtered:0011-0073-0081:11	50.4887	123.3514	127.4601	0	255	12.2305	11.3058	6227.8562	0	284325.0000	0	255
		12	filtered:0012-0065-0085:12	48.3859	107.2408	125.9087	0	255	12.6382	10.3801	5188.9492	0	236895.0000	0	255				12	filtered:0012-0074-0078:12	48.9993	109.6603	126.2740	0	255	11.9972	11.4541	5373.2714	0	245310.0000	0	255
		13	filtered:0013-0070-0089:13	57.0161	107.1725	125.8933	0	255	13.0488	10.2398	6110.5602	0	278970.0000	0	255				13	filtered:0013-0073-0078:13	56.3371	88.5362	121.4241	0	255	11.9401	11.1316	4987.8705	0	227715.0000	0	255
		14	filtered:0014-0070-0088:14	54.6286	111.4475	126.5108	0	255	12.7712	10.3207	6088.2182	0	277950.0000	0	255				14	filtered:0014-0076-0075:14	49.3497	95.0732	123.3349	0	255	11.5569	11.2082	4691.8379	0	214200.0000	0	255
		15	filtered:0015-0070-0086:15	57.4323	103.5755	125.2591	0	255	12.3464	10.4389	5948.5801	0	271575.0000	0	255				15	filtered:0015-0073-0074:15	47.5317	97.0645	123.8426	0	255	11.3986	10.7344	4613.6406	0	210630.0000	0	255
		16	filtered:0016-0072-0086:16	65.1644	93.6857	122.9550	0	255	12.2100	10.7460	6104.9747	0	278715.0000	0	255				16	filtered:0016-0068-0075:16	48.8678	89.4957	121.7315	0	255	11.5416	10.3953	4373.4631	0	199665.0000	0	255
		17	filtered:0017-0072-0083:17	66.9605	89.0039	121.5695	0	255	12.1139	10.6143	5959.7512	0	272085.0000	0	255				17	filtered:0017-0069-0076:17	52.2630	85.8194	120.5200	0	255	11.6455	10.3123	4485.1736	0	204765.0000	0	255
		18	filtered:0018-0075-0080:18	62.7550	94.3455	123.1354	0	255	11.9517	10.8711	5920.6525	0	270300.0000	0	255				18	filtered:0018-0071-0073:18	58.8561	83.7979	119.7987	0	255	11.3538	10.6323	4932.0153	0	225165.0000	0	255
		19	filtered:0019-0074-0079:19	66.7853	94.6737	123.2220	0	255	11.7154	10.8547	6322.8101	0	288660.0000	0	255				19	filtered:0019-0071-0071:19	60.7617	87.6045	121.1193	0	255	11.2005	10.3773	5323.0018	0	243015.0000	0	255
		20	filtered:0020-0076-0074:20	66.3253	93.9828	123.0360	0	255	11.2146	10.7006	6233.4417	0	284580.0000	0	255				20	filtered:0020-0072-0067:20	68.8224	72.6369	115.1108	0	255	10.4344	10.6245	4999.0415	0	228225.0000	0	255
		21	filtered:0021-0077-0072:21	67.7491	81.7847	119.0418	0	255	10.9176	10.8809	5540.8371	0	252960.0000	0	255
		1	filtered:0001-0059-0056:1	13.0767	226.3819	80.5574	0	255	8.2866	8.9225	2960.3263	255	135150.0000	0	255				1	filtered:0001-0076-0067:1	17.0851	213.4808	94.2069	0	255	9.9270	11.0985	3647.3454	255	166515.0000	0	255
		2	filtered:0002-0060-0058:2	12.6386	229.3674	76.7430	0	255	8.7488	9.0207	2898.8855	255	132345.0000	0	255				2	filtered:0002-0076-0069:2	17.5232	205.2750	101.0944	0	255	10.1548	11.2944	3597.0757	255	164220.0000	0	255
		3	filtered:0003-0058-0060:3	13.7995	230.7143	74.9131	0	255	9.0834	8.7649	3183.7471	255	145350.0000	0	255				3	filtered:0003-0074-0066:3	17.5232	205.2750	101.0944	0	255	9.8181	11.0747	3597.0757	255	164220.0000	0	255
		4	filtered:0004-0056-0063:4	15.0042	141.0876	126.8666	0	255	9.5369	8.3065	2116.9126	255	96645.0000	0	255				4	filtered:0004-0074-0064:4	14.6757	221.8881	85.7795	0	255	9.5286	11.0472	3256.3589	255	148665.0000	0	255
		5	filtered:0005-0057-0065:5	29.0009	146.7598	126.0846	0	255	9.8057	8.0312	4256.1672	255	194310.0000	0	255				5	filtered:0005-0077-0066:5	24.2258	163.4675	122.3770	0	255	9.8313	11.3638	3960.1346	255	180795.0000	0	255
		6	filtered:0006-0068-0054:6	68.1215	71.0884	114.3599	0	255	7.8638	9.2299	4842.6469	0	221085.0000	0	255				6	filtered:0006-0079-0065:6	30.2713	151.8560	125.1974	0	255	9.5759	11.7639	4596.8840	255	209865.0000	0	255
		7	filtered:0007-0049-0070:7	42.5814	117.3997	127.1320	0	255	10.2825	7.3417	4999.0415	0	228225.0000	0	255				7	filtered:0007-0081-0064:7	45.8670	125.9169	127.5206	0	255	9.3849	12.1416	5775.4290	0	263670.0000	0	255
		8	filtered:0008-0048-0071:8	44.0270	99.5896	124.4386	0	255	10.7002	7.1373	4384.6342	0	200175.0000	0	255				8	filtered:0008-0080-0065:8	53.7305	110.2956	126.3597	0	255	9.6881	11.7772	5926.2380	0	270555.0000	0	255
		9	filtered:0009-0049-0071:9	44.2680	109.1415	126.2026	0	255	10.5556	7.3319	4831.4759	0	220575.0000	0	255				9	filtered:0009-0081-0065:9	55.0886	103.4195	125.2302	0	255	9.6364	11.7342	5697.2317	0	260100.0000	0	255
		10	filtered:0010-0047-0071:10	42.1214	106.7473	125.8325	0	255	10.6035	6.8965	4496.3446	0	205275.0000	0	255				10	filtered:0010-0079-0065:10	53.1829	105.3398	125.5853	0	255	9.6535	11.6163	5602.2778	0	255765.0000	0	255
		11	filtered:0011-0047-0067:11	49.2621	105.2201	125.5662	0	255	10.0757	6.6383	5183.3637	0	236640.0000	0	255				11	filtered:0011-0076-0064:11	51.3649	110.3731	126.3714	0	255	9.4583	11.4165	5669.3041	0	258825.0000	0	255
		12	filtered:0012-0043-0067:12	50.1164	94.6219	123.2149	0	255	9.9789	6.5800	4742.1075	0	216495.0000	0	255				12	filtered:0012-0077-0064:12	51.0144	120.4380	127.3316	0	255	9.3360	11.7811	6144.0734	0	280500.0000	0	255
		13	filtered:0013-0041-0065:13	52.5696	78.0938	117.5629	0	255	9.6293	6.2333	4105.3581	0	187425.0000	0	255				13	filtered:0013-0082-0060:13	45.0565	118.3884	127.2049	0	255	9.0743	12.4468	5334.1728	0	243525.0000	0	255
		14	filtered:0014-0040-0072:14	57.0161	71.4157	114.5244	0	255	10.2703	6.2127	4071.8450	0	185895.0000	0	255				14	filtered:0014-0083-0059:14	44.3994	126.9339	127.5302	0	255	8.8503	12.4062	5635.7909	0	257295.0000	0	255
		15	filtered:0015-0043-0073:15	51.1239	89.8072	121.8272	0	255	10.6792	6.5841	4591.2985	0	209610.0000	0	255				15	filtered:0015-0081-0058:15	47.6412	105.1655	125.5574	0	255	8.7812	12.3162	5010.2126	0	228735.0000	0	255
		16	filtered:0016-0046-0077:16	52.8325	103.9241	125.3273	0	255	11.3632	6.9532	5490.5674	0	250665.0000	0	255				16	filtered:0016-0081-0056:16	56.6219	86.3153	120.6885	0	255	8.3984	11.9825	4887.3311	0	223125.0000	0	255
		17	filtered:0017-0046-0078:17	50.1164	104.5411	125.4433	0	255	11.6287	6.8058	5239.2189	0	239190.0000	0	255				17	filtered:0017-0080-0057:17	50.0726	108.4252	126.0927	0	255	8.5524	12.0341	5429.1267	0	247860.0000	0	255
		18	filtered:0018-0044-0075:18	44.8375	101.4021	124.8309	0	255	11.4002	6.4764	4546.6143	0	207570.0000	0	255				18	filtered:0018-0080-0058:18	53.2924	94.6424	123.2188	0	255	8.8008	12.0233	5043.7257	0	230265.0000	0	255
		19	filtered:0019-0043-0070:19	53.9277	85.7595	120.4985	0	255	11.2761	6.4976	4624.8116	0	211140.0000	0	255				19	filtered:0019-0079-0059:19	55.2200	98.2170	124.1163	0	255	8.8270	11.8773	5423.5411	0	247605.0000	0	255
		20	filtered:0020-0048-0068:20	56.9066	83.3314	119.6281	0	255	10.8562	7.0989	4742.1075	0	216495.0000	0	255				20	filtered:0020-0075-0059:20	59.3160	87.7622	121.1717	0	255	8.9199	11.6145	5205.7058	0	237660.0000	0	255
		21	filtered:0021-0049-0069:21	61.9007	71.2845	114.4583	0	255	10.6303	7.0791	4412.5618	0	201450.0000	0	255

## Sheet: B.3
		C1-20211130_Ubch10c114s40mgml_needle68_55_buffer_TEV_e2
				area
		1	filtered:0001-0068-0087:1	15.4423	210.8723	96.5325	0	255	13.1933	10.3830	3256.3589	255	148665.0000	0	255				1	filtered:0001-0070-0086:1	14.1500	221.4474	86.2651	0	255	12.6863	10.4542	3133.4774	255	143055.0000	0	255
		2	filtered:0002-0073-0091:2	19.5822	121.4878	127.4618	0	255	13.7697	10.8977	1636.5577	0	74715.0000	0	255				2	filtered:0002-0069-0087:2	18.2022	193.3213	109.2619	0	255	12.9192	10.4000	3518.8784	255	160650.0000	0	255
		3	filtered:0003-0069-0089:3	26.2410	133.2471	127.4236	0	255	13.3188	10.2471	3496.5363	255	159630.0000	0	255				3	filtered:0003-0072-0087:3	16.0118	212.4419	95.1500	0	255	13.0168	10.6557	3401.5824	255	155295.0000	0	255
		4	filtered:0004-0070-0088:4	30.1618	142.0370	126.7146	0	255	13.2653	10.3105	4284.0948	255	195585.0000	0	255				4	filtered:0004-0070-0087:4	17.1508	206.1494	100.4161	0	255	12.9337	10.5334	3535.6350	255	161415.0000	0	255
		5	filtered:0005-0068-0088:5	31.6951	139.0428	127.0203	0	255	13.1399	10.1996	4406.9763	255	201195.0000	0	255				5	filtered:0005-0069-0089:5	16.9318	183.4153	114.6592	0	255	13.0214	10.1631	3105.5498	255	141780.0000	0	255
		6	filtered:0006-0070-0087:6	32.1113	138.9802	127.0254	0	255	12.9953	10.3007	4462.8315	255	203745.0000	0	255				6	filtered:0006-0068-0090:6	27.7962	152.3168	125.1108	0	255	13.3376	10.2157	4233.8251	255	193290.0000	0	255
		7	filtered:0007-0070-0085:7	28.2343	166.5710	121.4131	0	255	12.7347	10.2204	4703.0089	255	214710.0000	0	255				7	filtered:0007-0072-0085:7	29.9647	151.9189	125.1856	0	255	12.8521	10.0667	4552.1998	255	207825.0000	0	255
		8	filtered:0008-0069-0086:8	27.8838	168.8649	120.6509	0	255	12.7005	10.1477	4708.5944	255	214965.0000	0	255				8	filtered:0008-0068-0084:8	34.1264	136.5019	127.2227	0	255	12.6741	9.5716	4658.3247	255	212670.0000	0	255
		9	filtered:0009-0068-0086:9	33.1846	132.9703	127.4247	0	255	12.8135	10.0097	4412.5618	255	201450.0000	0	255				9	filtered:0009-0070-0088:9	33.8636	131.9534	127.4634	0	255	12.7937	10.3544	4468.4170	255	204000.0000	0	255
		10	filtered:0010-0070-0087:10	44.1366	115.1613	126.9331	0	255	13.0525	10.3384	5082.8243	0	232050.0000	0	255				10	filtered:0010-0071-0087:10	35.9883	135.3378	127.2976	0	255	12.8161	10.7814	4870.5745	255	222360.0000	0	255
		11	filtered:0011-0069-0087:11	49.4373	91.7412	122.4100	0	255	12.9004	10.2988	4535.4433	0	207060.0000	0	255				11	filtered:0011-0067-0086:11	36.2292	136.7503	127.2025	0	255	12.7241	9.9844	4954.3573	255	226185.0000	0	255
		12	filtered:0012-0067-0090:12	51.9563	72.8879	115.2361	0	255	13.3556	10.1900	3786.9834	0	172890.0000	0	255				12	filtered:0012-0067-0085:12	43.4575	122.2303	127.4232	0	255	12.7672	9.9302	5311.8307	0	242505.0000	0	255
		13	filtered:0013-0067-0092:13	49.5031	83.8341	119.8161	0	255	13.6702	10.0873	4150.0423	0	189465.0000	0	255				13	filtered:0013-0068-0091:13	48.4736	115.5739	126.9697	0	255	13.6343	10.0081	5602.2778	0	255765.0000	0	255
		14	filtered:0014-0067-0091:14	49.0212	84.5442	120.0729	0	255	13.5825	9.7962	4144.4568	0	189210.0000	0	255				14	filtered:0014-0072-0098:14	43.6985	119.3835	127.2733	0	255	14.2916	10.5832	5216.8768	0	238170.0000	0	255
		15	filtered:0015-0068-0090:15	46.6336	90.6693	122.0932	0	255	13.4726	9.8007	4228.2396	0	193035.0000	0	255				15	filtered:0015-0071-0102:15	42.9757	118.6621	127.2257	0	255	14.7258	10.6025	5099.5809	0	232815.0000	0	255
		16	filtered:0016-0070-0084:16	48.7802	76.8321	117.0263	0	255	13.0372	10.1650	3747.8848	0	171105.0000	0	255				16	filtered:0016-0066-0102:16	39.8653	120.0742	127.3186	0	255	14.7498	10.0877	4786.7917	0	218535.0000	0	255
		17	filtered:0017-0073-0082:17	50.7297	76.6321	116.9385	0	255	12.8414	10.6307	3887.5228	0	177480.0000	0	255				17	filtered:0017-0063-0103:17	45.2099	117.4927	127.1375	0	255	14.9922	9.7537	5311.8307	0	242505.0000	0	255
		18	filtered:0018-0072-0081:18	51.5839	71.0318	114.3379	0	255	12.6838	10.4457	3664.1019	0	167280.0000	0	255				18	filtered:0018-0061-0105:18	41.7490	123.3526	127.4660	0	255	15.1513	9.5121	5149.8506	0	235110.0000	0	255
		19	filtered:0019-0073-0082:19	55.2419	70.4738	114.0589	0	255	12.8246	10.7313	3893.1083	0	177735.0000	0	255				19	filtered:0019-0061-0106:19	44.4213	112.9142	126.6942	0	255	15.3266	9.3661	5015.7981	0	228990.0000	0	255
		20	filtered:0020-0075-0082:20	57.5418	65.5215	111.4435	0	255	12.8772	10.8159	3770.2268	0	172125.0000	0	255				20	filtered:0020-0065-0105:20	49.7221	106.8304	125.8411	0	255	15.2889	9.6322	5311.8307	0	242505.0000	0	255
		21	filtered:0021-0076-0083:21	63.6092	64.9793	111.1381	0	255	12.8464	11.1741	4133.2857	0	188700.0000	0	255				21	filtered:0021-0063-0106:21	56.9285	88.9900	121.5686	0	255	15.2856	9.5890	5066.0678	0	231285.0000	0	255
																			22	filtered:0022-0065-0107:22	48.2107	96.5084	123.7042	0	255	15.4316	10.1130	4652.7392	0	212415.0000	0	255
		1	filtered:0001-0074-0082:1	17.7861	197.2167	106.8170	0	255	12.3075	11.1392	3507.7073	255	160140.0000	0	255				23	filtered:0023-0067-0108:23	49.8535	82.0123	119.1359	0	255	15.5611	10.1590	4088.6016	0	186660.0000	0	255
		2	filtered:0002-0073-0084:2	18.4432	212.9038	94.7264	0	255	12.5132	10.9420	3926.6214	255	179265.0000	0	255				24	filtered:0024-0066-0107:24	48.7802	88.5115	121.4198	0	255	15.5535	9.6591	4317.6079	0	197115.0000	0	255
		3	filtered:0003-0076-0088:3	32.7465	144.8127	126.3614	0	255	12.8554	11.1584	4742.1075	255	216495.0000	0	255				25	filtered:0025-0064-0105:25	42.3623	114.7104	126.8897	0	255	15.0144	9.7360	4859.4035	0	221850.0000	0	255
		4	filtered:0004-0073-0087:4	39.7996	128.1315	127.5335	0	255	12.8280	10.7597	5099.5809	255	232815.0000	0	255
		5	filtered:0005-0075-0086:5	48.2326	114.2984	126.8435	0	255	12.6682	11.0903	5512.9095	0	251685.0000	0	255				1	filtered:0001-0079-0077:1	18.0708	222.5455	85.0375	0	255	11.6828	11.9303	4021.5753	255	183600.0000	0	255
		6	filtered:0006-0075-0086:6	52.7887	105.4917	125.6122	0	255	12.7318	11.2213	5568.7647	0	254235.0000	0	255				2	filtered:0002-0079-0075:2	16.6689	231.5440	73.7444	0	255	11.4013	11.8446	3859.5952	255	176205.0000	0	255
		7	filtered:0007-0076-0084:7	52.9420	93.5809	122.9309	0	255	12.6933	11.0134	4954.3573	0	226185.0000	0	255				3	filtered:0003-0078-0076:3	16.7128	219.9083	87.9039	0	255	11.4310	11.8399	3675.2730	255	167790.0000	0	255
		8	filtered:0008-0074-0082:8	50.8830	103.0758	125.1657	0	255	12.4678	10.8804	5244.8045	0	239445.0000	0	255				4	filtered:0004-0078-0078:4	16.2747	231.3190	74.0625	0	255	11.7066	11.6670	3764.6413	255	171870.0000	0	255
		9	filtered:0009-0075-0079:9	55.0229	99.4825	124.4083	0	255	12.2066	10.9884	5473.8108	0	249900.0000	0	255				5	filtered:0005-0076-0079:5	14.6319	211.4820	96.0056	0	255	11.6426	11.3247	3094.3788	255	141270.0000	0	255
		10	filtered:0010-0077-0079:10	52.4382	94.4799	123.1757	0	255	12.1006	11.2738	4954.3573	0	226185.0000	0	255				6	filtered:0006-0076-0081:6	15.3547	205.8916	100.6253	0	255	11.7635	11.2376	3161.4050	255	144330.0000	0	255
		11	filtered:0011-0079-0079:11	51.8687	95.7327	123.5052	0	255	11.9812	11.4671	4965.5284	0	226695.0000	0	255				7	filtered:0007-0076-0078:7	26.6353	172.1669	119.4690	0	255	11.3766	11.4145	4585.7129	255	209355.0000	0	255
		12	filtered:0012-0079-0078:12	53.5772	97.9967	124.0649	0	255	11.9107	11.2564	5250.3900	0	239700.0000	0	255				8	filtered:0008-0079-0078:8	36.2511	142.8308	126.6132	0	255	11.4103	11.7846	5177.7782	255	236385.0000	0	255
		13	filtered:0013-0079-0080:13	53.0515	98.0202	124.0707	0	255	11.9934	11.3577	5200.1203	0	237405.0000	0	255				9	filtered:0009-0082-0076:9	45.2099	124.0407	127.4839	0	255	10.9006	12.2433	5607.8633	0	256020.0000	0	255
		14	filtered:0014-0081-0080:14	56.1838	93.4503	122.8933	0	255	12.0598	11.6583	5250.3900	0	239700.0000	0	255				10	filtered:0010-0080-0077:10	37.4120	144.2213	126.4358	0	255	11.2029	12.0985	5395.6135	255	246330.0000	0	255
		15	filtered:0015-0080-0081:15	54.0372	85.5857	120.4380	0	255	12.1652	11.7884	4624.8116	0	211140.0000	0	255				11	filtered:0011-0083-0081:11	36.7111	150.9308	125.3660	0	255	12.0750	12.1617	5540.8371	255	252960.0000	0	255
		16	filtered:0016-0079-0082:16	56.6657	89.8956	121.8520	0	255	12.1798	11.7339	5093.9954	0	232560.0000	0	255				12	filtered:0012-0087-0081:12	43.9175	126.9277	127.5305	0	255	12.1526	12.8168	5574.3502	0	254490.0000	0	255
		17	filtered:0017-0082-0082:17	55.6362	91.6594	122.3830	0	255	12.1380	12.2657	5099.5809	0	232815.0000	0	255				13	filtered:0013-0090-0080:13	45.4946	141.9259	126.7118	0	255	12.1604	12.9478	6456.8626	255	294780.0000	0	255
		18	filtered:0018-0085-0083:18	49.7659	95.6250	123.4785	0	255	12.2663	12.4304	4758.8641	0	217260.0000	0	255				14	filtered:0014-0090-0078:14	51.9125	120.7215	127.3466	0	255	11.8790	12.8131	6266.9548	0	286110.0000	0	255
		19	filtered:0019-0080-0078:19	39.2082	101.1453	124.7813	0	255	11.8671	11.6526	3965.7201	0	181050.0000	0	255				15	filtered:0015-0090-0080:15	48.9555	130.6376	127.4899	0	255	11.8304	12.8848	6395.4218	255	291975.0000	0	255
		20	filtered:0020-0077-0080:20	39.7777	94.0804	123.0761	0	255	12.0061	11.4904	3742.2992	0	170850.0000	0	255				16	filtered:0016-0090-0086:16	42.4938	148.2680	125.8296	0	255	12.5882	12.8778	6300.4680	255	287640.0000	0	255
		21	filtered:0021-0079-0079:21	38.6387	92.0833	122.5170	0	255	12.0733	11.2106	3557.9770	0	162435.0000	0	255				17	filtered:0017-0092-0081:17	47.1812	135.7869	127.2600	0	255	12.4058	13.1563	6406.5929	255	292485.0000	0	255
																			18	filtered:0018-0092-0081:18	49.8973	127.1642	127.5276	0	255	12.1268	13.1572	6345.1521	0	289680.0000	0	255
		1	filtered:0001-0061-0081:1	13.4491	216.3762	91.4926	0	255	12.2110	8.9812	2910.0566	255	132855.0000	0	255				19	filtered:0019-0091-0081:19	49.2621	114.9711	126.9111	0	255	11.9390	13.4107	5663.7185	0	258570.0000	0	255
		2	filtered:0002-0061-0082:2	14.0843	228.8258	77.4510	0	255	12.0864	9.0661	3222.8458	255	147135.0000	0	255				20	filtered:0020-0087-0080:20	47.9260	127.0338	127.5283	0	255	11.6038	13.0279	6088.2182	0	277950.0000	0	255
		3	filtered:0003-0060-0081:3	28.3657	147.4865	125.9724	0	255	12.0463	9.2508	4183.5554	255	190995.0000	0	255				21	filtered:0021-0086-0078:21	41.1576	146.7030	126.0792	0	255	11.5341	12.7269	6037.9485	255	275655.0000	0	255
		4	filtered:0004-0058-0080:4	38.6825	112.7718	126.6823	0	255	11.8754	8.7892	4362.2921	0	199155.0000	0	255				22	filtered:0022-0085-0085:22	46.0860	137.0746	127.1702	0	255	12.2947	12.6813	6317.2245	255	288405.0000	0	255
		5	filtered:0005-0060-0079:5	46.4365	90.6934	122.1006	0	255	11.7024	8.7934	4211.4830	0	192270.0000	0	255				23	filtered:0023-0084-0079:23	42.7347	131.7478	127.4619	0	255	12.0405	12.7747	5630.2054	255	257040.0000	0	255
		6	filtered:0006-0062-0079:6	47.8383	92.2390	122.5553	0	255	11.5656	8.9738	4412.5618	0	201450.0000	0	255				24	filtered:0024-0090-0080:24	36.1635	160.0121	123.3224	0	255	12.0948	13.2490	5786.6000	255	264180.0000	0	255
		7	filtered:0007-0063-0081:7	45.7356	92.9382	122.7557	0	255	11.7377	9.1465	4250.5817	0	194055.0000	0	255				25	filtered:0025-0092-0085:25	34.6959	144.0814	126.4571	0	255	12.4901	13.3480	4999.0415	255	228225.0000	0	255
		8	filtered:0008-0066-0081:8	43.8737	90.3894	122.0102	0	255	11.8270	9.3588	3965.7201	0	181050.0000	0	255
		9	filtered:0009-0063-0081:9	44.0709	104.1799	125.3804	0	255	11.9443	9.2996	4591.2985	0	209610.0000	0	255				1	filtered:0001-0071-0075:1	15.4204	218.4162	89.4531	0	255	11.3092	10.6785	3368.0693	255	153765.0000	0	255
		10	filtered:0010-0064-0078:10	46.5460	98.2800	124.1358	0	255	11.6070	9.4550	4574.5419	0	208845.0000	0	255				2	filtered:0002-0073-0078:2	13.9967	203.1221	102.7330	0	255	11.5381	10.5913	2843.0303	255	129795.0000	0	255
		11	filtered:0011-0063-0078:11	51.2554	86.5256	120.7625	0	255	11.4960	9.3363	4434.9039	0	202470.0000	0	255				3	filtered:0003-0070-0079:3	13.7119	228.9297	77.3163	0	255	11.8031	10.4331	3139.0629	255	143310.0000	0	255
		12	filtered:0012-0064-0079:12	57.3885	68.4218	113.0083	0	255	11.7044	9.4770	3926.6214	0	179265.0000	0	255				4	filtered:0004-0069-0077:4	13.6900	221.5440	86.1618	0	255	11.6057	10.3651	3032.9380	255	138465.0000	0	255
		13	filtered:0013-0063-0081:13	56.2495	71.9918	114.8052	0	255	12.0250	9.3422	4049.5029	0	184875.0000	0	255				5	filtered:0005-0069-0079:5	14.7414	214.8366	92.9592	0	255	11.6061	10.0553	3166.9905	255	144585.0000	0	255
		14	filtered:0014-0059-0080:14	54.5191	80.2190	118.4331	0	255	12.0668	8.9057	4373.4631	0	199665.0000	0	255				6	filtered:0006-0070-0079:6	13.7338	227.3445	79.3560	0	255	11.6338	10.2249	3122.3064	255	142545.0000	0	255
		15	filtered:0015-0057-0081:15	61.6598	73.7371	115.6311	0	255	11.9043	8.4479	4546.6143	0	207570.0000	0	255				7	filtered:0007-0069-0079:7	16.4718	201.7620	103.7098	0	255	11.3769	10.0300	3323.3851	255	151725.0000	0	255
		16	filtered:0016-0056-0080:16	60.2360	78.1691	117.5914	0	255	11.7754	8.2970	4708.5944	0	214965.0000	0	255				8	filtered:0008-0069-0076:8	29.7894	160.6875	123.1503	0	255	11.2021	10.0067	4786.7917	255	218535.0000	0	255
		17	filtered:0017-0054-0081:17	65.1644	64.5429	110.8909	0	255	11.8661	7.8788	4205.8975	0	192015.0000	0	255				9	filtered:0009-0067-0074:9	34.5864	128.8727	127.5330	0	255	11.0455	10.0212	4457.2460	255	203490.0000	0	255
		18	filtered:0018-0057-0080:18	67.6834	65.1942	111.2575	0	255	11.7516	8.1298	4412.5618	0	201450.0000	0	255				10	filtered:0010-0065-0075:10	40.1281	126.3865	127.5299	0	255	11.2790	9.8268	5071.6533	0	231540.0000	0	255
		19	filtered:0019-0060-0080:19	66.5444	59.3433	107.7717	0	255	11.7853	8.4835	3948.9635	0	180285.0000	0	255				11	filtered:0011-0065-0075:11	41.8366	133.1073	127.4100	0	255	11.1704	9.7912	5568.7647	255	254235.0000	0	255
		20	filtered:0020-0059-0078:20	61.5941	62.6618	109.8023	0	255	11.6267	8.4444	3859.5952	0	176205.0000	0	255				12	filtered:0012-0066-0075:12	39.8434	132.1963	127.4485	0	255	11.3710	9.7529	5267.1465	255	240465.0000	0	255
		21	filtered:0021-0056-0077:21	58.1113	63.5337	110.3139	0	255	11.8379	8.3407	3692.0295	0	168555.0000	0	255				13	filtered:0013-0064-0077:13	31.8046	161.3946	122.9545	0	255	11.4340	9.7956	5133.0940	255	234345.0000	0	255
																			14	filtered:0014-0064-0075:14	31.4322	156.7317	124.1471	0	255	11.3258	9.8105	4926.4297	255	224910.0000	0	255
		1	filtered:0001-0070-0084:1	13.6024	213.9372	93.8031	0	255	12.6242	10.3937	2910.0566	255	132855.0000	0	255				15	filtered:0015-0067-0077:15	31.6732	161.8880	122.8175	0	255	12.1357	10.1132	5127.5085	255	234090.0000	0	255
		2	filtered:0002-0070-0086:2	14.5881	192.9730	109.4876	0	255	12.8342	10.4682	2815.1027	255	128520.0000	0	255				16	filtered:0016-0066-0079:16	34.8931	155.1130	124.5131	0	255	12.1137	10.1610	5412.3701	255	247095.0000	0	255
		3	filtered:0003-0071-0090:3	19.0346	158.7514	123.6819	0	255	13.4163	10.3981	3021.7670	255	137955.0000	0	255				17	filtered:0017-0063-0076:17	29.6799	166.3616	121.4780	0	255	11.2774	9.5406	4937.6008	255	225420.0000	0	255
		4	filtered:0004-0068-0092:4	38.5291	106.6970	125.8272	0	255	13.6653	10.0708	4110.9436	0	187680.0000	0	255				18	filtered:0018-0061-0080:18	35.9226	135.1189	127.3110	0	255	11.9683	9.0670	4853.8180	255	221595.0000	0	255
		5	filtered:0005-0070-0092:5	45.2537	86.5223	120.7648	0	255	13.7429	10.2474	3915.4504	0	178755.0000	0	255				19	filtered:0019-0065-0077:19	40.9605	134.3182	127.3516	0	255	11.9387	9.4415	5501.7384	255	251175.0000	0	255
		6	filtered:0006-0073-0090:6	45.6479	96.6651	123.7449	0	255	13.4957	10.7254	4412.5618	0	201450.0000	0	255				20	filtered:0020-0062-0083:20	35.8350	149.3215	125.6572	0	255	12.2067	9.1204	5350.9294	255	244290.0000	0	255
		7	filtered:0007-0074-0093:7	49.0431	87.3537	121.0416	0	255	13.7606	10.9111	4284.0948	0	195585.0000	0	255				21	filtered:0021-0061-0085:21	36.3387	144.4846	126.4018	0	255	12.3607	9.1806	5250.3900	255	239700.0000	0	255
		8	filtered:0008-0071-0093:8	52.7667	85.3176	120.3449	0	255	13.7857	10.6405	4501.9301	0	205530.0000	0	255				22	filtered:0022-0064-0083:22	37.0835	146.2522	126.1507	0	255	12.2927	9.4722	5423.5411	255	247605.0000	0	255
		9	filtered:0009-0070-0089:9	60.9588	81.5487	118.9530	0	255	13.5293	10.4555	4971.1139	0	226950.0000	0	255				23	filtered:0023-0071-0082:23	35.2654	139.3789	126.9849	0	255	12.2526	10.1909	4915.2587	255	224400.0000	0	255
		10	filtered:0010-0072-0089:10	65.6682	73.1488	115.3544	0	255	13.5530	10.7904	4803.5483	0	219300.0000	0	255				24	filtered:0024-0063-0079:24	31.1694	146.2263	126.1616	0	255	11.6125	9.3523	4557.7853	255	208080.0000	0	255
		11	filtered:0011-0074-0092:11	65.2739	74.4463	115.9572	0	255	13.9277	10.9837	4859.4035	0	221850.0000	0	255				25	filtered:0025-0059-0081:25	42.2528	134.3079	127.3511	0	255	11.6271	9.1180	5674.8896	255	259080.0000	0	255
		12	filtered:0012-0073-0093:12	57.4323	86.1670	120.6374	0	255	13.7368	10.8559	4948.7718	0	225930.0000	0	255
		13	filtered:0013-0075-0091:13	55.8552	85.0000	120.2317	0	255	13.6749	11.2490	4747.6931	0	216750.0000	0	255				1	filtered:0001-0065-0089:1	19.0784	194.6900	108.4216	0	255	13.3097	10.0077	3714.3716	255	169575.0000	0	255
		14	filtered:0014-0077-0091:14	52.7667	92.0922	122.5103	0	255	13.7314	11.5053	4859.4035	0	221850.0000	0	255				2	filtered:0002-0067-0088:2	20.6117	183.4591	114.6246	0	255	13.1692	10.2259	3781.3979	255	172635.0000	0	255
		15	filtered:0015-0073-0091:15	52.0877	89.6468	121.7769	0	255	13.5653	10.9643	4669.4958	0	213180.0000	0	255				3	filtered:0003-0066-0090:3	19.5822	192.8188	109.5588	0	255	13.4576	10.0301	3775.8124	255	172380.0000	0	255
		16	filtered:0016-0071-0093:16	58.8999	81.9338	119.1018	0	255	13.7321	10.6312	4825.8904	0	220320.0000	0	255				4	filtered:0004-0065-0092:4	18.1803	200.3133	104.7268	0	255	13.5876	9.8919	3641.7599	255	166260.0000	0	255
		17	filtered:0017-0070-0092:17	63.6311	79.0895	117.9723	0	255	13.6294	10.6059	5032.5546	0	229755.0000	0	255				5	filtered:0005-0065-0091:5	18.1365	194.0217	108.8366	0	255	13.5912	9.7183	3518.8784	255	160650.0000	0	255
		18	filtered:0018-0067-0088:18	64.3978	63.7500	110.4370	0	255	13.2430	10.0967	4105.3581	0	187425.0000	0	255				6	filtered:0006-0066-0090:6	18.7060	200.6557	104.4857	0	255	13.4027	10.0300	3753.4703	255	171360.0000	0	255
		19	filtered:0019-0065-0084:19	66.5444	56.6573	106.0248	0	255	12.7324	9.8674	3770.2268	0	172125.0000	0	255				7	filtered:0007-0065-0091:7	22.4297	165.3516	121.8113	0	255	13.6651	10.1613	3708.7861	255	169320.0000	0	255
		20	filtered:0020-0066-0082:20	71.1880	57.0415	106.2795	0	255	12.2405	9.7994	4060.6739	0	185385.0000	0	255				8	filtered:0008-0067-0092:8	28.3000	175.2632	118.2614	0	255	13.6598	10.1862	4959.9429	255	226440.0000	0	255
		21	filtered:0021-0065-0079:21	67.7053	53.2934	103.6972	0	255	12.0075	9.5377	3608.2467	0	164730.0000	0	255				9	filtered:0009-0069-0093:9	38.0034	140.0663	126.9158	0	255	13.5873	10.2742	5323.0018	255	243015.0000	0	255
																			10	filtered:0010-0070-0093:10	42.4938	112.1211	126.6017	0	255	13.5690	10.4181	4764.4496	0	217515.0000	0	255
		1	filtered:0001-0079-0081:1	17.8299	201.4312	103.9408	0	255	11.7715	11.4167	3591.4902	255	163965.0000	0	255				11	filtered:0011-0069-0095:11	46.8089	120.2808	127.3252	0	255	13.9253	10.3001	5630.2054	0	257040.0000	0	255
		2	filtered:0002-0078-0082:2	17.8737	203.1250	102.7134	0	255	12.0654	11.4903	3630.5888	255	165750.0000	0	255				12	filtered:0012-0066-0093:12	42.7347	128.3496	127.5299	0	255	13.6571	9.9301	5484.9819	255	250410.0000	0	255
		3	filtered:0003-0080-0085:3	21.9259	169.6603	120.3879	0	255	12.4819	12.1257	3719.9572	255	169830.0000	0	255				13	filtered:0013-0064-0099:13	42.1871	121.2773	127.3811	0	255	14.3195	9.5017	5116.3375	0	233580.0000	0	255
		4	filtered:0004-0081-0082:4	30.3590	145.5303	126.2642	0	255	12.1770	12.0600	4418.1473	255	201705.0000	0	255				14	filtered:0014-0066-0097:14	47.0060	119.7763	127.2955	0	255	14.2764	9.7663	5630.2054	0	257040.0000	0	255
		5	filtered:0005-0081-0084:5	43.9832	100.8317	124.7108	0	255	12.4141	12.0571	4434.9039	0	202470.0000	0	255				15	filtered:0015-0069-0098:15	44.0928	122.7496	127.4431	0	255	14.7922	10.2984	5412.3701	0	247095.0000	0	255
		6	filtered:0006-0079-0086:6	50.2697	93.6667	122.9559	0	255	12.6887	11.9563	4708.5944	0	214965.0000	0	255				16	filtered:0016-0069-0100:16	47.7507	118.3761	127.2023	0	255	14.9955	10.2237	5652.5475	0	258060.0000	0	255
		7	filtered:0007-0080-0085:7	54.4095	90.2355	121.9574	0	255	12.5221	11.9699	4909.6732	0	224145.0000	0	255				17	filtered:0017-0073-0100:17	42.1652	122.1351	127.4202	0	255	15.0070	10.7691	5149.8506	0	235110.0000	0	255
		8	filtered:0008-0081-0087:8	56.2495	93.6390	122.9454	0	255	12.7943	12.0458	5267.1465	0	240465.0000	0	255				18	filtered:0018-0069-0089:18	36.0102	122.6916	127.4481	0	255	13.7581	10.0165	4418.1473	0	201705.0000	0	255
		9	filtered:0009-0081-0089:9	55.2419	102.8291	125.1152	0	255	13.0073	11.8381	5680.4751	0	259335.0000	0	255				19	filtered:0019-0065-0087:19	34.8274	129.1038	127.5300	0	255	13.2649	9.5939	4496.3446	255	205275.0000	0	255
		10	filtered:0010-0081-0087:10	52.0439	109.0404	126.1832	0	255	12.8929	11.9780	5674.8896	0	259080.0000	0	255				20	filtered:0020-0066-0096:20	41.2671	126.2818	127.5280	0	255	14.2933	9.9056	5211.2913	0	237915.0000	0	255
		11	filtered:0011-0079-0089:11	48.1669	115.8458	126.9951	0	255	12.8655	11.8522	5579.9357	0	254745.0000	0	255				21	filtered:0021-0069-0099:21	37.8282	143.3729	126.5447	0	255	14.8533	10.2049	5423.5411	255	247605.0000	0	255
		12	filtered:0012-0078-0088:12	55.7676	90.2416	121.9586	0	255	12.9447	11.5457	5032.5546	0	229755.0000	0	255				22	filtered:0022-0069-0099:22	38.3758	133.3219	127.4034	0	255	14.9330	10.1772	5116.3375	255	233580.0000	0	255
		13	filtered:0013-0075-0087:13	58.6589	74.0814	115.7917	0	255	13.0458	11.0745	4345.5355	0	198390.0000	0	255				23	filtered:0023-0070-0097:23	35.2874	157.3371	123.9982	0	255	14.5941	10.5160	5552.0081	255	253470.0000	0	255
		14	filtered:0014-0074-0087:14	61.2217	87.1288	120.9614	0	255	12.9931	11.0859	5334.1728	0	243525.0000	0	255				24	filtered:0024-0071-0098:24	39.4929	130.9651	127.4883	0	255	14.4652	10.7519	5172.1927	255	236130.0000	0	255
		15	filtered:0015-0075-0085:15	62.9959	84.4089	120.0184	0	255	12.6881	11.0627	5317.4162	0	242760.0000	0	255				25	filtered:0025-0070-0094:25	39.5148	132.5887	127.4337	0	255	13.9160	10.3616	5239.2189	255	239190.0000	0	255
		16	filtered:0016-0075-0084:16	63.2150	77.1362	117.1516	0	255	12.8114	10.9751	4876.1601	0	222615.0000	0	255
		17	filtered:0017-0073-0084:17	59.5351	93.4437	122.8901	0	255	12.5271	10.9333	5563.1792	0	253980.0000	0	255				1	filtered:0001-0054-0076:1	15.2890	202.7579	102.9937	0	255	11.1363	8.0064	3099.9643	255	141525.0000	0	255
		18	filtered:0018-0073-0083:18	51.8687	98.2095	124.1162	0	255	12.3300	11.0324	5093.9954	0	232560.0000	0	255				2	filtered:0002-0054-0074:2	15.3985	195.8748	107.6923	0	255	11.1466	8.0951	3016.1815	255	137700.0000	0	255
		19	filtered:0019-0076-0082:19	51.3430	103.7841	125.3017	0	255	12.2302	11.6092	5328.5873	0	243270.0000	0	255				3	filtered:0003-0054-0076:3	15.2452	199.6767	105.1792	0	255	11.1338	8.0783	3044.1091	255	138975.0000	0	255
		20	filtered:0020-0074-0083:20	51.4306	101.4353	124.8340	0	255	12.0631	11.5366	5216.8768	0	238170.0000	0	255				4	filtered:0004-0054-0075:4	14.5443	208.5316	98.5126	0	255	11.0891	8.1672	3032.9380	255	138465.0000	0	255
		21	filtered:0021-0076-0083:21	54.1029	98.7996	124.2529	0	255	12.1794	11.7707	5345.3438	0	244035.0000	0	255				5	filtered:0005-0053-0075:5	14.1500	217.8947	89.9865	0	255	10.9745	8.0440	3083.2077	255	140760.0000	0	255
																			6	filtered:0006-0053-0074:6	12.4853	236.2105	66.6789	0	255	10.9525	7.9959	2949.1552	255	134640.0000	0	255
																			7	filtered:0007-0052-0074:7	15.6176	194.5582	108.5171	0	255	10.9679	8.0110	3038.5236	255	138720.0000	0	255
																			8	filtered:0008-0051-0075:8	18.1365	161.3768	122.9914	0	255	11.2741	7.8016	2926.8131	255	133620.0000	0	255
																			9	filtered:0009-0052-0082:9	25.5620	149.8972	125.5712	0	255	12.2993	8.0087	3831.6676	255	174930.0000	0	255
																			10	filtered:0010-0059-0087:10	31.4542	131.0515	127.4949	0	255	12.7982	8.8780	4122.1147	255	188190.0000	0	255
																			11	filtered:0011-0057-0083:11	28.9571	146.7890	126.0802	0	255	12.2885	8.5583	4250.5817	255	194055.0000	0	255
																			12	filtered:0012-0056-0083:12	32.1989	121.4286	127.3987	0	255	12.0554	8.2429	3909.8649	0	178500.0000	0	255
																			13	filtered:0013-0056-0081:13	38.5072	127.0648	127.5355	0	255	11.7572	8.1784	4892.9166	0	223380.0000	0	255
																			14	filtered:0014-0055-0079:14	32.7903	154.6693	124.6132	0	255	11.0695	8.3214	5071.6533	255	231540.0000	0	255
																			15	filtered:0015-0053-0080:15	34.0607	126.7621	127.5389	0	255	11.3876	8.1037	4317.6079	0	197115.0000	0	255
																			16	filtered:0016-0053-0080:16	35.6597	128.1265	127.5376	0	255	11.3889	8.1526	4568.9564	255	208590.0000	0	255
																			17	filtered:0017-0054-0080:17	35.0902	132.1161	127.4562	0	255	11.5070	8.2633	4635.9826	255	211650.0000	0	255
																			18	filtered:0018-0056-0076:18	34.1483	127.0911	127.5403	0	255	11.3623	8.1921	4339.9500	0	198135.0000	0	255
																			19	filtered:0019-0054-0079:19	31.6513	136.7647	127.2070	0	255	11.3695	8.2798	4328.7790	255	197625.0000	0	255
																			20	filtered:0020-0054-0078:20	30.1399	131.7624	127.4751	0	255	11.6385	8.2241	3971.3056	255	181305.0000	0	255
																			21	filtered:0021-0056-0077:21	46.3708	114.5513	126.8707	0	255	11.2327	8.2239	5311.8307	0	242505.0000	0	255
																			22	filtered:0022-0056-0074:22	44.3775	116.4240	127.0494	0	255	10.7548	8.5227	5166.6072	0	235875.0000	0	255
																			23	filtered:0023-0059-0071:23	34.8712	129.7425	127.5203	0	255	10.3754	8.6232	4524.2722	255	206550.0000	0	255
																			24	filtered:0024-0058-0071:24	30.9285	101.6749	124.9014	0	255	10.4396	8.5380	3144.6485	0	143565.0000	0	255
																			25	filtered:0025-0058-0067:25	40.7634	107.1521	125.8997	0	255	9.7532	8.5882	4367.8776	0	199410.0000	0	255

## Sheet: B.4
		1	filtered:0001-0063-0099:1	23.5906	179.4708	116.4813	0	255	14.7858	9.3685	4233.8251	255	193290.0000	0	255
		2	filtered:0002-0062-0099:2	21.6631	188.7361	111.8886	0	255	14.7480	9.3868	4088.6016	255	186660.0000	0	255
		3	filtered:0003-0061-0099:3	22.2545	188.2382	112.1584	0	255	14.6851	9.3827	4189.1409	255	191250.0000	0	255
		4	filtered:0004-0062-0098:4	21.2688	177.5283	117.3354	0	255	14.7170	9.4433	3775.8124	255	172380.0000	0	255
		5	filtered:0005-0062-0097:5	20.5679	189.8243	111.2885	0	255	14.5397	9.2881	3904.2794	255	178245.0000	0	255
		6	filtered:0006-0068-0099:6	26.0658	166.0714	121.5768	0	255	14.3064	9.8439	4328.7790	255	197625.0000	0	255
		7	filtered:0007-0067-0101:7	33.4474	148.6248	125.7790	0	255	14.8120	9.6146	4971.1139	255	226950.0000	0	255
		8	filtered:0008-0063-0105:8	30.4685	142.6240	126.6454	0	255	15.3928	9.4208	4345.5355	255	198390.0000	0	255
		9	filtered:0009-0060-0102:9	37.9158	134.2028	127.3605	0	255	15.1610	9.0995	5088.4099	255	232305.0000	0	255
		10	filtered:0010-0065-0106:10	33.3598	147.5082	125.9617	0	255	15.3699	9.5422	4920.8442	255	224655.0000	0	255
		11	filtered:0011-0064-0098:11	32.5713	165.3127	121.8049	0	255	14.4438	9.4838	5384.4425	255	245820.0000	0	255
		12	filtered:0012-0064-0098:12	31.3884	169.9407	120.2711	0	255	14.5301	9.2979	5334.1728	255	243525.0000	0	255
		13	filtered:0013-0062-0097:13	37.1054	151.1334	125.3275	0	255	14.2793	9.3259	5607.8633	255	256020.0000	0	255
		14	filtered:0014-0063-0099:14	33.0750	137.2947	127.1653	0	255	14.3618	9.3771	4541.0288	255	207315.0000	0	255
		15	filtered:0015-0062-0099:15	36.0102	137.5821	127.1394	0	255	14.2924	9.1985	4954.3573	255	226185.0000	0	255
		16	filtered:0016-0064-0101:16	33.0312	154.2175	124.7106	0	255	14.4812	9.1722	5093.9954	255	232560.0000	0	255
		17	filtered:0017-0067-0096:17	36.8425	144.3282	126.4222	0	255	13.7562	9.5557	5317.4162	255	242760.0000	0	255
		18	filtered:0018-0058-0094:18	42.2747	132.7850	127.4234	0	255	14.1026	8.7003	5613.4489	255	256275.0000	0	255
		19	filtered:0019-0055-0094:19	37.0835	136.1607	127.2431	0	255	14.4343	8.2737	5049.3112	255	230520.0000	0	255
		20	filtered:0020-0058-0096:20	41.0043	128.0449	127.5329	0	255	14.4251	8.5794	5250.3900	255	239700.0000	0	255
		1	filtered:0001-0071-0085:1	14.0186	210.3750	96.9674	0	255	12.6397	10.4631	2949.1552	255	134640.0000	0	255
		2	filtered:0002-0072-0086:2	13.7995	211.2857	96.1815	0	255	12.7863	10.6668	2915.6421	255	133110.0000	0	255
		3	filtered:0003-0071-0088:3	11.8282	229.0278	77.1971	0	255	12.8727	10.5187	2708.9778	255	123675.0000	0	255
		4	filtered:0004-0071-0088:4	11.4558	238.4226	62.9286	0	255	12.8940	10.6194	2731.3199	255	124695.0000	0	255
		5	filtered:0005-0067-0087:5	13.5148	159.5300	123.5114	0	255	12.6087	10.3026	2156.0112	255	98430.0000	0	255
		6	filtered:0006-0069-0087:6	31.3008	158.2820	123.7717	0	255	12.9379	10.0934	4954.3573	255	226185.0000	0	255
		7	filtered:0007-0070-0088:7	39.6243	124.4693	127.4992	0	255	13.1012	10.0457	4932.0153	0	225165.0000	0	255
		8	filtered:0008-0071-0089:8	38.3539	125.3883	127.5189	0	255	13.2476	10.3490	4809.1338	0	219555.0000	0	255
		9	filtered:0009-0071-0087:9	36.1416	140.9455	126.8275	0	255	13.0433	10.4555	5093.9954	255	232560.0000	0	255
		10	filtered:0010-0070-0089:10	26.8981	128.3306	127.5492	0	255	13.1860	10.3903	3451.8521	255	157590.0000	0	255
		11	filtered:0011-0071-0090:11	24.1163	140.1226	126.9313	0	255	13.0664	10.5272	3379.2404	255	154275.0000	0	255
		12	filtered:0012-0072-0089:12	18.5089	164.1657	122.1865	0	255	13.2052	10.5799	3038.5236	255	138720.0000	0	255
		13	filtered:0013-0063-0086:13	24.3134	144.7297	126.3874	0	255	12.5587	9.6077	3518.8784	255	160650.0000	0	255
		14	filtered:0014-0060-0086:14	21.5316	146.3072	126.1695	0	255	12.4191	9.2136	3150.2340	255	143820.0000	0	255
		15	filtered:0015-0058-0083:15	23.8316	143.2031	126.5875	0	255	12.4034	9.0408	3412.7535	255	155805.0000	0	255
		16	filtered:0016-0063-0085:16	29.3295	125.1195	127.5254	0	255	12.7802	9.2926	3669.6875	0	167535.0000	0	255
		17	filtered:0017-0067-0089:17	34.8931	118.6158	127.2300	0	255	13.2488	9.7368	4138.8712	0	188955.0000	0	255
		18	filtered:0018-0064-0089:18	36.2730	124.4203	127.5013	0	255	13.5334	9.3107	4513.1012	0	206040.0000	0	255
		19	filtered:0019-0065-0089:19	33.7541	123.2803	127.4715	0	255	13.0397	9.8947	4161.2133	0	189975.0000	0	255
		20	filtered:0020-0068-0082:20	35.8788	124.8535	127.5115	0	255	12.3280	9.9749	4479.5880	0	204510.0000	0	255
		1	filtered:0001-0065-0099:1	13.2957	229.3740	76.7310	0	255	14.6277	9.5323	3049.6946	255	139230.0000	0	255
		2	filtered:0002-0064-0100:2	15.2452	206.6379	100.0391	0	255	14.6067	9.4578	3150.2340	255	143820.0000	0	255
		3	filtered:0003-0063-0099:3	16.8880	202.7432	102.9974	0	255	14.5559	9.4220	3423.9245	255	156315.0000	0	255
		4	filtered:0004-0062-0098:4	19.1879	155.1541	124.5360	0	255	14.4182	9.2686	2977.0828	255	135915.0000	0	255
		5	filtered:0005-0059-0100:5	16.7566	154.3333	124.7259	0	255	14.6620	9.0296	2586.0963	255	118065.0000	0	255
		6	filtered:0006-0061-0098:6	17.3918	159.2947	123.5499	0	255	14.3562	9.4517	2770.4185	255	126480.0000	0	255
		7	filtered:0007-0063-0099:7	21.1374	156.9637	124.1133	0	255	14.4122	9.5569	3317.7996	255	151470.0000	0	255
		8	filtered:0008-0066-0095:8	30.7532	146.7521	126.0830	0	255	13.9858	9.8299	4513.1012	255	206040.0000	0	255
		9	filtered:0009-0067-0094:9	34.3455	130.2647	127.5107	0	255	14.0962	9.9702	4474.0025	255	204255.0000	0	255
		10	filtered:0010-0066-0095:10	33.4693	109.9771	126.3315	0	255	14.0372	10.3171	3680.8585	0	168045.0000	0	255
		11	filtered:0011-0066-0094:11	32.9874	131.3944	127.4828	0	255	14.1313	10.1561	4334.3645	255	197880.0000	0	255
		12	filtered:0012-0063-0094:12	29.0228	131.6377	127.4810	0	255	13.8777	9.2203	3820.4965	255	174420.0000	0	255
		13	filtered:0013-0061-0094:13	32.9655	129.9568	127.5187	0	255	13.8329	9.2908	4284.0948	255	195585.0000	0	255
		14	filtered:0014-0061-0094:14	35.0026	113.6170	126.7816	0	255	14.2550	9.5564	3976.8911	0	181560.0000	0	255
		15	filtered:0015-0061-0094:15	33.5788	121.9276	127.4197	0	255	14.2765	9.0436	4094.1871	0	186915.0000	0	255
		16	filtered:0016-0061-0094:16	34.9588	145.2350	126.3001	0	255	14.1115	9.0409	5077.2388	255	231795.0000	0	255
		17	filtered:0017-0064-0094:17	24.8172	151.2445	125.3248	0	255	14.1563	9.1961	3753.4703	255	171360.0000	0	255
		18	filtered:0018-0059-0096:18	34.0169	106.5647	125.8100	0	255	13.9213	9.2651	3625.0033	0	165495.0000	0	255
		19	filtered:0019-0062-0095:19	39.4710	91.9811	122.4867	0	255	13.9467	9.4811	3630.5888	0	165750.0000	0	255
		20	filtered:0020-0062-0094:20	38.6606	112.4023	126.6388	0	255	13.6850	9.2258	4345.5355	0	198390.0000	0	255
		1	filtered:0001-0065-0086:1	19.9765	198.2401	106.1340	0	255	12.7725	9.6315	3960.1346	255	180795.0000	0	255
		2	filtered:0002-0066-0086:2	18.1365	210.6522	96.7123	0	255	12.7398	9.6815	3820.4965	255	174420.0000	0	255
		3	filtered:0003-0065-0085:3	16.6470	215.7434	92.0897	0	255	12.6367	9.7557	3591.4902	255	163965.0000	0	255
		4	filtered:0004-0065-0085:4	17.1289	210.6522	96.7157	0	255	12.6216	9.6554	3608.2467	255	164730.0000	0	255
		5	filtered:0005-0066-0085:5	18.4213	209.8216	97.4201	0	255	12.6818	9.7695	3865.1807	255	176460.0000	0	255
		6	filtered:0006-0065-0085:6	21.7288	184.8236	113.9445	0	255	12.8668	9.4829	4015.9898	255	183345.0000	0	255
		7	filtered:0007-0064-0089:7	23.0649	184.0456	114.3296	0	255	13.0970	9.6064	4244.9962	255	193800.0000	0	255
		8	filtered:0008-0065-0084:8	28.4752	172.6154	119.2971	0	255	12.6716	9.7957	4915.2587	255	224400.0000	0	255
		9	filtered:0009-0067-0081:9	36.6454	135.1973	127.3055	0	255	12.4094	10.0151	4954.3573	255	226185.0000	0	255
		10	filtered:0010-0068-0081:10	41.8586	145.4474	126.2635	0	255	12.4633	10.0046	6088.2182	255	277950.0000	0	255
		11	filtered:0011-0067-0083:11	40.7853	161.3265	122.9640	0	255	12.4353	9.8979	6579.7440	255	300390.0000	0	255
		12	filtered:0012-0065-0085:12	34.6302	155.4839	124.4305	0	255	12.7063	9.6660	5384.4425	255	245820.0000	0	255
		13	filtered:0013-0067-0086:13	38.0254	154.8214	124.5742	0	255	13.3914	10.0143	5887.1394	255	268770.0000	0	255
		14	filtered:0014-0068-0091:14	38.8796	149.4085	125.6390	0	255	13.3115	10.0257	5808.9421	255	265200.0000	0	255
		15	filtered:0015-0065-0088:15	38.3101	140.4031	126.8817	0	255	13.1681	9.6583	5378.8570	255	245565.0000	0	255
		16	filtered:0016-0064-0087:16	36.4483	143.5907	126.5186	0	255	13.1249	9.6490	5233.6334	255	238935.0000	0	255
		17	filtered:0017-0066-0088:17	32.9436	162.2573	122.7118	0	255	13.2567	9.8473	5345.3438	255	244035.0000	0	255
		18	filtered:0018-0069-0089:18	39.0767	129.2152	127.5242	0	255	12.7822	9.8697	5049.3112	255	230520.0000	0	255
		19	filtered:0019-0068-0090:19	42.0776	133.2743	127.4023	0	255	13.3290	9.9761	5607.8633	255	256020.0000	0	255
		20	filtered:0020-0067-0088:20	43.4794	128.9773	127.5236	0	255	13.1921	9.8637	5607.8633	255	256020.0000	0	255
		1	filtered:0001-0067-0056:1	14.7633	209.2211	97.9395	0	255	8.1587	9.8453	3088.7933	255	141015.0000	0	255
		2	filtered:0002-0067-0055:2	15.2452	198.9440	105.6790	0	255	8.1606	9.8658	3032.9380	255	138465.0000	0	255
		3	filtered:0003-0066-0054:3	14.6976	203.6960	102.3036	0	255	8.1375	9.9020	2993.8394	255	136680.0000	0	255
		4	filtered:0004-0067-0054:4	15.8366	199.2739	105.4521	0	255	8.0423	9.9263	3155.8195	255	144075.0000	0	255
		5	filtered:0005-0067-0054:5	14.0405	213.2293	94.4492	0	255	7.9658	9.8907	2993.8394	255	136680.0000	0	255
		6	filtered:0006-0067-0053:6	15.2233	175.0144	118.4010	0	255	7.7370	9.7890	2664.2936	255	121635.0000	0	255
		7	filtered:0007-0066-0052:7	16.8880	145.5253	126.3013	0	255	7.7320	9.7744	2457.6294	255	112200.0000	0	255
		8	filtered:0008-0064-0050:8	23.7877	176.3398	117.8292	0	255	7.5487	9.5395	4194.7265	255	191505.0000	0	255
		9	filtered:0009-0064-0050:9	28.2562	161.5000	122.9307	0	255	7.5342	9.4499	4563.3709	255	208335.0000	0	255
		10	filtered:0010-0063-0052:10	27.2486	187.1503	112.7311	0	255	7.5943	9.6556	5099.5809	255	232815.0000	0	255
		11	filtered:0011-0065-0050:11	36.6016	140.7002	126.8528	0	255	7.3458	9.7287	5149.8506	255	235110.0000	0	255
		12	filtered:0012-0070-0052:12	34.0826	140.6105	126.8649	0	255	7.6285	10.4044	4792.3772	255	218790.0000	0	255
		13	filtered:0013-0066-0049:13	30.5123	156.8808	124.1132	0	255	7.3710	9.6394	4786.7917	255	218535.0000	0	255
		14	filtered:0014-0063-0051:14	33.0750	141.3477	126.7878	0	255	7.5032	9.5627	4675.0813	255	213435.0000	0	255
		15	filtered:0015-0068-0047:15	32.7903	148.8778	125.7370	0	255	7.2489	9.7246	4881.7456	255	222870.0000	0	255
		16	filtered:0016-0070-0044:16	32.8122	137.2029	127.1727	0	255	6.9293	9.9816	4501.9301	255	205530.0000	0	255
		17	filtered:0017-0072-0046:17	39.2082	123.2263	127.4640	0	255	6.8177	10.1931	4831.4759	0	220575.0000	0	255
		18	filtered:0018-0065-0045:18	41.5519	121.6526	127.3994	0	255	6.7590	9.4276	5054.8967	0	230775.0000	0	255
		19	filtered:0019-0069-0053:19	30.6437	137.2516	127.1720	0	255	7.5497	10.3681	4205.8975	255	192015.0000	0	255
		20	filtered:0020-0074-0054:20	27.5552	153.6486	124.8394	0	255	7.6398	10.8438	4233.8251	255	193290.0000	0	255

## Sheet: B.5
			20211202_Ubch10c114s40mgml_buffer_TEV_e7																20211202_Ubch10c114s40mgml_buffer_TEV_e11
				area																	area
	nuc1	1	filtered:0001-0092-0082:1	10.9301	244.2685	51.2506	0	255	12.1771	13.7653	2669.8786	255	121890.0000	0	255			nuc1	1	filtered:0001-0074-0095:1	15.1357	229.1679	76.9966	0	255	14.2047	11.2209	3468.6079	255	158355.0000	0	255
		2	filtered:0002-0093-0080:2	12.1348	229.2238	76.9363	0	255	11.9298	13.7899	2781.5890	255	126990.0000	0	255				2	filtered:0002-0075-0097:2	16.7566	207.6667	99.2090	0	255	14.4828	11.3535	3479.7790	255	158865.0000	0	255
		3	filtered:0003-0093-0080:3	16.3623	192.1888	109.9445	0	255	11.8062	13.9678	3144.6478	255	143565.0000	0	255				3	filtered:0003-0075-0094:3	13.6462	225.1204	82.0812	0	255	14.1725	11.4434	3072.0360	255	140250.0000	0	255
		4	filtered:0004-0092-0075:4	35.1559	135.6822	127.2768	0	255	11.2610	13.9522	4770.0341	255	217770.0000	0	255				4	filtered:0004-0073-0094:4	22.5611	123.5388	127.5004	0	255	13.5462	11.0921	2787.1745	0	127245.0000	0	255
		5	filtered:0005-0094-0078:5	48.8897	107.8495	126.0048	0	255	11.6067	13.7680	5272.7309	0	240720.0000	0	255				5	filtered:0005-0077-0095:5	35.1997	156.1419	124.2799	0	255	13.9319	11.6323	5496.1517	255	250920.0000	0	255
		6	filtered:0006-0091-0080:6	59.4256	86.7545	120.8364	0	255	11.8985	13.5275	5155.4350	0	235365.0000	0	255				6	filtered:0006-0079-0094:6	46.0422	116.5818	127.0619	0	255	13.9227	11.7600	5367.6847	0	245055.0000	0	255
		7	filtered:0007-0092-0081:7	60.4112	86.3561	120.7009	0	255	12.1989	13.5053	5216.8757	0	238170.0000	0	255				7	filtered:0007-0081-0092:7	46.4803	117.8864	127.1670	0	255	13.9619	11.7852	5479.3951	0	250155.0000	0	255
		8	filtered:0008-0090-0082:8	52.7448	102.4024	125.0314	0	255	12.4964	13.5009	5401.1978	0	246585.0000	0	255				8	filtered:0008-0081-0090:8	49.6564	120.8072	127.3523	0	255	13.5765	11.9929	5998.8485	0	273870.0000	0	255
		9	filtered:0009-0090-0085:9	52.9639	99.9752	124.5193	0	255	12.5826	13.3463	5295.0730	0	241740.0000	0	255				9	filtered:0009-0082-0089:9	49.2402	105.6072	125.6343	0	255	13.3241	12.2078	5200.1191	0	237405.0000	0	255
		10	filtered:0010-0087-0086:10	43.2166	121.2316	127.3781	0	255	12.7211	12.7459	5239.2178	0	239190.0000	0	255				10	filtered:0010-0085-0089:10	51.9125	92.8544	122.7285	0	255	13.2391	12.5044	4820.3038	0	220065.0000	0	255
		11	filtered:0011-0087-0085:11	35.6597	110.7402	126.4325	0	255	12.7552	13.0546	3948.9626	0	180285.0000	0	255				11	filtered:0011-0084-0089:11	48.3202	104.7280	125.4784	0	255	12.9116	12.3618	5060.4811	0	231030.0000	0	255
		12	filtered:0012-0090-0083:12	34.5426	121.7597	127.4111	0	255	12.4622	13.4398	4205.8966	0	192015.0000	0	255				12	filtered:0012-0078-0088:12	47.1374	126.1966	127.5230	0	255	12.5968	11.6685	5948.5788	0	271575.0000	0	255
		13	filtered:0013-0090-0081:13	36.1197	120.7732	127.3610	0	255	12.1742	13.6393	4362.2911	0	199155.0000	0	255				13	filtered:0013-0075-0087:13	45.9108	121.1737	127.3733	0	255	12.5616	11.5201	5563.1779	0	253980.0000	0	255
		14	filtered:0014-0088-0084:14	32.6589	144.0040	126.4697	0	255	12.4325	13.3865	4703.0078	255	214710.0000	0	255				14	filtered:0014-0073-0084:14	57.3009	99.4266	124.3947	0	255	12.3482	11.2632	5697.2304	0	260100.0000	0	255
		15	filtered:0015-0093-0086:15	36.8206	127.4242	127.5379	0	255	13.0553	13.8792	4691.8368	0	214200.0000	0	255				15	filtered:0015-0078-0084:15	44.3118	124.5378	127.4971	0	255	12.5726	11.7464	5518.4938	0	251940.0000	0	255
		16	filtered:0016-0092-0083:16	36.2949	129.4237	127.5240	0	255	12.3072	13.9194	4697.4223	255	214455.0000	0	255				16	filtered:0016-0080-0089:16	40.7195	135.1130	127.3068	0	255	12.9994	12.0604	5501.7372	255	251175.0000	0	255
		17	filtered:0017-0091-0082:17	35.4188	113.3859	126.7556	0	255	12.4695	13.8060	4015.9889	0	183345.0000	0	255				17	filtered:0017-0083-0093:17	45.2537	134.4119	127.3433	0	255	13.4459	12.5263	6082.6313	255	277695.0000	0	255
		18	filtered:0018-0090-0082:18	41.2890	118.9098	127.2440	0	255	12.4560	13.7146	4909.6721	0	224145.0000	0	255				18	filtered:0018-0082-0094:18	45.3851	106.9474	125.8630	0	255	13.5824	12.3822	4853.8169	0	221595.0000	0	255
		19	filtered:0019-0056-0109:19	89.1055	60.6785	108.6003	0	255	15.2790	9.5083	5406.7834	0	246840.0000	0	255				19	filtered:0019-0083-0090:19	43.5013	129.6828	127.5134	0	255	13.1896	12.4403	5641.3752	255	257550.0000	0	255
		20	filtered:0020-0088-0084:20	39.0767	122.6401	127.4431	0	255	12.3950	13.0681	4792.3762	0	218790.0000	0	255				20	filtered:0020-0084-0088:20	38.6825	122.3018	127.4301	0	255	12.9376	12.4248	4730.9354	0	215985.0000	0	255
		21	filtered:0021-0085-0083:21	41.1138	117.9222	127.1736	0	255	12.4546	12.7640	4848.2314	0	221340.0000	0	255				21	filtered:0021-0081-0084:21	43.6547	127.9478	127.5312	0	255	12.3607	12.1553	5585.5200	255	255000.0000	0	255
																			22	filtered:0022-0081-0084:22	34.9807	146.5811	126.1036	0	255	12.5169	12.4016	5127.5074	255	234090.0000	0	255
																			23	filtered:0023-0085-0083:23	32.0675	142.4795	126.6603	0	255	12.5866	12.7862	4568.9554	255	208590.0000	0	255
	nuc2	1	filtered:0001-0060-0080:1	14.9166	205.5727	100.8754	0	255	12.0939	9.2187	3066.4505	255	139995	0	255
		2	filtered:0002-0059-0081:2	15.0480	198.5808	105.9250	0	255	12.1292	8.8562	2988.2532	255	136425	0	255
		3	filtered:0003-0059-0084:3	16.0556	158.2879	123.8114	0	255	12.4438	8.9391	2541.4116	255	116025	0	255				1	filtered:0001-0063-0090:1	16.9318	205.1876	101.1639	0	255	13.1039	9.0279	3474.1934	255	158610.0000	0	255
		4	filtered:0004-0058-0084:4	24.4887	148.2558	125.8555	0	255	12.1747	8.5745	3630.5880	255	165750	0	255				2	filtered:0002-0062-0088:2	14.7414	210.2897	97.0366	0	255	12.8499	9.1253	3099.9636	255	141525.0000	0	255
		5	filtered:0005-0054-0083:5	31.7389	112.2774	126.6317	0	255	11.9430	8.1786	3563.5618	0	162690	0	255				3	filtered:0003-0062-0087:3	14.2157	205.8860	100.6354	0	255	12.7329	9.1312	2926.8125	255	133620.0000	0	255
		6	filtered:0006-0053-0078:6	43.4356	87.1861	120.9893	0	255	11.6066	8.0558	3786.9826	0	172890	0	255				4	filtered:0004-0061-0087:4	17.2823	186.1597	113.2764	0	255	13.1383	9.3089	3217.2595	255	146880.0000	0	255
		7	filtered:0007-0053-0080:7	44.8594	85.7886	120.5135	0	255	11.7937	8.0396	3848.4233	0	175695	0	255				5	filtered:0005-0058-0087:5	27.2267	149.5535	125.6288	0	255	12.9003	8.8108	4071.8441	255	185895.0000	0	255
		8	filtered:0008-0054-0077:8	44.8375	101.1529	124.7786	0	255	11.7292	8.1577	4535.4422	0	207060	0	255				6	filtered:0006-0059-0087:6	40.1719	119.0185	127.2523	0	255	12.9410	8.8119	4781.2051	0	218280.0000	0	255
		9	filtered:0009-0055-0077:9	44.2023	108.4192	126.0954	0	255	11.6298	8.6023	4792.3762	0	218790	0	255				7	filtered:0007-0057-0090:7	47.6193	86.9158	120.8962	0	255	13.1787	8.7159	4138.8703	0	188955.0000	0	255
		10	filtered:0010-0059-0079:10	34.2798	112.4281	126.6465	0	255	11.9723	9.1480	3854.0088	0	175950	0	255				8	filtered:0008-0056-0085:8	45.1880	111.1222	126.4744	0	255	12.6679	8.3547	5021.3825	0	229245.0000	0	255
		11	filtered:0011-0061-0080:11	36.7987	115.9643	127.0149	0	255	12.0022	9.0673	4267.3373	0	194820	0	255				9	filtered:0009-0055-0086:9	39.8653	130.4423	127.5011	0	255	12.7260	8.3505	5200.1191	255	237405.0000	0	255
		12	filtered:0012-0059-0082:12	42.1871	110.0234	126.3293	0	255	12.3970	8.9062	4641.5671	0	211905	0	255				10	filtered:0010-0058-0088:10	36.3825	129.4190	127.5240	0	255	13.0000	8.6572	4708.5934	255	214965.0000	0	255
		13	filtered:0013-0060-0081:13	49.8973	96.8284	123.7830	0	255	12.3031	8.9330	4831.4748	0	220575	0	255				11	filtered:0011-0057-0080:11	44.7937	115.0929	126.9259	0	255	12.0179	8.5858	5155.4350	0	235365.0000	0	255
		14	filtered:0014-0060-0080:14	35.1997	113.4568	126.7637	0	255	11.6667	9.1705	3993.6468	0	182325	0	255				12	filtered:0012-0056-0076:12	51.2554	79.0064	117.9431	0	255	11.5456	8.3333	4049.5020	0	184875.0000	0	255
		15	filtered:0015-0064-0083:15	36.5797	107.9551	126.0308	0	255	12.0511	9.7545	3948.9626	0	180285	0	255				13	filtered:0013-0056-0078:13	45.0565	109.9587	126.3183	0	255	11.7542	8.2608	4954.3562	0	226185.0000	0	255
		16	filtered:0016-0065-0083:16	38.3101	104.9743	125.5303	0	255	12.3513	9.6689	4021.5744	0	183600	0	255				14	filtered:0014-0056-0079:14	44.0708	108.1088	126.0481	0	255	11.7074	8.4482	4764.4486	0	217515.0000	0	255
		17	filtered:0017-0062-0083:17	44.1366	101.7469	124.9030	0	255	12.0579	9.4740	4490.7581	0	205020	0	255				15	filtered:0015-0059-0079:15	34.6521	139.2668	126.9960	0	255	11.8866	8.6220	4825.8893	255	220320.0000	0	255
		18	filtered:0018-0063-0085:18	35.2216	99.7481	124.4818	0	255	12.5468	9.5489	3513.2921	0	160395	0	255				16	filtered:0016-0061-0082:16	39.5367	124.8864	127.5085	0	255	12.1126	8.9700	4937.5997	0	225420.0000	0	255
		19	filtered:0019-0063-0084:19	41.3109	100.1882	124.5735	0	255	12.6352	9.4315	4138.8703	0	188955	0	255				17	filtered:0017-0062-0080:17	42.5376	120.2781	127.3281	0	255	11.9459	9.1525	5116.3363	0	233580.0000	0	255
		20	filtered:0020-0064-0081:20	47.2907	86.8110	120.8612	0	255	12.4385	9.4034	4105.3572	0	187425	0	255				18	filtered:0018-0061-0080:18	44.3775	107.1101	125.8901	0	255	11.9133	9.1238	4753.2775	0	217005.0000	0	255
		21	filtered:0021-0063-0076:21	56.8847	71.5807	114.6051	0	255	11.8288	9.1702	4071.8441	0	185895	0	255				19	filtered:0019-0063-0075:19	41.5081	106.9789	125.8709	0	255	11.7334	9.2419	4440.4884	0	202725.0000	0	255
																			20	filtered:0020-0062-0077:20	38.7263	119.1346	127.2613	0	255	11.8061	9.0629	4613.6395	0	210630.0000	0	255
																			21	filtered:0021-0060-0077:21	42.4938	115.2758	126.9454	0	255	11.4727	8.9471	4898.5010	0	223635.0000	0	255
	nuc3	1	filtered:0001-0048-0084:1	14.4566	234.1364	69.9453	0	255	12.5316	7.1201	3384.8251	255	154530.0000	0	255				22	filtered:0022-0062-0074:22	47.5317	110.9309	126.4479	0	255	11.0316	9.2638	5272.7309	0	240720.0000	0	255
		2	filtered:0002-0048-0086:2	15.5080	214.3008	93.4569	0	255	12.8624	7.2863	3323.3844	255	151725.0000	0	255				23	filtered:0023-0060-0071:23	41.6395	127.1647	127.5331	0	255	10.5502	8.9494	5295.0730	0	241740.0000	0	255
		3	filtered:0003-0050-0086:3	15.9680	207.0782	99.6855	0	255	12.9573	7.5830	3306.6278	255	150960.0000	0	255
		4	filtered:0004-0047-0086:4	18.5746	172.6061	119.3251	0	255	12.8240	7.2082	3206.0885	255	146370.0000	0	255
		5	filtered:0005-0049-0083:5	24.8829	171.0475	119.8854	0	255	12.2621	7.5726	4256.1662	255	194310.0000	0	255				1	filtered:0001-0070-0088:1	18.4870	201.8246	103.6573	0	255	12.8741	10.2951	3731.1274	255	170340.0000	0	255
		6	filtered:0006-0050-0082:6	34.9150	101.7440	124.9106	0	255	12.4627	7.3163	3552.3907	0	162180.0000	0	255				2	filtered:0002-0070-0087:2	16.6689	205.0723	101.2535	0	255	12.8028	10.3167	3418.3382	255	156060.0000	0	255
		7	filtered:0007-0051-0080:7	44.1147	90.1490	121.9366	0	255	12.1722	7.3774	3976.8902	0	181560.0000	0	255				3	filtered:0003-0069-0084:3	14.1500	216.3158	91.5477	0	255	12.4838	10.4216	3060.8650	255	139740.0000	0	255
		8	filtered:0008-0056-0080:8	52.7010	95.3865	123.4152	0	255	12.2254	7.8439	5026.9680	0	229500.0000	0	255				4	filtered:0004-0061-0081:4	15.8804	208.5724	98.4728	0	255	12.2202	9.2755	3312.2134	255	151215.0000	0	255
		9	filtered:0009-0054-0079:9	41.5081	120.9736	127.3665	0	255	12.1363	7.5956	5021.3825	0	229245.0000	0	255				5	filtered:0005-0066-0082:5	21.6192	142.6140	126.6652	0	255	12.1694	9.7541	3083.2070	255	140760.0000	0	255
		10	filtered:0010-0053-0081:10	40.4567	113.2106	126.7310	0	255	12.1634	7.7857	4580.1264	0	209100.0000	0	255				6	filtered:0006-0063-0082:6	36.0321	117.8116	127.1700	0	255	12.0438	9.4203	4244.9952	0	193800.0000	0	255
		11	filtered:0011-0052-0083:11	41.3109	106.2725	125.7538	0	255	12.6389	7.8267	4390.2187	0	200430.0000	0	255				7	filtered:0007-0063-0081:7	42.3185	117.6009	127.1480	0	255	11.9909	9.4163	4976.6983	0	227205.0000	0	255
		12	filtered:0012-0054-0080:12	45.1660	108.8264	126.1557	0	255	12.3197	7.9863	4915.2576	0	224400.0000	0	255				8	filtered:0008-0063-0078:8	48.2326	106.7711	125.8322	0	255	11.7839	9.3635	5149.8494	0	235110.0000	0	255
		13	filtered:0013-0054-0076:13	35.0245	132.0450	127.4588	0	255	12.3048	7.7106	4624.8106	255	211140.0000	0	255				9	filtered:0009-0068-0076:9	50.0287	101.7097	124.8917	0	255	11.4572	9.7769	5088.4087	0	232305.0000	0	255
		14	filtered:0014-0053-0084:14	48.2107	99.2890	124.3681	0	255	12.7137	7.7668	4786.7906	0	218535.0000	0	255				10	filtered:0010-0067-0076:10	47.4222	111.4226	126.5115	0	255	11.5059	9.9208	5283.9019	0	241230.0000	0	255
		15	filtered:0015-0054-0089:15	46.6117	97.9018	124.0461	0	255	12.8680	8.1599	4563.3698	0	208335.0000	0	255				11	filtered:0011-0065-0080:11	46.4584	105.9194	125.6900	0	255	11.6936	9.7151	4920.8431	0	224655.0000	0	255
		16	filtered:0016-0049-0090:16	45.0127	99.5182	124.4219	0	255	12.8670	7.8185	4479.5870	0	204510.0000	0	255				12	filtered:0012-0066-0076:12	50.8173	98.7026	124.2321	0	255	11.1090	9.6387	5015.7970	0	228990.0000	0	255
		17	filtered:0017-0052-0082:17	43.2166	105.5930	125.6357	0	255	12.2660	7.8641	4563.3698	0	208335.0000	0	255				13	filtered:0013-0063-0075:13	52.0877	95.6518	123.4842	0	255	11.1318	9.3519	4982.2838	0	227460.0000	0	255
		18	filtered:0018-0052-0079:18	39.5367	121.4958	127.3938	0	255	11.7482	7.8170	4803.5472	0	219300.0000	0	255				14	filtered:0014-0061-0079:14	56.4247	89.9825	121.8789	0	255	11.5317	9.1559	5077.2377	0	231795.0000	0	255
		19	filtered:0019-0056-0078:19	29.1542	145.6048	126.2555	0	255	11.7508	8.3157	4244.9952	255	193800.0000	0	255				15	filtered:0015-0062-0080:15	61.8569	95.2638	123.3794	0	255	11.6675	9.5619	5892.7236	0	269025.0000	0	255
		20	filtered:0020-0058-0078:20	31.6075	136.4241	127.2314	0	255	11.9208	8.5088	4312.0214	255	196860.0000	0	255				16	filtered:0016-0064-0087:16	51.9344	97.0097	123.8267	0	255	12.3432	9.8869	5038.1390	0	230010.0000	0	255
		21	filtered:0021-0059-0084:21	34.1483	124.9647	127.5157	0	255	12.8085	8.5382	4267.3373	0	194820.0000	0	255				17	filtered:0017-0063-0080:17	50.4887	98.7918	124.2529	0	255	11.4948	9.5448	4987.8694	0	227715.0000	0	255
																			18	filtered:0018-0062-0074:18	47.2250	122.0594	127.4134	0	255	11.0289	9.9194	5764.2566	0	263160.0000	0	255
																			19	filtered:0019-0063-0073:19	53.3581	106.0406	125.7069	0	255	10.6116	9.8384	5658.1318	0	258315.0000	0	255
	nuc4	1	filtered:0001-0070-0070:1	11.4996	235.0857	68.4872	0	255	10.4129	10.5067	2703.3917	255	123420.0000	0	255				20	filtered:0020-0062-0069:20	51.6934	108.8072	126.1490	0	255	9.9062	9.7545	5624.6186	0	256785.0000	0	255
		2	filtered:0002-0071-0070:2	11.6748	237.7767	64.0546	0	255	10.4051	10.6817	2776.0034	255	126735.0000	0	255				21	filtered:0021-0065-0064:21	51.4525	102.9119	125.1333	0	255	9.6197	9.9727	5295.0730	0	241740.0000	0	255
		3	filtered:0003-0071-0071:3	15.6833	203.3589	102.5493	0	255	10.5107	10.3980	3189.3319	255	145605.0000	0	255				22	filtered:0022-0066-0068:22	48.3421	109.7644	126.2891	0	255	9.5441	9.9974	5306.2440	0	242250.0000	0	255
		4	filtered:0004-0069-0071:4	23.3059	162.2509	122.7305	0	255	10.7420	10.2028	3781.3970	255	172635.0000	0	255				23	filtered:0023-0067-0071:23	43.5890	114.4296	126.8602	0	255	10.1377	10.3822	4987.8694	0	227715.0000	0	255
		5	filtered:0005-0066-0071:5	34.9807	113.0495	126.7181	0	255	10.8292	9.7728	3954.5482	0	180540.0000	0	255
		6	filtered:0006-0064-0073:6	38.6168	116.0011	127.0164	0	255	10.8339	9.5755	4479.5870	0	204510.0000	0	255
		7	filtered:0007-0063-0074:7	37.0616	132.3227	127.4464	0	255	11.0152	9.7154	4904.0866	255	223890.0000	0	255				1	filtered:0001-0057-0093:1	15.2671	196.8293	107.0801	0	255	13.7906	8.7104	3005.0098	255	137190.0000	0	255
		8	filtered:0008-0063-0074:8	38.4196	117.7594	127.1636	0	255	10.8718	9.8379	4524.2712	0	206550.0000	0	255				2	filtered:0002-0056-0093:2	15.2452	198.5776	105.9261	0	255	13.7746	8.4175	3027.3518	255	138210.0000	0	255
		9	filtered:0009-0062-0075:9	40.4567	102.3037	125.0194	0	255	10.7241	9.6690	4138.8703	0	188955.0000	0	255				3	filtered:0003-0057-0092:3	15.8147	187.8947	112.3664	0	255	13.5959	8.5983	2971.4966	255	135660.0000	0	255
		10	filtered:0010-0062-0071:10	38.7482	118.2024	127.1965	0	255	10.3456	9.2929	4580.1264	0	209100.0000	0	255				4	filtered:0004-0062-0084:4	16.8223	179.9609	116.2829	0	255	12.5598	9.0002	3027.3518	255	138210.0000	0	255
		11	filtered:0011-0060-0066:11	36.4921	118.9286	127.2498	0	255	9.9107	8.8254	4339.9490	0	198135.0000	0	255				5	filtered:0005-0065-0088:5	16.2528	189.0162	111.7535	0	255	12.7541	9.2849	3072.0360	255	140250.0000	0	255
		12	filtered:0012-0059-0066:12	31.0380	125.0706	127.5219	0	255	9.9077	8.6322	3881.9364	0	177225.0000	0	255				6	filtered:0006-0060-0084:6	26.2410	149.6369	125.6160	0	255	12.6416	8.9631	3926.6206	255	179265.0000	0	255
		13	filtered:0013-0061-0061:13	33.8855	105.8242	125.6846	0	255	9.3012	8.9772	3585.9038	0	163710.0000	0	255				7	filtered:0007-0057-0081:7	31.4980	126.9680	127.5432	0	255	12.0397	8.5965	3999.2323	0	182580.0000	0	255
		14	filtered:0014-0060-0062:14	36.7987	84.8482	120.1902	0	255	9.4721	8.7444	3122.3057	0	142545.0000	0	255				8	filtered:0008-0058-0078:8	31.8265	114.7763	126.9072	0	255	11.8165	8.7576	3652.9301	0	166770.0000	0	255
		15	filtered:0015-0056-0065:15	40.6100	107.9693	126.0292	0	255	9.7210	7.9131	4384.6332	0	200175.0000	0	255				9	filtered:0009-0062-0072:9	31.1694	115.2249	126.9523	0	255	11.1984	9.5155	3591.4894	0	163965.0000	0	255
		16	filtered:0016-0057-0069:16	44.2461	100.9901	124.7445	0	255	10.1327	8.6388	4468.4160	0	204000.0000	0	255				10	filtered:0010-0059-0080:10	39.6900	72.1937	114.9119	0	255	12.1335	9.0580	2865.3718	0	130815.0000	0	255
		17	filtered:0017-0058-0071:17	44.8594	93.2593	122.8462	0	255	10.4668	8.6894	4183.5545	0	190995.0000	0	255				11	filtered:0011-0061-0083:11	37.3901	87.8383	121.2098	0	255	12.1936	9.3602	3284.2858	0	149940.0000	0	255
		18	filtered:0018-0062-0070:18	39.5586	101.2375	124.8005	0	255	10.3669	9.4113	4004.8178	0	182835.0000	0	255				12	filtered:0012-0060-0089:12	41.9462	85.2219	120.3178	0	255	12.8687	8.7614	3574.7328	0	163200.0000	0	255
		19	filtered:0019-0054-0067:19	47.2250	110.2319	126.3545	0	255	9.7267	8.7490	5205.7046	0	237660.0000	0	255				13	filtered:0013-0063-0088:13	40.0405	89.2779	121.6693	0	255	12.8692	9.3153	3574.7328	0	163200.0000	0	255
		20	filtered:0020-0055-0067:20	51.3430	94.8635	123.2785	0	255	9.7212	8.7948	4870.5734	0	222360.0000	0	255				14	filtered:0014-0062-0082:14	40.1719	98.0234	124.0797	0	255	12.2740	9.1584	3937.7916	0	179775.0000	0	255
		21	filtered:0021-0064-0066:21	40.6319	105.1617	125.5617	0	255	10.0253	9.5825	4272.9228	0	195075.0000	0	255				15	filtered:0015-0063-0084:15	40.9605	96.6818	123.7525	0	255	12.5954	9.2737	3960.1337	0	180795.0000	0	255
																			16	filtered:0016-0060-0083:16	40.5662	83.8526	119.8287	0	255	12.4228	8.7026	3401.5817	0	155295.0000	0	255
																			17	filtered:0017-0060-0084:17	40.8291	69.2221	113.4321	0	255	12.4021	8.7066	2826.2731	0	129030.0000	0	255
	nuc5	1	filtered:0001-0069-0060:1	16.3185	204.0000	102.0685	0	255	8.7806	10.5218	3328.9699	255	151980	0	255				18	filtered:0018-0060-0077:18	42.4061	100.4985	124.6402	0	255	11.9622	9.0684	4261.7518	0	194565.0000	0	255
		2	filtered:0002-0065-0059:2	16.6470	192.9276	109.5046	0	255	8.5624	10.1398	3211.6740	255	146625	0	255				19	filtered:0019-0061-0077:19	47.0717	80.3327	118.4822	0	255	11.5431	9.4899	3781.3970	0	172635.0000	0	255
		3	filtered:0003-0066-0060:3	16.1871	198.4100	106.0341	0	255	8.6584	10.1170	3211.6740	255	146625	0	255				20	filtered:0020-0064-0072:20	40.8948	92.3299	122.5862	0	255	11.3784	9.9675	3775.8115	0	172380.0000	0	255
		4	filtered:0004-0070-0063:4	15.7052	126.6109	127.5859	0	255	9.3639	10.2330	1988.4451	0	90780	0	255				21	filtered:0021-0065-0071:21	38.4415	99.2393	124.3640	0	255	11.1414	10.1104	3814.9102	0	174165.0000	0	255
		5	filtered:0005-0065-0065:5	29.1980	127.0218	127.5470	0	255	9.5317	9.7554	3708.7853	0	169320	0	255				22	filtered:0022-0067-0071:22	42.3185	100.9705	124.7417	0	255	11.0263	10.2423	4272.9228	0	195075.0000	0	255
		6	filtered:0006-0068-0063:6	37.3463	99.1584	124.3466	0	255	9.2958	10.0309	3703.1998	0	169065	0	255				23	filtered:0023-0066-0072:23	43.4356	80.3707	118.4996	0	255	11.1776	9.9221	3490.9500	0	159375.0000	0	255
		7	filtered:0007-0070-0060:7	42.4280	89.9148	121.8658	0	255	8.9458	10.1718	3814.9102	0	174165	0	255
		8	filtered:0008-0067-0061:8	42.0557	106.2500	125.7494	0	255	9.1287	9.8491	4468.4160	0	204000	0	255
		9	filtered:0009-0064-0062:9	38.3320	108.8486	126.1645	0	255	9.0496	9.7254	4172.3834	0	190485	0	255				1	filtered:0001-0078-0073:1	14.6757	215.4179	92.4091	0	255	10.8893	11.4408	3161.4043	255	144330.0000	0	255
		10	filtered:0010-0068-0063:10	38.8139	113.3973	126.7534	0	255	9.1485	9.7748	4401.3898	0	200940	0	255				2	filtered:0002-0076-0072:2	16.2528	197.9515	106.3394	0	255	10.8245	11.2085	3217.2595	255	146880.0000	0	255
		11	filtered:0011-0068-0062:11	34.9807	118.9574	127.2533	0	255	8.9368	9.7919	4161.2124	0	189975	0	255				3	filtered:0003-0076-0072:3	16.6470	193.9342	108.8960	0	255	10.8400	11.1923	3228.4306	255	147390.0000	0	255
		12	filtered:0012-0067-0059:12	39.4491	99.1116	124.3340	0	255	8.6086	9.7862	3909.8640	0	178500	0	255				4	filtered:0004-0078-0076:4	17.0194	204.1313	101.9670	0	255	11.4273	11.5285	3474.1934	255	158610.0000	0	255
		13	filtered:0013-0067-0059:13	40.3910	91.4073	122.3179	0	255	8.8594	9.8898	3692.0287	0	168555	0	255				5	filtered:0005-0079-0076:5	21.0497	171.1498	119.8578	0	255	11.4036	11.7341	3602.6604	255	164475.0000	0	255
		14	filtered:0014-0063-0058:14	40.9824	95.1309	123.3557	0	255	8.7502	9.5352	3898.6930	0	177990	0	255				6	filtered:0006-0076-0075:6	30.9942	136.2403	127.2450	0	255	11.3440	11.5696	4222.6531	255	192780.0000	0	255
		15	filtered:0015-0063-0058:15	41.2452	93.5767	122.9369	0	255	8.6837	9.4781	3859.5943	0	176205	0	255				7	filtered:0007-0075-0074:7	37.1930	117.8887	127.1747	0	255	11.0425	11.2477	4384.6332	0	200175.0000	0	255
		16	filtered:0016-0064-0061:16	37.4777	113.4161	126.7568	0	255	8.9334	9.2965	4250.5807	0	194055	0	255				8	filtered:0008-0077-0073:8	42.7785	110.3303	126.3710	0	255	10.8525	11.3063	4719.7644	0	215475.0000	0	255
		17	filtered:0017-0062-0063:17	38.7920	100.7905	124.7062	0	255	9.0380	8.9832	3909.8640	0	178500	0	255				9	filtered:0009-0075-0069:9	48.0136	111.9115	126.5723	0	255	10.4821	11.2498	5373.2702	0	245310.0000	0	255
		18	filtered:0018-0065-0062:18	47.8383	87.4519	121.0748	0	255	8.9022	9.5169	4183.5545	0	190995	0	255				10	filtered:0010-0070-0068:10	43.3261	91.2740	122.2763	0	255	10.6071	10.8437	3954.5482	0	180540.0000	0	255
		19	filtered:0019-0065-0064:19	39.6681	92.3689	122.5983	0	255	9.1861	9.6711	3664.1011	0	167280	0	255				11	filtered:0011-0071-0073:11	43.8299	116.2219	127.0320	0	255	10.7654	10.8026	5093.9942	0	232560.0000	0	255
		20	filtered:0020-0069-0061:20	38.7044	99.1426	124.3417	0	255	9.0598	9.6607	3837.2522	0	175185	0	255				12	filtered:0012-0077-0076:12	48.7364	107.8449	126.0042	0	255	11.1848	11.2834	5255.9743	0	239955.0000	0	255
		21	filtered:0021-0071-0058:21	46.6555	81.5282	118.9516	0	255	8.6444	10.1604	3803.7391	0	173655	0	255				13	filtered:0013-0079-0073:13	49.7440	105.5482	125.6237	0	255	10.8985	11.6871	5250.3888	0	239700.0000	0	255
																			14	filtered:0014-0079-0070:14	47.5974	110.4257	126.3806	0	255	10.6182	11.9574	5255.9743	0	239955.0000	0	255
																			15	filtered:0015-0080-0068:15	44.8375	107.5061	125.9533	0	255	10.4081	11.7301	4820.3038	0	220065.0000	0	255
																			16	filtered:0016-0083-0068:16	41.7052	114.9107	126.9103	0	255	10.3299	12.0304	4792.3762	0	218790.0000	0	255
																			17	filtered:0017-0080-0073:17	41.3328	95.9459	123.5665	0	255	10.8540	11.6957	3965.7192	0	181050.0000	0	255
																			18	filtered:0018-0076-0071:18	45.3194	98.1054	124.0953	0	255	10.6743	11.4500	4446.0739	0	202980.0000	0	255
																			19	filtered:0019-0077-0067:19	51.2554	93.5000	122.9093	0	255	10.3309	11.6462	4792.3762	0	218790.0000	0	255
																			20	filtered:0020-0077-0064:20	51.2116	95.5432	123.4566	0	255	9.6332	11.5891	4892.9155	0	223380.0000	0	255
																			21	filtered:0021-0076-0064:21	49.8754	109.5257	126.2544	0	255	9.5126	11.4108	5462.6386	0	249390.0000	0	255
																			22	filtered:0022-0073-0066:22	34.2360	117.3033	127.1323	0	255	9.8536	11.2246	4015.9889	0	183345.0000	0	255
																			23	filtered:0023-0074-0066:23	37.1492	116.0731	127.0244	0	255	9.6411	11.2959	4312.0214	0	196860.0000	0	255

## Sheet: B.6
				chromatid area
	20220304_UbcH10C114S_buffer_TEV_e1			area															20220304_UbcH10C114S_cytATL_TEV_e3
	nuc1	1	filtered:0001-0052-0066:1	16.8442	166.463	121.48	0	255	9.8861	7.8318	2803.93	255	128010	0	255				nuc1	1	filtered:0001-0051-0121:1	20.3707	171.919	119.576	0	255	18.0086	7.5066	3502.12	255	159885	0	255
		2	filtered:0002-0062-0066:2	12.4634	153.269	124.979	0	255	9.7166	8.9608	1910.25	255	87210	0	255					2	filtered:0002-0053-0120:2	15.1795	223.723	83.7109	0	255	17.9128	7.7486	3396	255	155040	0	255
		3	filtered:0003-0059-0062:3	19.9765	112.122	126.639	0	255	9.4798	8.4891	2239.79	0	102255	0	255					3	filtered:0003-0051-0116:3	16.0775	195.245	108.087	0	255	17.618	7.5377	3139.06	255	143310	0	255
		4	filtered:0004-0058-0060:4	23.9192	92.4725	122.65	0	255	9.2293	8.0698	2211.87	0	100980	0	255					4	filtered:0004-0050-0109:4	26.1534	159.108	123.572	0	255	16.5653	7.656	4161.21	255	189975	0	255
		5	filtered:0005-0057-0058:5	28.1466	75.607	116.507	0	255	8.8274	7.7994	2128.08	0	97155	0	255					5	filtered:0005-0051-0111:5	36.7987	120.214	127.33	0	255	16.7925	7.9087	4423.73	0	201960	0	255
		6	filtered:0006-0058-0061:6	43.4575	58.3518	107.147	0	255	9.291	8.1043	2535.83	0	115770	0	255					6	filtered:0006-0050-0113:6	36.7768	129.247	127.526	0	255	16.8313	7.8301	4753.28	255	217005	0	255
		7	filtered:0007-0057-0061:7	42.9976	60.0153	108.204	0	255	9.3522	8.0009	2580.51	0	117810	0	255					7	filtered:0007-0052-0113:7	33.6007	140.134	126.914	0	255	16.6253	7.9746	4708.59	255	214965	0	255
		8	filtered:0008-0057-0058:8	39.2958	67.9431	112.767	0	255	8.9107	7.7481	2669.88	0	121890	0	255					8	filtered:0008-0052-0112:8	38.9234	125.419	127.519	0	255	16.824	7.9769	4881.74	0	222870	0	255
		9	filtered:0009-0056-0057:9	35.6378	74.917	116.188	0	255	8.7372	7.5704	2669.88	0	121890	0	255					9	filtered:0009-0050-0111:9	38.3977	129.609	127.519	0	255	16.9902	7.8437	4976.7	255	227205	0	255
		10	filtered:0010-0057-0060:10	41.8805	59.8823	108.121	0	255	8.6369	8.2015	2507.9	0	114495	0	255					10	filtered:0010-0048-0111:10	40.391	118.373	127.207	0	255	17.0893	7.6305	4781.21	0	218280	0	255
		11	filtered:0011-0056-0058:11	47.8164	54.5511	104.593	0	255	8.412	7.8878	2608.44	0	119085	0	255					11	filtered:0011-0051-0110:11	40.7633	101.808	124.918	0	255	16.7887	7.8146	4150.04	0	189465	0	255
		12	filtered:0012-0057-0058:12	41.7928	62.5472	109.744	0	255	8.6639	7.8281	2614.02	0	119340	0	255					12	filtered:0012-0052-0112:12	52.8324	89.7575	121.811	0	255	17.1509	8.2528	4742.11	0	216495	0	255
		13	filtered:0013-0057-0050:13	31.3227	76.1434	116.74	0	255	7.7614	7.432	2385.02	0	108885	0	255					13	filtered:0013-0051-0114:13	51.4087	82.6821	119.389	0	255	17.3191	7.885	4250.58	0	194055	0	255
		14	filtered:0014-0056-0051:14	43.4137	63.943	110.557	0	255	8.0765	8.0149	2776	0	126735	0	255					14	filtered:0014-0048-0113:14	53.8838	90.0793	121.91	0	255	17.3094	7.8132	4853.82	0	221595	0	255
		15	filtered:0015-0056-0051:15	50.6202	54.7296	104.716	0	255	8.3695	8.1877	2770.42	0	126480	0	255					15	filtered:0015-0053-0113:15	45.3413	98.5507	124.2	0	255	16.9351	8.1339	4468.42	0	204000	0	255
		16	filtered:0016-0056-0054:16	47.2031	58.6914	107.364	0	255	8.4953	7.9547	2770.42	0	126480	0	255					16	filtered:0016-0055-0112:16	44.8375	103.271	125.207	0	255	16.7088	8.2893	4630.4	0	211395	0	255
		17	filtered:0017-0058-0054:17	45.7137	46.919	98.8314	0	255	8.5473	8.2539	2144.84	0	97920	0	255					17	filtered:0017-0057-0111:17	45.8013	99.0244	124.309	0	255	16.5669	8.3212	4535.44	0	207060	0	255
		18	filtered:0018-0054-0054:18	46.8089	52.3842	103.048	0	255	8.4506	7.8244	2452.04	0	111945	0	255					18	filtered:0018-0057-0114:18	52.0658	91.7228	122.403	0	255	16.7602	8.3869	4775.62	0	218025	0	255
		19	filtered:0019-0055-0053:19	42.5814	51.4198	102.34	0	255	8.3892	7.7623	2189.52	0	99960	0	255					19	filtered:0019-0056-0114:19	56.9942	80.3613	118.489	0	255	16.6142	8.1606	4580.13	0	209100	0	255
		20	filtered:0020-0051-0053:20	36.054	75.1367	116.287	0	255	8.2974	7.3278	2708.98	0	123675	0	255					20	filtered:0020-0056-0113:20	60.1922	78.1332	117.576	0	255	16.5298	8.1461	4703.01	0	214710	0	255
																				21	filtered:0021-0054-0114:21	68.1652	78.0077	117.521	0	255	17.0864	8.0092	5317.41	0	242760	0	255
	nuc2	1	filtered:0001-0037-0067:1	13.2081	210.174	97.1436	0	255	9.8572	5.6349	2776	255	126735	0	255				nuc2	1	filtered:0001-0043-0077:1	17.6546	205.962	100.561	0	255	11.0098	6.6508	3636.17	255	166005	0	255
		2	filtered:0002-0038-0066:2	12.4634	220.044	87.7805	0	255	9.7231	5.7807	2742.49	255	125205	0	255					2	filtered:0002-0045-0077:2	17.6108	213.134	94.5205	0	255	11.0816	6.7531	3753.47	255	171360	0	255
		3	filtered:0003-0039-0064:3	17.6327	151.099	125.375	0	255	9.7457	5.8596	2664.29	255	121635	0	255					3	filtered:0003-0047-0074:3	13.0329	188.143	112.249	0	255	11.1981	6.9715	2452.04	255	111945	0	255
		4	filtered:0004-0041-0068:4	26.46	115.89	127.023	0	255	10.1412	6.0716	3066.45	0	139995	0	255					4	filtered:0004-0056-0071:4	23.5249	176.411	117.8	0	255	10.7312	8.2316	4150.04	255	189465	0	255
		5	filtered:0005-0040-0068:5	34.8712	84.5729	120.094	0	255	10.2371	6.0123	2949.16	0	134640	0	255					5	filtered:0005-0062-0073:5	39.1863	117.166	127.116	0	255	10.8436	8.7437	4591.3	0	209610	0	255
		6	filtered:0006-0039-0069:6	44.6842	72.875	115.234	0	255	10.5335	5.715	3256.36	0	148665	0	255					6	filtered:0006-0062-0071:6	42.8442	110.943	126.453	0	255	10.6537	8.6625	4753.28	0	217005	0	255
		7	filtered:0007-0039-0069:7	46.787	67.5702	112.564	0	255	10.4037	5.7039	3161.41	0	144330	0	255					7	filtered:0007-0064-0071:7	46.9622	103.356	125.222	0	255	10.7585	8.8323	4853.82	0	221595	0	255
		8	filtered:0008-0037-0070:8	51.8249	61.6484	109.201	0	255	10.4035	5.495	3194.92	0	145860	0	255					8	filtered:0008-0062-0072:8	49.6345	94.0777	123.069	0	255	10.806	8.6749	4669.49	0	213180	0	255
		9	filtered:0009-0039-0071:9	51.7592	60	108.189	0	255	10.6681	5.7869	3105.55	0	141780	0	255					9	filtered:0009-0062-0071:9	47.5974	100.216	124.575	0	255	10.7816	9.1048	4770.03	0	217770	0	255
		10	filtered:0010-0040-0068:10	50.7516	60.9711	108.79	0	255	10.0812	6.0148	3094.38	0	141270	0	255					10	filtered:0010-0061-0064:10	43.0633	102.207	124.998	0	255	10.0771	9.15	4401.39	0	200940	0	255
		11	filtered:0011-0042-0068:11	54.8695	61.3832	109.039	0	255	10.0917	6.2184	3368.07	0	153765	0	255					11	filtered:0011-0066-0062:11	44.4432	92.3731	122.596	0	255	9.974	9.3817	4105.36	0	187425	0	255
		12	filtered:0012-0041-0068:12	58.5494	49.0348	100.515	0	255	9.9206	6.3297	2870.96	0	131070	0	255					12	filtered:0012-0066-0061:12	46.5022	84.3194	119.994	0	255	9.7955	9.2881	3921.03	0	179010	0	255
		13	filtered:0013-0043-0067:13	57.498	64.4057	110.815	0	255	10.1368	6.4615	3703.2	0	169065	0	255					13	filtered:0013-0066-0061:13	49.503	100.42	124.619	0	255	9.8094	9.5619	4971.11	0	226950	0	255
		14	filtered:0014-0043-0070:14	54.6505	54.2705	104.394	0	255	10.6548	6.6244	2965.91	0	135405	0	255					14	filtered:0014-0063-0065:14	45.7794	92.3612	122.592	0	255	10.2352	9.2954	4228.24	0	193035	0	255
		15	filtered:0015-0045-0074:15	53.9934	55.7586	105.423	0	255	11.3125	6.7405	3010.6	0	137445	0	255					15	filtered:0015-0059-0064:15	40.9167	99.7885	124.485	0	255	10.2126	8.8882	4083.02	0	186405	0	255
		16	filtered:0016-0045-0074:16	53.0515	54.7481	104.728	0	255	11.1305	6.7431	2904.47	0	132600	0	255					16	filtered:0016-0060-0070:16	34.8493	116.201	127.038	0	255	10.6627	8.784	4049.5	0	184875	0	255
		17	filtered:0017-0044-0073:17	60.6084	45.8023	97.904	0	255	11.0378	6.4534	2776	0	126735	0	255					17	filtered:0017-0059-0069:17	40.8291	109.716	126.287	0	255	10.6063	8.6816	4479.59	0	204510	0	255
		18	filtered:0018-0041-0073:18	58.418	43.2171	95.6874	0	255	10.6505	6.3112	2524.66	0	115260	0	255					18	filtered:0018-0059-0070:18	39.4491	98.8284	124.269	0	255	10.5403	8.7454	3898.69	0	177990	0	255
		19	filtered:0019-0044-0071:19	44.9689	51.7949	102.616	0	255	11.3604	6.1654	2329.16	0	106335	0	255					19	filtered:0019-0057-0069:19	44.8375	90.938	122.175	0	255	10.579	8.806	4077.43	0	186150	0	255
		20	filtered:0020-0043-0070:20	62.9959	32.8946	85.4905	0	255	10.3501	6.6998	2072.23	0	94605	0	255					20	filtered:0020-0060-0073:20	51.9125	86.9367	120.901	0	255	10.7269	8.6413	4513.1	0	206040	0	255
																				21	filtered:0021-0062-0075:21	55.3514	80.93	118.714	0	255	10.9127	8.5556	4479.59	0	204510	0	255
	nuc3	1	filtered:0001-0054-0059:1	16.0556	194.468	108.571	0	255	8.7032	8.2946	3122.31	255	142545	0	255				nuc3	1	filtered:0001-0064-0081:1	15.2233	236.288	66.542	0	255	11.9278	9.3305	3597.07	255	164220	0	255
		2	filtered:0002-0055-0056:2	14.7195	201.116	104.178	0	255	8.5204	8.321	2960.33	255	135150	0	255					2	filtered:0002-0063-0080:2	12.4415	232.553	72.3143	0	255	11.7931	9.3597	2893.3	255	132090	0	255
		3	filtered:0003-0051-0056:3	22.6049	161.599	122.915	0	255	8.5784	7.8697	3652.93	255	166770	0	255					3	filtered:0003-0063-0079:3	11.872	231.006	74.5191	0	255	11.7641	9.3699	2742.49	255	125205	0	255
		4	filtered:0004-0052-0056:4	34.4988	115.924	127.014	0	255	8.4318	7.8823	3999.23	0	182580	0	255					4	filtered:0004-0061-0079:4	11.9815	212.112	95.4662	0	255	11.8033	9.1172	2541.41	255	116025	0	255
		5	filtered:0005-0051-0053:5	43.6985	95.9925	123.577	0	255	8.0103	7.8202	4194.73	0	191505	0	255					5	filtered:0005-0065-0088:5	26.1534	138.392	127.087	0	255	12.8943	9.7444	3619.42	255	165240	0	255
		6	filtered:0006-0048-0052:6	52.2849	88.9883	121.57	0	255	7.9086	7.5069	4652.74	0	212415	0	255					6	filtered:0006-0068-0088:6	30.2932	125.38	127.528	0	255	13.0562	10.0486	3798.15	0	173400	0	255
		7	filtered:0007-0051-0052:7	44.9251	88.1497	121.305	0	255	7.8128	7.5326	3960.13	0	180795	0	255					7	filtered:0007-0069-0089:7	29.9866	139.701	126.961	0	255	13.1694	9.9798	4189.14	255	191250	0	255
		8	filtered:0008-0051-0053:8	42.6909	96.8189	123.785	0	255	7.9487	7.5099	4133.29	0	188700	0	255					8	filtered:0008-0068-0088:8	27.6428	148.514	125.806	0	255	12.9392	9.8821	4105.36	255	187425	0	255
		9	filtered:0009-0050-0049:9	43.8299	94.4303	123.168	0	255	7.5427	7.416	4138.87	0	188955	0	255					9	filtered:0009-0067-0089:9	29.198	128.743	127.542	0	255	13.1642	9.6362	3759.05	255	171615	0	255
		10	filtered:0010-0051-0043:10	41.7052	96.8304	123.789	0	255	6.8737	7.6748	4038.33	0	184365	0	255					10	filtered:0010-0065-0091:10	33.6007	122.181	127.43	0	255	13.4392	9.6463	4105.36	0	187425	0	255
		11	filtered:0011-0047-0044:11	39.011	111.536	126.532	0	255	7.0145	7.3812	4351.12	0	198645	0	255					11	filtered:0011-0065-0093:11	36.4702	115.631	126.984	0	255	13.7341	9.7319	4217.07	0	192525	0	255
		12	filtered:0012-0050-0045:12	43.4575	99.2238	124.356	0	255	6.9532	7.7571	4312.02	0	196860	0	255					12	filtered:0012-0067-0090:12	47.8602	92.4302	122.61	0	255	13.5394	9.9536	4423.73	0	201960	0	255
		13	filtered:0013-0048-0047:13	43.0852	95.6736	123.495	0	255	7.0965	7.563	4122.11	0	188190	0	255					13	filtered:0013-0066-0090:13	49.2183	97.3698	123.916	0	255	13.4093	10.0188	4792.38	0	218790	0	255
		14	filtered:0014-0054-0048:14	48.5831	96.5735	123.72	0	255	7.021	7.9015	4691.84	0	214200	0	255					14	filtered:0014-0067-0086:14	45.7136	99.2142	124.353	0	255	12.8282	10.0328	4535.44	0	207060	0	255
		15	filtered:0015-0055-0049:15	51.102	82.5225	119.329	0	255	7.0861	7.9058	4217.07	0	192525	0	255					15	filtered:0015-0066-0087:15	41.1576	93.9117	123.029	0	255	12.662	9.863	3865.18	0	176460	0	255
		16	filtered:0016-0055-0051:16	47.7069	89.8003	121.827	0	255	7.3719	8.145	4284.09	0	195585	0	255					16	filtered:0016-0062-0090:16	46.8965	90.6376	122.084	0	255	13.1979	9.6276	4250.58	0	194055	0	255
		17	filtered:0017-0057-0052:17	54.3438	83.7666	119.789	0	255	7.4977	8.1756	4552.2	0	207825	0	255					17	filtered:0017-0068-0095:17	46.8746	86.8668	120.88	0	255	13.6219	10.1139	4071.84	0	185895	0	255
		18	filtered:0018-0054-0054:18	51.8468	90.7098	122.103	0	255	7.7976	8.1051	4703.01	0	214710	0	255					18	filtered:0018-0066-0092:18	48.7802	91.8321	122.437	0	255	13.5725	10.2108	4479.59	0	204510	0	255
		19	filtered:0019-0053-0054:19	51.5401	84.2053	119.95	0	255	8.0142	7.923	4339.95	0	198135	0	255					19	filtered:0019-0065-0088:19	44.4432	97.5259	123.957	0	255	12.5903	10.3859	4334.36	0	197880	0	255
		20	filtered:0020-0052-0052:20	52.6572	86.3436	120.7	0	255	7.8171	8.0378	4546.61	0	207570	0	255					20	filtered:0020-0066-0090:20	44.7937	90.2787	121.976	0	255	13.0597	10.7121	4043.92	0	184620	0	255
																				21	filtered:0021-0066-0093:21	46.3489	88.0931	121.286	0	255	13.503	10.6261	4083.02	0	186405	0	255
	nuc4	1	filtered:0001-0047-0059:1	13.0767	238.342	63.0637	0	255	8.9017	7.1634	3116.72	255	142290	0	255				nuc4	1	filtered:0001-0034-0106:1	16.3404	214.323	93.4329	0	255	15.9148	5.1286	3502.12	255	159885	0	255
		2	filtered:0002-0048-0057:2	14.8947	219.75	88.0772	0	255	8.6617	7.2098	3273.12	255	149430	0	255					2	filtered:0002-0033-0105:2	13.4929	234.716	69.0561	0	255	15.8125	5.0728	3166.99	255	144585	0	255
		3	filtered:0003-0051-0059:3	14.6319	154.603	124.679	0	255	8.389	7.4126	2262.14	255	103275	0	255					3	filtered:0003-0036-0105:3	10.9739	199.521	105.316	0	255	15.6205	5.2058	2189.52	255	99960	0	255
		4	filtered:0004-0052-0058:4	27.599	148.952	125.732	0	255	8.423	7.5141	4110.94	255	187680	0	255					4	filtered:0004-0045-0109:4	22.2107	156.672	124.179	0	255	16.4886	6.5637	3479.78	255	158865	0	255
		5	filtered:0005-0051-0059:5	37.1492	112.765	126.683	0	255	8.7383	7.5137	4189.14	0	191250	0	255					5	filtered:0005-0047-0108:5	33.1846	117.99	127.187	0	255	16.247	6.8264	3915.45	0	178755	0	255
		6	filtered:0006-0044-0056:6	40.1938	102.139	124.986	0	255	8.8305	7.1765	4105.36	0	187425	0	255					6	filtered:0006-0047-0108:6	38.332	110.16	126.352	0	255	16.2413	6.7596	4222.65	0	192780	0	255
		7	filtered:0007-0045-0053:7	46.3927	88.0099	121.259	0	255	8.4958	7.4825	4083.02	0	186405	0	255					7	filtered:0007-0046-0108:7	31.6075	127.942	127.543	0	255	16.0304	6.6945	4043.92	255	184620	0	255
		8	filtered:0008-0047-0052:8	38.4415	89.7949	121.832	0	255	7.5642	7.4674	3451.85	0	157590	0	255					8	filtered:0008-0047-0110:8	35.9007	101.284	124.814	0	255	16.3489	6.9154	3636.17	0	166005	0	255
		9	filtered:0009-0046-0053:9	46.8965	95.6399	123.484	0	255	7.8196	6.9618	4485.17	0	204765	0	255					9	filtered:0009-0050-0113:9	41.2233	92.8135	122.724	0	255	16.5949	7.2621	3826.08	0	174675	0	255
		10	filtered:0010-0046-0054:10	47.9917	90.0822	121.914	0	255	7.823	7.0192	4323.19	0	197370	0	255					10	filtered:0010-0050-0115:10	44.6623	90.2943	121.981	0	255	16.9261	7.1614	4032.75	0	184110	0	255
		11	filtered:0011-0049-0055:11	48.9993	78.8824	117.893	0	255	8.0718	7.2753	3865.18	0	176460	0	255					11	filtered:0011-0048-0113:11	52.0658	63.4013	110.239	0	255	16.6107	6.8776	3301.04	0	150705	0	255
		12	filtered:0012-0047-0053:12	51.6496	73.2125	115.39	0	255	8.0465	7.3778	3781.4	0	172635	0	255					12	filtered:0012-0047-0115:12	54.0372	67.2902	112.411	0	255	16.565	6.8697	3636.17	0	166005	0	255
		13	filtered:0013-0047-0054:13	51.803	73.1036	115.338	0	255	8.325	7.3564	3786.98	0	172890	0	255					13	filtered:0013-0044-0115:13	62.755	68.623	113.112	0	255	16.6208	6.5508	4306.44	0	196605	0	255
		14	filtered:0014-0046-0052:14	55.5924	79.273	118.05	0	255	8.2447	7.1959	4406.98	0	201195	0	255					14	filtered:0014-0047-0118:14	63.5654	64.2333	110.715	0	255	17.0232	6.6568	4083.02	0	186405	0	255
		15	filtered:0015-0048-0064:15	89.1493	53.9447	104.156	0	255	9.8392	8.0923	4809.13	0	219555	0	255					15	filtered:0015-0047-0113:15	50.9925	83.2474	119.6	0	255	16.5092	6.5893	4245	0	193800	0	255
		16	filtered:0016-0050-0056:16	50.7735	84.3766	120.012	0	255	8.5498	7.4283	4284.09	0	195585	0	255					16	filtered:0016-0051-0108:16	45.7575	90.9406	122.175	0	255	16.316	7.1739	4161.21	0	189975	0	255
		17	filtered:0017-0052-0059:17	48.7364	83.7775	119.796	0	255	8.5651	7.3718	4083.02	0	186405	0	255					17	filtered:0017-0049-0105:17	45.5384	90.3968	122.011	0	255	15.967	6.8545	4116.53	0	187935	0	255
		18	filtered:0018-0050-0058:18	49.284	91.0067	122.193	0	255	8.6641	7.4621	4485.17	0	204765	0	255					18	filtered:0018-0048-0102:18	47.8383	82.6648	119.384	0	255	15.7953	6.8782	3954.55	0	180540	0	255
		19	filtered:0019-0051-0058:19	50.9487	78.1664	117.594	0	255	8.5658	7.3819	3982.48	0	181815	0	255					19	filtered:0019-0047-0102:19	48.8678	85.1524	120.289	0	255	15.7351	6.8431	4161.21	0	189975	0	255
		20	filtered:0020-0050-0058:20	45.2318	87.6755	121.15	0	255	8.4889	7.2671	3965.72	0	181050	0	255					20	filtered:0020-0046-0100:20	52.942	67.5217	112.535	0	255	15.5977	6.8003	3574.73	0	163200	0	255
																				21	filtered:0021-0046-0100:21	47.5317	81.0829	118.778	0	255	15.369	6.9308	3854.01	0	175950	0	255
	nuc5	1	filtered:0001-0042-0058:1	17.5451	197.06	106.92	0	255	8.7136	6.4289	3457.44	255	157845	0	255				nuc5	1	filtered:0001-0060-0062:1	15.3109	215.236	92.5791	0	255	9.4893	9.2168	3295.46	255	150450	0	255
		2	filtered:0002-0045-0057:2	14.8509	216.637	91.231	0	255	8.6189	6.6508	3217.26	255	146880	0	255					2	filtered:0002-0060-0062:2	11.5215	235.608	67.6575	0	255	9.3755	9.0826	2714.56	255	123930	0	255
		3	filtered:0003-0048-0057:3	17.7203	154.135	124.764	0	255	8.4344	7.2501	2731.32	255	124695	0	255					3	filtered:0003-0060-0066:3	14.369	172.98	119.204	0	255	9.5564	8.9628	2485.56	255	113475	0	255
		4	filtered:0004-0048-0057:4	29.6142	145.418	126.281	0	255	8.4392	7.2766	4306.44	255	196605	0	255					4	filtered:0004-0048-0057:4	26.4162	145.473	126.279	0	255	8.6932	7.0618	3842.84	255	175440	0	255
		5	filtered:0005-0048-0055:5	40.7634	110.578	126.406	0	255	8.3742	7.2118	4507.52	0	205785	0	255					5	filtered:0005-0047-0058:5	33.6884	127.997	127.54	0	255	8.6731	7.2022	4312.02	255	196860	0	255
		6	filtered:0006-0047-0057:6	45.5822	101.583	124.868	0	255	8.3801	7.1483	4630.4	0	211395	0	255					6	filtered:0006-0049-0059:6	41.3109	110.734	126.426	0	255	8.4469	7.5393	4574.54	0	208845	0	255
		7	filtered:0007-0050-0055:7	49.5469	90.4111	122.013	0	255	8.169	7.3229	4479.59	0	204510	0	255					7	filtered:0007-0049-0059:7	34.3017	124.406	127.503	0	255	8.677	7.4653	4267.34	0	194820	0	255
		8	filtered:0008-0050-0058:8	54.2343	77.8595	117.463	0	255	8.1809	7.1933	4222.65	0	192780	0	255					8	filtered:0008-0046-0058:8	28.8695	137.367	127.166	0	255	8.4664	7.1203	3965.72	255	181050	0	255
		9	filtered:0009-0051-0058:9	55.2638	78.3294	117.66	0	255	8.0672	7.3286	4328.78	0	197625	0	255					9	filtered:0009-0045-0059:9	31.476	148.528	125.798	0	255	8.4999	7.3144	4675.08	255	213435	0	255
		10	filtered:0010-0048-0057:10	51.9344	92.2775	122.564	0	255	8.1588	6.9904	4792.38	0	218790	0	255					10	filtered:0010-0053-0064:10	36.9301	119.635	127.295	0	255	9.3836	7.9596	4418.15	0	201705	0	255
		11	filtered:0011-0048-0056:11	55.8333	82.3323	119.255	0	255	8.0729	7.1285	4596.88	0	209865	0	255					11	filtered:0011-0052-0062:11	36.0102	111.058	126.474	0	255	9.3601	7.8833	3999.23	0	182580	0	255
		12	filtered:0012-0048-0055:12	49.0431	83.8231	119.812	0	255	8.2727	7.2575	4110.94	0	187680	0	255					12	filtered:0012-0053-0063:12	36.8863	107.512	125.961	0	255	9.4832	7.9916	3965.72	0	181050	0	255
		13	filtered:0013-0050-0057:13	49.8097	75.6926	116.526	0	255	8.3022	7.2713	3770.23	0	172125	0	255					13	filtered:0013-0051-0065:13	42.3842	98.1783	124.115	0	255	9.5007	8.1039	4161.21	0	189975	0	255
		14	filtered:0014-0050-0055:14	52.7229	76.1716	116.736	0	255	8.2739	7.6084	4015.99	0	183345	0	255					14	filtered:0014-0052-0063:14	49.8316	82.2725	119.235	0	255	9.4971	7.9535	4099.77	0	187170	0	255
		15	filtered:0015-0050-0056:15	58.7684	71.0921	114.365	0	255	8.5354	7.7378	4177.97	0	190740	0	255					15	filtered:0015-0047-0059:15	47.7288	78.8756	117.891	0	255	9.0731	7.2026	3764.64	0	171870	0	255
		16	filtered:0016-0051-0055:16	55.5486	79.0339	117.952	0	255	8.3964	7.7394	4390.22	0	200430	0	255					16	filtered:0016-0045-0057:16	51.3868	75.6522	116.507	0	255	8.9167	7.0267	3887.52	0	177480	0	255
		17	filtered:0017-0053-0057:17	53.1172	86.5423	120.767	0	255	8.3095	7.82	4596.88	0	209865	0	255					17	filtered:0017-0045-0059:17	39.252	92.779	122.716	0	255	8.9598	6.8362	3641.76	0	166260	0	255
		18	filtered:0018-0049-0060:18	51.6715	80.9644	118.729	0	255	8.8143	7.4532	4183.56	0	190995	0	255					18	filtered:0018-0048-0058:18	43.1509	94.3629	123.15	0	255	8.9197	6.9613	4071.84	0	185895	0	255
		19	filtered:0019-0049-0061:19	54.5629	73.5006	115.523	0	255	8.8459	7.2318	4010.4	0	183090	0	255					19	filtered:0019-0054-0060:19	53.0953	73.5334	115.54	0	255	9.1055	7.6244	3904.28	0	178245	0	255
		20	filtered:0020-0050-0060:20	57.2133	69.2171	113.421	0	255	8.6298	7.2379	3960.13	0	180795	0	255					20	filtered:0020-0050-0057:20	52.9201	82.2206	119.214	0	255	8.674	7.3884	4351.12	0	198645	0	255
																				21	filtered:0021-0049-0060:21	51.5839	81.535	118.952	0	255	9.0682	7.3212	4205.9	0	192015	0	255

## Sheet: C
		+ Buffer + TEV	+ cytATL + TEV
		8.86372	8.79909
		7.52432	7.64839
		7.07341	5.57467
		7.34869	6.28507
		6.88521	6.95847
		9.69696	4.94271
		7.77444	6.03174
		9.8494	8.399
		7.44292	5.14744
		7.13064	4.8174
		7.61238	3.87785
		7.23819	5.70515
		7.62496	4.18717
		8.43008	3.92496
		7.25743	4.77941
		6.83637	5.53224
		7.87607	5.15928
		7.71647	4.69135
		6.38127	5.5426
		6.87583	4.62056
		6.22291	5.55
		6.38176	4.31168
		7.46167	5.03822
		7.80009
		8.12668
		7.29344
		7.992
